# Supplementary material for: Unravelling unexplored diversity of cercosporoid fungi (Mycosphaerellaceae, Mycosphaerellales, Ascomycota) in tropical Africa
Source: MycoKeys. 2021 Jun 17;81:69–138. doi: 10.3897/mycokeys.81.67850 (PMC8225595; doi:10.3897/mycokeys.81.67850)
Supplement: XML Treatment for Cercospora beninensis [file mycokeys.81.67850-treatment1.xml]

<!DOCTYPE tp:taxon-treatment
  PUBLIC "-//TaxonX//DTD Taxonomic Treatment Publishing DTD v0 20100105//EN" "tax-treatment-NSO.dtd">
<tp:taxon-treatment xmlns:tp="http://www.plazi.org/taxpub"><tp:treatment-meta><kwd-group><label>Taxon classification</label><kwd><named-content xmlns:xlink="http://www.w3.org/1999/xlink" content-type="kingdom">Fungi</named-content></kwd><kwd><named-content xmlns:xlink="http://www.w3.org/1999/xlink" content-type="order">Mycosphaerellales</named-content></kwd><kwd><named-content xmlns:xlink="http://www.w3.org/1999/xlink" content-type="family">Mycosphaerellaceae</named-content></kwd></kwd-group><mixed-citation publication-type="journal"><person-group><name><surname>Meswaet</surname><given-names>Yalemwork</given-names></name><name><surname>Mangelsdorff</surname><given-names>Ralph</given-names></name><name><surname>Yorou</surname><given-names>Nourou S.</given-names></name><name><surname>Piepenbring</surname><given-names>Meike</given-names></name></person-group><article-title>Unravelling unexplored diversity of cercosporoid fungi (<tp:taxon-name><tp:taxon-name-part taxon-name-part-type="family">Mycosphaerellaceae</tp:taxon-name-part></tp:taxon-name>, <tp:taxon-name><tp:taxon-name-part taxon-name-part-type="order">Mycosphaerellales</tp:taxon-name-part></tp:taxon-name>, <tp:taxon-name><tp:taxon-name-part taxon-name-part-type="phylum">Ascomycota</tp:taxon-name-part></tp:taxon-name>) in tropical Africa</article-title><source>MycoKeys</source><day>17</day><month>6</month><year>2021</year><volume>81</volume><fpage>69</fpage><lpage>138</lpage><pub-id pub-id-type="doi">10.3897/mycokeys.81.67850</pub-id></mixed-citation></tp:treatment-meta><tp:nomenclature><tp:taxon-name><object-id xmlns:xlink="http://www.w3.org/1999/xlink" content-type="arpha" xlink:type="simple">0EC4CB5E-A43D-56A5-B488-FC7786750295</object-id>
              <tp:taxon-name-part taxon-name-part-type="genus" reg="Cercospora">Cercospora</tp:taxon-name-part>
              <tp:taxon-name-part taxon-name-part-type="species" reg="beninensis">beninensis</tp:taxon-name-part>
              <object-id xmlns:xlink="http://www.w3.org/1999/xlink" content-type="mycobank" xlink:type="simple">839170</object-id>
            </tp:taxon-name><tp:taxon-authority>Y.Meswaet, Mangelsdorff, Yorou &amp; M.Piepenbr.</tp:taxon-authority><tp:taxon-status xmlns:xlink="http://www.w3.org/1999/xlink" xlink:type="simple">sp. nov.</tp:taxon-status><xref ref-type="fig" rid="F2">Figs 2A</xref><xref ref-type="fig" rid="F3">, 3</xref></tp:nomenclature><tp:treatment-sec sec-type="etymology" id="SECID0ECBBK"><title>Etymology.</title><p>The epithet <italic><tp:taxon-name><tp:taxon-name-part taxon-name-part-type="genus" reg="Cercospora"/><tp:taxon-name-part taxon-name-part-type="species" reg="beninensis">beninensis</tp:taxon-name-part></tp:taxon-name></italic> refers to the country of origin of the type specimens, Benin.</p></tp:treatment-sec><tp:treatment-sec sec-type="diagnosis" id="SECID0ESBBK"><title>Diagnosis.</title><p><italic><tp:taxon-name><tp:taxon-name-part taxon-name-part-type="genus" reg="Cercospora">Cercospora</tp:taxon-name-part> <tp:taxon-name-part taxon-name-part-type="species" reg="beninensis">beninensis</tp:taxon-name-part></tp:taxon-name></italic> differs from four <italic><tp:taxon-name><tp:taxon-name-part taxon-name-part-type="genus" reg="Cercospora">Cercospora</tp:taxon-name-part></tp:taxon-name></italic> spp. known on <italic><tp:taxon-name><tp:taxon-name-part taxon-name-part-type="genus" reg="Crotalaria">Crotalaria</tp:taxon-name-part></tp:taxon-name></italic> spp. by having only internal hyphae, darker, shorter and narrower conidiophores [(14.5–)28.5–160(–168) × (3–)3.5–4.5(–5) μm] and mostly smaller and narrower conidia [(19–)23.5–122(–150) × (2.5–)3–4(–4.5) μm] (Table <xref ref-type="table" rid="T3">3</xref>).</p><table-wrap id="T3" position="float" orientation="portrait"><label>Table 3.</label><caption><p>Comparison of <italic><tp:taxon-name><tp:taxon-name-part taxon-name-part-type="genus" reg="Cercospora">Cercospora</tp:taxon-name-part> <tp:taxon-name-part taxon-name-part-type="species" reg="beninensis">beninensis</tp:taxon-name-part></tp:taxon-name></italic> (YMM11) on <italic><tp:taxon-name><tp:taxon-name-part taxon-name-part-type="genus" reg="Crotalaria">Crotalaria</tp:taxon-name-part> <tp:taxon-name-part taxon-name-part-type="species" reg="macrocalyx">macrocalyx</tp:taxon-name-part></tp:taxon-name></italic> with <italic><tp:taxon-name><tp:taxon-name-part taxon-name-part-type="genus" reg="Cercospora">Cercospora</tp:taxon-name-part></tp:taxon-name></italic> spp. known from <italic><tp:taxon-name><tp:taxon-name-part taxon-name-part-type="genus" reg="Crotalaria">Crotalaria</tp:taxon-name-part></tp:taxon-name></italic> spp. based on literature <sup>a–f</sup>.</p></caption><table id="TID0EVYAM" rules="all"><tbody><tr><th rowspan="1" colspan="1"><italic><tp:taxon-name><tp:taxon-name-part taxon-name-part-type="genus" reg="Cercospora">Cercospora</tp:taxon-name-part></tp:taxon-name></italic> species</th><th rowspan="1" colspan="1">Leaf spots colour, size</th><th rowspan="1" colspan="1">Stromata</th><th rowspan="1" colspan="1">Conidiophore size (in μm), branching, septa, colour</th><th rowspan="1" colspan="1">Conidium sizes (in μm), septa</th></tr><tr><td rowspan="1" colspan="1"><italic><tp:taxon-name><tp:taxon-name-part taxon-name-part-type="genus" reg="Cercospora">Cercospora</tp:taxon-name-part> <tp:taxon-name-part taxon-name-part-type="species" reg="beninensis">beninensis</tp:taxon-name-part></tp:taxon-name></italic> (YMM11)</td><td rowspan="1" colspan="1">Brown to reddish brown, 0.5(1.5–)–5.5 mm diam.</td><td rowspan="1" colspan="1">Small or lacking</td><td rowspan="1" colspan="1">(14.5–)28.5–160(–168) × (3–)3.5–4.5(–5), branched, 0–6(–8)-septate, dark brown</td><td rowspan="1" colspan="1">(19–)23.5–122(–150) × (2.5–)3.5–4(–4.5), 1–7(–9) septa</td></tr><tr><td rowspan="1" colspan="1">
                      <italic><tp:taxon-name><tp:taxon-name-part taxon-name-part-type="genus" reg="Cercospora">C.</tp:taxon-name-part> <tp:taxon-name-part taxon-name-part-type="species" reg="apii">apii</tp:taxon-name-part></tp:taxon-name></italic>
                      <sup>ab</sup>
                    </td><td rowspan="1" colspan="1">Present</td><td rowspan="1" colspan="1">Often small or lacking, occasionally developed, (up to 50 μm diam.)</td><td rowspan="1" colspan="1">20–300 × 4–6.5, rarely branched, multi-septate, pale brown, uniform in colour and width</td><td rowspan="1" colspan="1">25–315 × 3–6, (0–)3–25(–30) septa<sup>b</sup></td></tr><tr><td rowspan="1" colspan="1">
                      <italic><tp:taxon-name><tp:taxon-name-part taxon-name-part-type="genus" reg="Cercospora">C.</tp:taxon-name-part> <tp:taxon-name-part taxon-name-part-type="species" reg="canescens">canescens</tp:taxon-name-part></tp:taxon-name></italic>
                      <sup>a</sup>
                    </td><td rowspan="1" colspan="1">3–15 mm</td><td rowspan="1" colspan="1">Often small</td><td rowspan="1" colspan="1">20–200 × 3–6.5, rarely branched, multi-septate, pale to medium dark brown</td><td rowspan="1" colspan="1">25–300 × 2.5–5.5, indistinctly multi-septate</td></tr><tr><td rowspan="1" colspan="1">
                      <italic><tp:taxon-name><tp:taxon-name-part taxon-name-part-type="genus" reg="Cercospora">C.</tp:taxon-name-part> <tp:taxon-name-part taxon-name-part-type="species" reg="demetrioniana">demetrioniana</tp:taxon-name-part></tp:taxon-name></italic>
                      <sup>cde</sup>
                    </td><td rowspan="1" colspan="1">Rusty brown to dark brown, 1–1.5 mm.</td><td rowspan="1" colspan="1">Present</td><td rowspan="1" colspan="1">40–350 × 4–6 (–7) <sup>c</sup> or up to 1 mm<sup>de</sup>, 1–10-septate, unbranched, pale brown</td><td rowspan="1" colspan="1">50–210 × 3.5–5.5 /75–230 × 4–7, 7–16, very closely and indistinctly septate</td></tr><tr><td rowspan="1" colspan="1">
                      <tp:taxon-name><tp:taxon-name-part taxon-name-part-type="genus" reg="Cercospora">C.</tp:taxon-name-part> <tp:taxon-name-part taxon-name-part-type="species" reg="demetrioniana">demetrioniana</tp:taxon-name-part> <tp:taxon-name-part taxon-name-part-type="infraspecific-rank">f.</tp:taxon-name-part> <tp:taxon-name-part taxon-name-part-type="form" reg="minor">minor</tp:taxon-name-part></tp:taxon-name>
                      <sup>f</sup>
                    </td><td rowspan="1" colspan="1">No information</td><td rowspan="1" colspan="1">No information</td><td rowspan="1" colspan="1">110–130 × 5–6</td><td rowspan="1" colspan="1">35–70(–170) × 5–5.5</td></tr></tbody></table><table-wrap-foot><fn><p><sup>a</sup><xref ref-type="bibr" rid="B75">Hsieh and Goh (1990)</xref>, <sup>b</sup><xref ref-type="bibr" rid="B32">Crous and Braun (2003)</xref>, <sup>c</sup><xref ref-type="bibr" rid="B28">Chupp (1954)</xref>, <sup>d</sup><xref ref-type="bibr" rid="B108">Saccardo (1886)</xref>, <sup>e</sup><xref ref-type="bibr" rid="B126">Winter (1884)</xref>, <sup>f</sup><xref ref-type="bibr" rid="B29">Ciferri and González-Fragosa (1926)</xref>.</p></fn></table-wrap-foot></table-wrap></tp:treatment-sec><tp:treatment-sec sec-type="material" id="SECID0EELBK"><title>Type.</title><p>Benin. Borgou: Parakou, c. 363 m a.s.l., <named-content xmlns:xlink="http://www.w3.org/1999/xlink" content-type="dwc:verbatimCoordinates" xlink:type="simple"><named-content content-type="geo-json" specific-use="{&#34;type&#34;:&#34;Point&#34;,&#34;coordinates&#34;:[2.624444,9.341389]}" id="NCID0ENLBK" xlink:type="simple">9°20'29"N, 2°37'28"E</named-content></named-content>, on <italic><tp:taxon-name><tp:taxon-name-part taxon-name-part-type="genus" reg="Crotalaria">Crotalaria</tp:taxon-name-part> <tp:taxon-name-part taxon-name-part-type="species" reg="macrocalyx">macrocalyx</tp:taxon-name-part></tp:taxon-name></italic> Benth. (<tp:taxon-name><tp:taxon-name-part taxon-name-part-type="family">Fabaceae</tp:taxon-name-part></tp:taxon-name>), 21 Sep 2019, Y. Meswaet and R. Dramani, YMM11 (<bold><italic>Holotype</italic></bold>: M-0312640; <bold><italic>Isotype</italic></bold>: <abbrev xmlns:xlink="http://www.w3.org/1999/xlink" content-type="institution" xlink:title="University of Parakou" id="ABBRID0EIMBK" xlink:type="simple">UNIPAR</abbrev>). <bold><italic>Ex holotype sequences.</italic></bold><ext-link xmlns:xlink="http://www.w3.org/1999/xlink" ext-link-type="gen" xlink:href="MW834445" xlink:type="simple">MW834445</ext-link> (SSU), <ext-link xmlns:xlink="http://www.w3.org/1999/xlink" ext-link-type="gen" xlink:href="MW834433" xlink:type="simple">MW834433</ext-link> (LSU), <ext-link xmlns:xlink="http://www.w3.org/1999/xlink" ext-link-type="gen" xlink:href="MW834437" xlink:type="simple">MW834437</ext-link> (<abbrev xmlns:xlink="http://www.w3.org/1999/xlink" xlink:title="internal transcribed spacer" id="ABBRID0E6MBK" xlink:type="simple">ITS</abbrev>), <ext-link xmlns:xlink="http://www.w3.org/1999/xlink" ext-link-type="gen" xlink:href="MW848615" xlink:type="simple">MW848615</ext-link> (<italic><abbrev xmlns:xlink="http://www.w3.org/1999/xlink" xlink:title="translation elongation factor 1-α" id="ABBRID0EJNBK" xlink:type="simple">tef1</abbrev></italic>).</p></tp:treatment-sec><tp:treatment-sec sec-type="description" id="SECID0ENNBK"><title>Description.</title><p><bold><italic>Leaf spots</italic></bold> amphigenous, subcircular to angular-irregular, (0.5–)1.5–5.5 mm diam., brown to reddish brown, more evident on the adaxial surface of the leaves than on the abaxial side, occasionally with a chlorotic halo, the outermost ring darker than the inner ring, often with indefinite margin. <bold><italic>Caespituli</italic></bold> amphigenous, mainly epiphyllous, greyish brown to dark brown. <bold><italic>Mycelium</italic></bold> internal. Internal hyphae conspicuous, branched, 2.5–3.5 μm wide, septate, pale brown. <bold><italic>Stromata</italic></bold> lacking or formed by few aggregated swollen hyphal cells. <bold><italic>Conidiophores</italic></bold> in small, loose to moderately dense fascicles of up to approx. 16 conidiophores, occasionally solitary, arising from internal hyphae breaking through the adaxial epidermis of the leaves or penetrating through stomatal openings, erect, straight, subcylindrical, 1–2(–3) times geniculate, sometimes attenuated towards the tips, occasionally branched, (14.5–)28.5–160(–168) × (3–)3.5–4.5(–5) μm, 0–6(–8)-septate, brown to dark brown. <bold><italic>Conidiogenous cells</italic></bold> monoblastic or proliferating sympodially, sometimes distinctly subdenticulate; loci 1.5–2.5(–3.5) μm wide, thickened and darkened. <bold><italic>Conidia</italic></bold> solitary, acicular to narrowly obclavate, straight to curved, (19–)23.5–122(–150) × (2.5–)3–4(–4.5) μm, 1–7(–9)-septate, hyaline, smooth, tip acute, base truncate to short obconically truncate, 2.5–3(–4) µm wide, hila thickened and darkened.</p></tp:treatment-sec><tp:treatment-sec sec-type="material" id="SECID0EKOBK"><title>Additional specimens examined.</title><p>Benin. Borgou: Parakou, on the way to Okpara forest, c. 323 m a.s.l., <named-content xmlns:xlink="http://www.w3.org/1999/xlink" content-type="dwc:verbatimCoordinates" xlink:type="simple"><named-content content-type="geo-json" specific-use="{&#34;type&#34;:&#34;Point&#34;,&#34;coordinates&#34;:[2.730556,9.303056]}" id="NCID0ETOBK" xlink:type="simple">9°18'11"N, 2°43'50"E</named-content></named-content>, on <italic><tp:taxon-name><tp:taxon-name-part taxon-name-part-type="genus" reg="Crotalaria">Crotalaria</tp:taxon-name-part> <tp:taxon-name-part taxon-name-part-type="species" reg="macrocalyx">macrocalyx</tp:taxon-name-part></tp:taxon-name></italic>, 3 Sep 2019, Y. Meswaet and R. Dramani, YMM274 (<bold><italic>Paratypes</italic></bold>: M-0312641; <abbrev xmlns:xlink="http://www.w3.org/1999/xlink" content-type="institution" xlink:title="University of Parakou" id="ABBRID0EGPBK" xlink:type="simple">UNIPAR</abbrev>). Benin. Borgou: N’Dali, c. 380 m a.s.l., <named-content xmlns:xlink="http://www.w3.org/1999/xlink" content-type="dwc:verbatimCoordinates" xlink:type="simple"><named-content content-type="geo-json" specific-use="{&#34;type&#34;:&#34;Point&#34;,&#34;coordinates&#34;:[2.688889,9.875833]}" id="NCID0EOPBK" xlink:type="simple">9°52'33"N, 2°41'20"E</named-content></named-content>, same host, 31 Aug 2019, Y. Meswaet and A. Tabé, YMM272 (M-0312642).</p></tp:treatment-sec><tp:treatment-sec sec-type="distribution" id="SECID0ETPBK"><title>Host and distribution.</title><p>On <italic><tp:taxon-name><tp:taxon-name-part taxon-name-part-type="genus" reg="Crotalaria">Crotalaria</tp:taxon-name-part> <tp:taxon-name-part taxon-name-part-type="species" reg="macrocalyx">macrocalyx</tp:taxon-name-part></tp:taxon-name></italic> (<tp:taxon-name><tp:taxon-name-part taxon-name-part-type="family">Fabaceae</tp:taxon-name-part></tp:taxon-name>) in Benin.</p></tp:treatment-sec><tp:treatment-sec sec-type="notes" id="SECID0EJQBK"><title>Notes.</title><p>Currently, three species and one form of <italic><tp:taxon-name><tp:taxon-name-part taxon-name-part-type="genus" reg="Cercospora">Cercospora</tp:taxon-name-part></tp:taxon-name></italic> are known on <italic><tp:taxon-name><tp:taxon-name-part taxon-name-part-type="genus" reg="Crotalaria">Crotalaria</tp:taxon-name-part></tp:taxon-name></italic> spp., namely <italic><tp:taxon-name><tp:taxon-name-part taxon-name-part-type="genus" reg="Cercospora">C.</tp:taxon-name-part> <tp:taxon-name-part taxon-name-part-type="species" reg="apii">apii</tp:taxon-name-part></tp:taxon-name></italic>, <italic><tp:taxon-name><tp:taxon-name-part taxon-name-part-type="genus" reg="Cercospora">C.</tp:taxon-name-part> <tp:taxon-name-part taxon-name-part-type="species" reg="canescens">canescens</tp:taxon-name-part></tp:taxon-name></italic>, <italic><tp:taxon-name><tp:taxon-name-part taxon-name-part-type="genus" reg="Cercospora">C.</tp:taxon-name-part> <tp:taxon-name-part taxon-name-part-type="species" reg="demetrioniana">demetrioniana</tp:taxon-name-part></tp:taxon-name></italic> G.Winter and <tp:taxon-name><tp:taxon-name-part taxon-name-part-type="genus" reg="Cercospora">C.</tp:taxon-name-part> <tp:taxon-name-part taxon-name-part-type="species" reg="demetrioniana">demetrioniana</tp:taxon-name-part> <tp:taxon-name-part taxon-name-part-type="infraspecific-rank">f.</tp:taxon-name-part> <tp:taxon-name-part taxon-name-part-type="form" reg="minor">minor</tp:taxon-name-part></tp:taxon-name> Gonz. Frag. &amp; Cif. (<xref ref-type="bibr" rid="B54">Farr and Rossman 2021</xref>). <italic><tp:taxon-name><tp:taxon-name-part taxon-name-part-type="genus" reg="Cercospora">C.</tp:taxon-name-part> <tp:taxon-name-part taxon-name-part-type="species" reg="beninensis">beninensis</tp:taxon-name-part></tp:taxon-name></italic> is morphologically distinct from all of them (Table. 3). <italic><tp:taxon-name><tp:taxon-name-part taxon-name-part-type="genus" reg="Cercospora">C.</tp:taxon-name-part> <tp:taxon-name-part taxon-name-part-type="species" reg="apii">apii</tp:taxon-name-part></tp:taxon-name></italic> differs by conidiophores that are more abundant on the abaxial surface of the leaves, in large and dense fascicles and longer [20–300 µm versus (14.5–)28.5–160(–168) in <italic><tp:taxon-name><tp:taxon-name-part taxon-name-part-type="genus" reg="Cercospora">C.</tp:taxon-name-part> <tp:taxon-name-part taxon-name-part-type="species" reg="beninensis">beninensis</tp:taxon-name-part></tp:taxon-name></italic>] as well as by longer and wider conidia [(25–315 × 3–6 µm versus (19–)23.5–122(–150) × (2.5–)3–4(–4.5) in <italic><tp:taxon-name><tp:taxon-name-part taxon-name-part-type="genus" reg="Cercospora">C.</tp:taxon-name-part> <tp:taxon-name-part taxon-name-part-type="species" reg="beninensis">beninensis</tp:taxon-name-part></tp:taxon-name></italic>] with more numerous septa (<xref ref-type="bibr" rid="B28">Chupp 1954</xref>; <xref ref-type="bibr" rid="B32">Crous and Braun 2003</xref>). <italic><tp:taxon-name><tp:taxon-name-part taxon-name-part-type="genus" reg="Cercospora">C.</tp:taxon-name-part> <tp:taxon-name-part taxon-name-part-type="species" reg="canescens">canescens</tp:taxon-name-part></tp:taxon-name></italic> causes larger leaf spots often along the leaf margin, paler conidiophores that are more abundant on the abaxial leaf surface and longer conidia [(30–300) µm versus (19–)23.5–122(–150) μm in <italic><tp:taxon-name><tp:taxon-name-part taxon-name-part-type="genus" reg="Cercospora">C.</tp:taxon-name-part> <tp:taxon-name-part taxon-name-part-type="species" reg="beninensis">beninensis</tp:taxon-name-part></tp:taxon-name></italic>] (<xref ref-type="bibr" rid="B28">Chupp 1954</xref>). The distinctness is confirmed by molecular data. <italic><tp:taxon-name><tp:taxon-name-part taxon-name-part-type="genus" reg="Cercospora">C.</tp:taxon-name-part> <tp:taxon-name-part taxon-name-part-type="species" reg="demetrioniana">demetrioniana</tp:taxon-name-part></tp:taxon-name></italic> produces unbranched, paler, longer and wider conidiophores [40–350 × 4–6(–7) µm, in the original description a length of up to 1 mm is mentioned, versus (14.5–)28.5–160(–168) × (3–)3.5–4.5(–5) in <italic><tp:taxon-name><tp:taxon-name-part taxon-name-part-type="genus" reg="Cercospora">C.</tp:taxon-name-part> <tp:taxon-name-part taxon-name-part-type="species" reg="beninensis">beninensis</tp:taxon-name-part></tp:taxon-name></italic>] and above all, longer and wider conidia (75–230 × 4–7 µm with 7–16 indistinct septa versus (19–)23.5–122(–150) × (2.5–)3–4(–4.5) μm with 1–7(–9) distinct septa in <italic><tp:taxon-name><tp:taxon-name-part taxon-name-part-type="genus" reg="Cercospora">C.</tp:taxon-name-part> <tp:taxon-name-part taxon-name-part-type="species" reg="beninensis">beninensis</tp:taxon-name-part></tp:taxon-name></italic>] (<xref ref-type="bibr" rid="B126">Winter 1884</xref>; <xref ref-type="bibr" rid="B108">Saccardo 1886</xref>; <xref ref-type="bibr" rid="B28">Chupp 1954</xref>). <tp:taxon-name><tp:taxon-name-part taxon-name-part-type="genus" reg="Cercospora">C.</tp:taxon-name-part> <tp:taxon-name-part taxon-name-part-type="species" reg="demetrioniana">demetrioniana</tp:taxon-name-part> <tp:taxon-name-part taxon-name-part-type="infraspecific-rank">f.</tp:taxon-name-part> <tp:taxon-name-part taxon-name-part-type="form" reg="minor">minor</tp:taxon-name-part></tp:taxon-name> differs from the present species by shorter and wider conidiophores (110–130 × 5–6 µm) and wider conidia (5–5.5 µm) (<xref ref-type="bibr" rid="B29">Ciferri and González-Fragoso 1926</xref>).</p><p><italic><tp:taxon-name><tp:taxon-name-part taxon-name-part-type="genus" reg="Cercospora">C.</tp:taxon-name-part> <tp:taxon-name-part taxon-name-part-type="species" reg="beninensis">beninensis</tp:taxon-name-part></tp:taxon-name></italic> is distinct from all known species for which DNA sequence data are available based on its position in the multi-gene (Fig. <xref ref-type="fig" rid="F1">1</xref>) and in the <italic><abbrev xmlns:xlink="http://www.w3.org/1999/xlink" xlink:title="translation elongation factor 1-α" id="ABBRID0EVXBK" xlink:type="simple">tef1</abbrev></italic> phylogeny (see Suppl. material <xref ref-type="supplementary-material" rid="S4">4</xref>). In the <abbrev xmlns:xlink="http://www.w3.org/1999/xlink" xlink:title="internal transcribed spacer" id="ABBRID0E4XBK" xlink:type="simple">ITS</abbrev> phylogeny, <italic><tp:taxon-name><tp:taxon-name-part taxon-name-part-type="genus" reg="Cercospora">C.</tp:taxon-name-part> <tp:taxon-name-part taxon-name-part-type="species" reg="beninensis">beninensis</tp:taxon-name-part></tp:taxon-name></italic> cannot be distinguished from other <italic><tp:taxon-name><tp:taxon-name-part taxon-name-part-type="genus" reg="Cercospora">Cercospora</tp:taxon-name-part></tp:taxon-name></italic> spp. (see Suppl. material <xref ref-type="supplementary-material" rid="S3">3</xref>).</p></tp:treatment-sec><tp:treatment-sec><!--Section generated to contain objects referenced in tp:taxon-treatment.--><fig id="F2" position="float" orientation="portrait"><object-id xmlns:xlink="http://www.w3.org/1999/xlink" content-type="doi" xlink:type="simple">10.3897/mycokeys.81.67850.figure2</object-id><object-id xmlns:xlink="http://www.w3.org/1999/xlink" content-type="arpha" xlink:type="simple">F38DCBF7-0609-5E6F-841D-8B3E011F8547</object-id><label>Figure 2.</label><caption><p>Leaf spot symptoms associated with <italic><tp:taxon-name><tp:taxon-name-part taxon-name-part-type="genus" reg="Cercospora">Cercospora</tp:taxon-name-part></tp:taxon-name></italic> spp. <bold>A</bold><italic><tp:taxon-name><tp:taxon-name-part taxon-name-part-type="genus" reg="Cercospora">Cercospora</tp:taxon-name-part> <tp:taxon-name-part taxon-name-part-type="species" reg="beninensis">beninensis</tp:taxon-name-part></tp:taxon-name></italic> on <italic><tp:taxon-name><tp:taxon-name-part taxon-name-part-type="genus" reg="Crotalaria">Crotalaria</tp:taxon-name-part> <tp:taxon-name-part taxon-name-part-type="species" reg="macrocalyx">macrocalyx</tp:taxon-name-part></tp:taxon-name></italic> (YMM11) <bold>B</bold><tp:taxon-name><tp:taxon-name-part taxon-name-part-type="genus" reg="Cercospora">Cercospora</tp:taxon-name-part> <tp:taxon-name-part taxon-name-part-type="uncertainty-rank">aff.</tp:taxon-name-part> <tp:taxon-name-part taxon-name-part-type="species" reg="canescens">canescens</tp:taxon-name-part></tp:taxon-name> on <italic><tp:taxon-name><tp:taxon-name-part taxon-name-part-type="genus" reg="Calopogonium">Calopogonium</tp:taxon-name-part></tp:taxon-name></italic> sp. (YMM07) <bold>C</bold><tp:taxon-name><tp:taxon-name-part taxon-name-part-type="genus" reg="Cercospora">Cercospora</tp:taxon-name-part> <tp:taxon-name-part taxon-name-part-type="uncertainty-rank">aff.</tp:taxon-name-part> <tp:taxon-name-part taxon-name-part-type="species" reg="canescens">canescens</tp:taxon-name-part></tp:taxon-name> on <italic><tp:taxon-name><tp:taxon-name-part taxon-name-part-type="genus" reg="Vigna">Vigna</tp:taxon-name-part> <tp:taxon-name-part taxon-name-part-type="species" reg="subterranea">subterranea</tp:taxon-name-part></tp:taxon-name></italic> (YMM01) <bold>D</bold><italic><tp:taxon-name><tp:taxon-name-part taxon-name-part-type="genus" reg="Cercospora">Cercospora</tp:taxon-name-part> <tp:taxon-name-part taxon-name-part-type="species" reg="fagopyri">fagopyri</tp:taxon-name-part></tp:taxon-name></italic> on <italic><tp:taxon-name><tp:taxon-name-part taxon-name-part-type="genus" reg="Lablab">Lablab</tp:taxon-name-part></tp:taxon-name></italic> sp. (YMM23A) <bold>E</bold><italic><tp:taxon-name><tp:taxon-name-part taxon-name-part-type="genus" reg="Cercospora">Cercospora</tp:taxon-name-part> <tp:taxon-name-part taxon-name-part-type="species" reg="parakouensis">parakouensis</tp:taxon-name-part></tp:taxon-name></italic> on <italic><tp:taxon-name><tp:taxon-name-part taxon-name-part-type="genus" reg="Desmodium">Desmodium</tp:taxon-name-part> <tp:taxon-name-part taxon-name-part-type="species" reg="tortuosum">tortuosum</tp:taxon-name-part></tp:taxon-name></italic> (YMM296A) <bold>F</bold><italic><tp:taxon-name><tp:taxon-name-part taxon-name-part-type="genus" reg="Cercospora">Cercospora</tp:taxon-name-part> <tp:taxon-name-part taxon-name-part-type="species" reg="phaseoli-lunati">phaseoli-lunati</tp:taxon-name-part></tp:taxon-name></italic> on <italic><tp:taxon-name><tp:taxon-name-part taxon-name-part-type="genus" reg="Vigna">Vigna</tp:taxon-name-part> <tp:taxon-name-part taxon-name-part-type="species" reg="radiata">radiata</tp:taxon-name-part></tp:taxon-name></italic> (YMM289) <bold>G</bold><italic><tp:taxon-name><tp:taxon-name-part taxon-name-part-type="genus" reg="Cercospora">Cercospora</tp:taxon-name-part> <tp:taxon-name-part taxon-name-part-type="species" reg="rhynchophora">rhynchophora</tp:taxon-name-part></tp:taxon-name></italic> on <italic><tp:taxon-name><tp:taxon-name-part taxon-name-part-type="genus" reg="Vigna">Vigna</tp:taxon-name-part> <tp:taxon-name-part taxon-name-part-type="species" reg="unguiculata">unguiculata</tp:taxon-name-part></tp:taxon-name></italic> (YMM03B) <bold>H</bold><italic><tp:taxon-name><tp:taxon-name-part taxon-name-part-type="genus" reg="Cercospora">Cercospora</tp:taxon-name-part> <tp:taxon-name-part taxon-name-part-type="species" reg="tentaculifera">tentaculifera</tp:taxon-name-part></tp:taxon-name></italic> on <italic><tp:taxon-name><tp:taxon-name-part taxon-name-part-type="genus" reg="Vigna">Vigna</tp:taxon-name-part> <tp:taxon-name-part taxon-name-part-type="species" reg="unguiculata">unguiculata</tp:taxon-name-part></tp:taxon-name></italic> (YMM75) <bold>I</bold><italic><tp:taxon-name><tp:taxon-name-part taxon-name-part-type="genus" reg="Cercospora">Cercospora</tp:taxon-name-part> <tp:taxon-name-part taxon-name-part-type="species" reg="vignae-subterraneae">vignae-subterraneae</tp:taxon-name-part></tp:taxon-name></italic> on <italic><tp:taxon-name><tp:taxon-name-part taxon-name-part-type="genus" reg="Vigna">Vigna</tp:taxon-name-part> <tp:taxon-name-part taxon-name-part-type="species" reg="subterranea">subterranea</tp:taxon-name-part></tp:taxon-name></italic> (YMM293) <bold>J</bold><italic><tp:taxon-name><tp:taxon-name-part taxon-name-part-type="genus" reg="Cercospora">Cercospora</tp:taxon-name-part> <tp:taxon-name-part taxon-name-part-type="species" reg="zorniicola">zorniicola</tp:taxon-name-part></tp:taxon-name></italic> on <italic><tp:taxon-name><tp:taxon-name-part taxon-name-part-type="genus" reg="Zornia">Zornia</tp:taxon-name-part> <tp:taxon-name-part taxon-name-part-type="species" reg="glochidiata">glochidiata</tp:taxon-name-part></tp:taxon-name></italic> (YMM299). Scale bars: 10 mm (<bold>A, C, F, G</bold>); 12 mm (<bold>B, D, E, H, J</bold>); 6 mm (<bold>I</bold>).</p></caption><graphic xmlns:xlink="http://www.w3.org/1999/xlink" xlink:href="mycokeys-81-069-g002.jpg" position="float" orientation="portrait" xlink:type="simple" id="oo_556601.jpg"><uri content-type="original_file" xlink:type="simple">https://binary.pensoft.net/fig/556601</uri></graphic></fig><fig id="F3" position="float" orientation="portrait"><object-id xmlns:xlink="http://www.w3.org/1999/xlink" content-type="doi" xlink:type="simple">10.3897/mycokeys.81.67850.figure3</object-id><object-id xmlns:xlink="http://www.w3.org/1999/xlink" content-type="arpha" xlink:type="simple">2F4F1053-46FD-54E8-9E44-C43EBF343242</object-id><label>Figure 3.</label><caption><p><italic><tp:taxon-name><tp:taxon-name-part taxon-name-part-type="genus" reg="Cercospora">Cercospora</tp:taxon-name-part> <tp:taxon-name-part taxon-name-part-type="species" reg="beninensis">beninensis</tp:taxon-name-part></tp:taxon-name></italic> on <italic><tp:taxon-name><tp:taxon-name-part taxon-name-part-type="genus" reg="Crotalaria">Crotalaria</tp:taxon-name-part> <tp:taxon-name-part taxon-name-part-type="species" reg="macrocalyx">macrocalyx</tp:taxon-name-part></tp:taxon-name></italic> (YMM11) <bold>A</bold> fascicle of conidiophores <bold>B</bold> individual conidiophores <bold>C</bold> conidia. Scale bars: 15 μm (<bold>A</bold>); 10 μm (<bold>B, C</bold>).</p></caption><graphic xmlns:xlink="http://www.w3.org/1999/xlink" xlink:href="mycokeys-81-069-g003.jpg" position="float" orientation="portrait" xlink:type="simple" id="oo_556602.jpg"><uri content-type="original_file" xlink:type="simple">https://binary.pensoft.net/fig/556602</uri></graphic></fig><fig id="F1" position="float" orientation="portrait"><object-id xmlns:xlink="http://www.w3.org/1999/xlink" content-type="doi" xlink:type="simple">10.3897/mycokeys.81.67850.figure1</object-id><object-id xmlns:xlink="http://www.w3.org/1999/xlink" content-type="arpha" xlink:type="simple">B4CBF32E-655B-556C-91A4-C4795C3123EC</object-id><label>Figure 1.</label><caption><p>The Bayesian phylogenetic tree inferred from DNA sequence data from the multigene alignment (SSU rDNA, LSU rDNA, <abbrev xmlns:xlink="http://www.w3.org/1999/xlink" xlink:title="internal transcribed spacer" id="ABBRID0EG1AK" xlink:type="simple">ITS</abbrev> and <italic><abbrev xmlns:xlink="http://www.w3.org/1999/xlink" xlink:title="translation elongation factor 1-α" id="ABBRID0EL1AK" xlink:type="simple">tef1</abbrev></italic>) of cercosporoid species. Nodes receiving Bayesian <abbrev xmlns:xlink="http://www.w3.org/1999/xlink" xlink:title="Posterior probabilities" id="ABBRID0EP1AK" xlink:type="simple">PP</abbrev> ≥ 0.94 or <abbrev xmlns:xlink="http://www.w3.org/1999/xlink" xlink:title="Maximum Likelihood" id="ABBRID0ET1AK" xlink:type="simple">ML</abbrev><abbrev xmlns:xlink="http://www.w3.org/1999/xlink" xlink:title="Bootstrap values" id="ABBRID0EX1AK" xlink:type="simple">BS</abbrev> ≥ 70% are considered as strongly supported and are indicated by thickened branches. Names of newly described species are written in bold and red. Species newly reported for Benin are indicated by green letters. Names of host plants are written with blue letters.</p></caption><graphic xmlns:xlink="http://www.w3.org/1999/xlink" xlink:href="mycokeys-81-069-g001.jpg" position="float" orientation="portrait" xlink:type="simple" id="oo_556600.jpg"><uri content-type="original_file" xlink:type="simple">https://binary.pensoft.net/fig/556600</uri></graphic></fig><supplementary-material xmlns:xlink="http://www.w3.org/1999/xlink" id="S4" position="float" orientation="portrait" xlink:type="simple"><object-id content-type="doi" xlink:type="simple">10.3897/mycokeys.81.67850.suppl4</object-id><object-id content-type="arpha" xlink:type="simple">C8014C54-C60C-5700-A5B1-3317BD83A046</object-id><label>Supplementary material 4</label><caption><p>A Bayesian phylogenetic tree inferred from <italic><abbrev xlink:title="translation elongation factor 1-α" id="ABBRID0EVAOM" xlink:type="simple">tef1</abbrev></italic> DNA sequence data of cercosporoid species</p></caption><statement content-type="dataType"><label>Data type</label><p>phylogenetic</p></statement><statement content-type="notes"><label>Explanation note</label><p>Nodes receiving Bayesian <abbrev xlink:title="Posterior probabilities" id="ABBRID0E5AOM" xlink:type="simple">PP</abbrev> ≥ 0.94 are considered as strongly supported and are indicated by thickened branches. Newly described species are denoted in bold and red text, newly reported species are indicated in blue text.</p></statement><media xlink:href="mycokeys-81-069-s004.pdf" mimetype="application" mime-subtype="pdf" position="float" orientation="portrait" xlink:type="simple" id="oo_556623.pdf"><uri content-type="original_file" xlink:type="simple">https://binary.pensoft.net/file/556623</uri></media><permissions><license xlink:type="simple"><license-p>This dataset is made available under the Open Database License (http://opendatacommons.org/licenses/odbl/1.0/). The Open Database License (ODbL) is a license agreement intended to allow users to freely share, modify, and use this Dataset while maintaining this same freedom for others, provided that the original source and author(s) are credited.</license-p></license></permissions><attrib specific-use="authors">Yalemwork Meswaet, Ralph Mangelsdorff, Nourou S. Yorou, Meike Piepenbring</attrib></supplementary-material><supplementary-material xmlns:xlink="http://www.w3.org/1999/xlink" id="S3" position="float" orientation="portrait" xlink:type="simple"><object-id content-type="doi" xlink:type="simple">10.3897/mycokeys.81.67850.suppl3</object-id><object-id content-type="arpha" xlink:type="simple">297A415F-671C-5B95-AB6F-6E377F8D6A26</object-id><label>Supplementary material 3</label><caption><p>A Bayesian phylogenetic tree inferred from <abbrev xlink:title="internal transcribed spacer" id="ABBRID0ER6NM" xlink:type="simple">ITS</abbrev> rDNA sequence data of cercosporoid species</p></caption><statement content-type="dataType"><label>Data type</label><p>phylogenetic</p></statement><statement content-type="notes"><label>Explanation note</label><p>Nodes receiving Bayesian <abbrev xlink:title="Posterior probabilities" id="ABBRID0E16NM" xlink:type="simple">PP</abbrev> ≥ 0.94 are considered as strongly supported and are indicated by thickened branches. Newly described species are denoted in bold and red text, newly reported species are indicated in blue text.</p></statement><media xlink:href="mycokeys-81-069-s003.pdf" mimetype="application" mime-subtype="pdf" position="float" orientation="portrait" xlink:type="simple" id="oo_556622.pdf"><uri content-type="original_file" xlink:type="simple">https://binary.pensoft.net/file/556622</uri></media><permissions><license xlink:type="simple"><license-p>This dataset is made available under the Open Database License (http://opendatacommons.org/licenses/odbl/1.0/). The Open Database License (ODbL) is a license agreement intended to allow users to freely share, modify, and use this Dataset while maintaining this same freedom for others, provided that the original source and author(s) are credited.</license-p></license></permissions><attrib specific-use="authors">Yalemwork Meswaet, Ralph Mangelsdorff, Nourou S. Yorou, Meike Piepenbring</attrib></supplementary-material></tp:treatment-sec><ref-list><ref id="B75"><mixed-citation xmlns:xlink="http://www.w3.org/1999/xlink" xlink:type="simple"><person-group><name name-style="western"><surname>Hsieh</surname><given-names>WH</given-names></name><name name-style="western"><surname>Goh</surname><given-names>TK</given-names></name></person-group> (<year>1990</year>) <source><italic><tp:taxon-name><tp:taxon-name-part taxon-name-part-type="genus">Cercospora</tp:taxon-name-part></tp:taxon-name></italic> and Similar <tp:taxon-name><tp:taxon-name-part taxon-name-part-type="kingdom">Fungi</tp:taxon-name-part></tp:taxon-name> from Taiwan.</source><publisher-name>Maw Chang Book Co</publisher-name>, <publisher-loc>Taipei</publisher-loc>, <size units="page">376 pp</size>.</mixed-citation></ref><ref id="B32"><mixed-citation xmlns:xlink="http://www.w3.org/1999/xlink" xlink:type="simple"><person-group><name name-style="western"><surname>Crous</surname><given-names>PW</given-names></name><name name-style="western"><surname>Braun</surname><given-names>U</given-names></name></person-group> (<year>2003</year>) <source>Names Published in <italic><tp:taxon-name><tp:taxon-name-part taxon-name-part-type="genus">Cercospora</tp:taxon-name-part></tp:taxon-name></italic> and <italic><tp:taxon-name><tp:taxon-name-part taxon-name-part-type="genus">Passalora</tp:taxon-name-part></tp:taxon-name></italic>.</source><publisher-name>Centraalbureau voor Schimmelcultures</publisher-name>, <publisher-loc>Utrecht</publisher-loc>, <size units="page">571 pp</size>.</mixed-citation></ref><ref id="B28"><mixed-citation xmlns:xlink="http://www.w3.org/1999/xlink" xlink:type="simple"><person-group><name name-style="western"><surname>Chupp</surname><given-names>C</given-names></name></person-group> (<year>1954</year>) A Monograph of the Fungus Genus <italic><tp:taxon-name><tp:taxon-name-part taxon-name-part-type="genus">Cercospora</tp:taxon-name-part></tp:taxon-name></italic>. Published by the author, Ithaca.</mixed-citation></ref><ref id="B108"><mixed-citation xmlns:xlink="http://www.w3.org/1999/xlink" xlink:type="simple"><person-group><name name-style="western"><surname>Saccardo</surname><given-names>PA</given-names></name></person-group> (<year>1886</year>) Sylloge fungorum omnium hucusque cognitorum: Additamenta ad volumina I-IV. Sumptibus auctoris Typis seminarii.</mixed-citation></ref><ref id="B126"><mixed-citation xmlns:xlink="http://www.w3.org/1999/xlink" xlink:type="simple"><person-group><name name-style="western"><surname>Winter</surname><given-names>G</given-names></name></person-group> (<year>1884</year>) <article-title>Repertorium. <italic><tp:taxon-name><tp:taxon-name-part taxon-name-part-type="genus">Rabenhorstii</tp:taxon-name-part></tp:taxon-name></italic> fungi europaei et extraeuraopaei. Cent. XXXI et XXXII.</article-title><source>Hedwigia</source><volume>23</volume>: <fpage>164</fpage>–<lpage>172</lpage>.</mixed-citation></ref><ref id="B29"><mixed-citation xmlns:xlink="http://www.w3.org/1999/xlink" xlink:type="simple"><person-group><name name-style="western"><surname>Ciferri</surname><given-names>R</given-names></name><name name-style="western"><surname>González-Fragoso</surname><given-names>R</given-names></name></person-group> (<year>1926</year>) <article-title>Hongos parásitos y saprófitos de la República Dominicana (6a serie).</article-title><source>Boletín de la Real Sociedad Española de Historia Natural, Biologia</source><volume>26</volume>: <fpage>330</fpage>–<lpage>341</lpage>.</mixed-citation></ref><ref id="B54"><mixed-citation xmlns:xlink="http://www.w3.org/1999/xlink" xlink:type="simple"><person-group><name name-style="western"><surname>Farr</surname><given-names>DF</given-names></name><name name-style="western"><surname>Rossman</surname><given-names>AY</given-names></name></person-group> (<year>2021</year>) Fungal Databases, U.S. National Fungus Collections, ARS, USDA. <ext-link xlink:type="simple" ext-link-type="uri" xlink:href="https://nt.ars-grin.gov/fungaldatabases/">https://nt.ars-grin.gov/fungaldatabases/</ext-link> [Retrieved January 22, 2021]</mixed-citation></ref></ref-list></tp:taxon-treatment>
