# Supplementary material for: Unravelling unexplored diversity of cercosporoid fungi (Mycosphaerellaceae, Mycosphaerellales, Ascomycota) in tropical Africa
Source: MycoKeys. 2021 Jun 17;81:69–138. doi: 10.3897/mycokeys.81.67850 (PMC8225595; doi:10.3897/mycokeys.81.67850)
Supplement: XML Treatment for Cercospora cf. canscorina [file mycokeys.81.67850-treatment3.xml]

<!DOCTYPE tp:taxon-treatment
  PUBLIC "-//TaxonX//DTD Taxonomic Treatment Publishing DTD v0 20100105//EN" "tax-treatment-NSO.dtd">
<tp:taxon-treatment xmlns:tp="http://www.plazi.org/taxpub"><tp:treatment-meta><kwd-group><label>Taxon classification</label><kwd><named-content xmlns:xlink="http://www.w3.org/1999/xlink" content-type="kingdom">Fungi</named-content></kwd><kwd><named-content xmlns:xlink="http://www.w3.org/1999/xlink" content-type="order">Mycosphaerellales</named-content></kwd><kwd><named-content xmlns:xlink="http://www.w3.org/1999/xlink" content-type="family">Mycosphaerellaceae</named-content></kwd></kwd-group><mixed-citation publication-type="journal"><person-group><name><surname>Meswaet</surname><given-names>Yalemwork</given-names></name><name><surname>Mangelsdorff</surname><given-names>Ralph</given-names></name><name><surname>Yorou</surname><given-names>Nourou S.</given-names></name><name><surname>Piepenbring</surname><given-names>Meike</given-names></name></person-group><article-title>Unravelling unexplored diversity of cercosporoid fungi (<tp:taxon-name><tp:taxon-name-part taxon-name-part-type="family">Mycosphaerellaceae</tp:taxon-name-part></tp:taxon-name>, <tp:taxon-name><tp:taxon-name-part taxon-name-part-type="order">Mycosphaerellales</tp:taxon-name-part></tp:taxon-name>, <tp:taxon-name><tp:taxon-name-part taxon-name-part-type="phylum">Ascomycota</tp:taxon-name-part></tp:taxon-name>) in tropical Africa</article-title><source>MycoKeys</source><day>17</day><month>6</month><year>2021</year><volume>81</volume><fpage>69</fpage><lpage>138</lpage><pub-id pub-id-type="doi">10.3897/mycokeys.81.67850</pub-id></mixed-citation></tp:treatment-meta><tp:nomenclature><tp:taxon-name><object-id xmlns:xlink="http://www.w3.org/1999/xlink" content-type="arpha" xlink:type="simple">CB5EDB98-0F7C-5816-9CB8-264ABD41172D</object-id>
              <tp:taxon-name-part taxon-name-part-type="genus" reg="Cercospora">Cercospora</tp:taxon-name-part>
              <tp:taxon-name-part taxon-name-part-type="uncertainty-rank">cf.</tp:taxon-name-part>
              <tp:taxon-name-part taxon-name-part-type="species" reg="canscorina">canscorina</tp:taxon-name-part>
              <object-id xmlns:xlink="http://www.w3.org/1999/xlink" content-type="mycobank" xlink:type="simple">294326</object-id>
            </tp:taxon-name><tp:taxon-authority>Chidd., Sydowia 13 (1–6): 155. 1959.</tp:taxon-authority><xref ref-type="fig" rid="F5">Fig. 5</xref></tp:nomenclature><tp:treatment-sec sec-type="material" id="SECID0EIZCK"><title>Type.</title><p>India. R. Br. Khandala (Maharashtra), on <italic><tp:taxon-name><tp:taxon-name-part taxon-name-part-type="genus" reg="Canscora">Canscora</tp:taxon-name-part> <tp:taxon-name-part taxon-name-part-type="species" reg="diffusa">diffusa</tp:taxon-name-part></tp:taxon-name></italic> (Vahl) R.Br. ex Roem. &amp; Schult. (<tp:taxon-name><tp:taxon-name-part taxon-name-part-type="family">Gentianaceae</tp:taxon-name-part></tp:taxon-name>), 9 Nov 1956, Chiddarwar 4 (<bold><italic>Holotype</italic></bold>: IMI 83165, n.v.; <bold><italic>Isotype</italic>s</bold>: HCIO, <abbrev xmlns:xlink="http://www.w3.org/1999/xlink" xlink:title="US National Fungus Collections" id="ABBRID0EF1CK" xlink:type="simple">BPI</abbrev>, n.v.).</p></tp:treatment-sec><tp:treatment-sec sec-type="description" id="SECID0EJ1CK"><title>Description.</title><p><bold><italic>Leaf spots</italic></bold> amphigenous, subcircular to irregularly angular, 2.5–8 mm diam., brown to reddish brown, with a dark margin. <bold><italic>Caespituli</italic></bold> amphigenous, greyish brown to brown. <bold><italic>Mycelium</italic></bold> internal. <bold>Stromata</bold> lacking or formed by few substomatal aggregated swollen hyphal cells. <bold><italic>Conidiophores</italic></bold> in small, loose fascicles to moderately large and dense fascicles of up to approx. 22 conidiophores, arising from internal hyphae breaking through the adaxial epidermis of the leaves or penetrating through stomatal openings, sometimes solitary, erect, straight, subcylindrical, 1–2 times geniculate, unbranched, (12–)20.5–68(–72) × (3–)3.5–4.5 μm, 0–6-septate, brown to dark brown. <bold><italic>Conidiogenous cells</italic></bold> terminal, usually monoblastic, sometimes polyblastic; loci apical or sometimes located on the shoulders of geniculations, 1.5–2.5(–3) μm wide, thickened and darkened. <bold><italic>Conidia</italic></bold> solitary, acicular to narrowly obclavate, straight to curved, 22–76(–80) × 2.5–3.5 μm, 1–7-septate, hyaline, smooth, tip acute, base truncate to short obconically truncate, 2–3 µm wide, hila thickened and darkened.</p></tp:treatment-sec><tp:treatment-sec sec-type="material" id="SECID0EF2CK"><title>Specimens examined.</title><p>Benin. Borgou: Parakou, c. 386 m a.s.l., <named-content xmlns:xlink="http://www.w3.org/1999/xlink" content-type="dwc:verbatimCoordinates" xlink:type="simple"><named-content content-type="geo-json" specific-use="{&#34;type&#34;:&#34;Point&#34;,&#34;coordinates&#34;:[2.610278,9.343056]}" id="NCID0EO2CK" xlink:type="simple">9°20'35"N, 2°36'37"E</named-content></named-content>, on <italic><tp:taxon-name><tp:taxon-name-part taxon-name-part-type="genus" reg="Vigna">Vigna</tp:taxon-name-part></tp:taxon-name></italic> sp., 14 Sep 2019, Y. Meswaet and R. Dramani, YMM05 (M-0312646; <abbrev xmlns:xlink="http://www.w3.org/1999/xlink" content-type="institution" xlink:title="University of Parakou" id="ABBRID0E12CK" xlink:type="simple">UNIPAR</abbrev>).</p></tp:treatment-sec><tp:treatment-sec sec-type="distribution" id="SECID0E62CK"><title>Hosts and distribution.</title><p>On <italic><tp:taxon-name><tp:taxon-name-part taxon-name-part-type="genus" reg="Canscora">Canscora</tp:taxon-name-part> <tp:taxon-name-part taxon-name-part-type="species" reg="diffusa">diffusa</tp:taxon-name-part></tp:taxon-name></italic> (<tp:taxon-name><tp:taxon-name-part taxon-name-part-type="family">Gentianaceae</tp:taxon-name-part></tp:taxon-name>) from Khandala, West India (<xref ref-type="bibr" rid="B27">Chiddarwar 1959</xref>) and on <italic><tp:taxon-name><tp:taxon-name-part taxon-name-part-type="genus" reg="Vigna">Vigna</tp:taxon-name-part> <tp:taxon-name-part taxon-name-part-type="species" reg="unguiculata">unguiculata</tp:taxon-name-part></tp:taxon-name></italic> (as <italic><tp:taxon-name><tp:taxon-name-part taxon-name-part-type="genus" reg="Vigna">Vigna</tp:taxon-name-part> <tp:taxon-name-part taxon-name-part-type="species" reg="catjang">catjang</tp:taxon-name-part></tp:taxon-name></italic> (Burm.f.) Walp.) from India (<xref ref-type="bibr" rid="B12">Bhat and Pratibha 2010</xref>). <tp:taxon-name><tp:taxon-name-part taxon-name-part-type="genus" reg="Cercospora">C.</tp:taxon-name-part> <tp:taxon-name-part taxon-name-part-type="uncertainty-rank">cf.</tp:taxon-name-part> <tp:taxon-name-part taxon-name-part-type="species" reg="canscorina">canscorina</tp:taxon-name-part></tp:taxon-name> is reported here for the first time for Benin and for Africa.</p></tp:treatment-sec><tp:treatment-sec sec-type="notes" id="SECID0EA5CK"><title>Notes.</title><p>Seven species of <italic><tp:taxon-name><tp:taxon-name-part taxon-name-part-type="genus" reg="Cercospora">Cercospora</tp:taxon-name-part></tp:taxon-name></italic> have previously been recorded on <italic><tp:taxon-name><tp:taxon-name-part taxon-name-part-type="genus" reg="Vigna">Vigna</tp:taxon-name-part></tp:taxon-name></italic> spp., namely <italic><tp:taxon-name><tp:taxon-name-part taxon-name-part-type="genus" reg="Cercospora">C.</tp:taxon-name-part> <tp:taxon-name-part taxon-name-part-type="species" reg="apii">apii</tp:taxon-name-part></tp:taxon-name></italic>, <italic><tp:taxon-name><tp:taxon-name-part taxon-name-part-type="genus" reg="Cercospora">C.</tp:taxon-name-part> <tp:taxon-name-part taxon-name-part-type="species" reg="canescens">canescens</tp:taxon-name-part></tp:taxon-name></italic>, <italic><tp:taxon-name><tp:taxon-name-part taxon-name-part-type="genus" reg="Cercospora">C.</tp:taxon-name-part> <tp:taxon-name-part taxon-name-part-type="species" reg="canscorina">canscorina</tp:taxon-name-part></tp:taxon-name></italic>, <italic><tp:taxon-name><tp:taxon-name-part taxon-name-part-type="genus" reg="Cercospora">C.</tp:taxon-name-part> <tp:taxon-name-part taxon-name-part-type="species" reg="caracallae">caracallae</tp:taxon-name-part></tp:taxon-name></italic> (Speg.) Vassiljevsky &amp; Karak., <italic><tp:taxon-name><tp:taxon-name-part taxon-name-part-type="genus" reg="Cercospora">C.</tp:taxon-name-part> <tp:taxon-name-part taxon-name-part-type="species" reg="kikuchii">kikuchii</tp:taxon-name-part></tp:taxon-name></italic>, <italic><tp:taxon-name><tp:taxon-name-part taxon-name-part-type="genus" reg="Cercospora">C.</tp:taxon-name-part> <tp:taxon-name-part taxon-name-part-type="species" reg="longispora">longispora</tp:taxon-name-part></tp:taxon-name></italic> Peck and <italic><tp:taxon-name><tp:taxon-name-part taxon-name-part-type="genus" reg="Cercospora">C.</tp:taxon-name-part> <tp:taxon-name-part taxon-name-part-type="species" reg="vignigena">vignigena</tp:taxon-name-part></tp:taxon-name></italic> C. Nakash., Crous, U.Braun &amp; H.D. Shin (<xref ref-type="bibr" rid="B54">Farr and Rossman 2021</xref>). The present species from Benin is morphologically identical to <italic><tp:taxon-name><tp:taxon-name-part taxon-name-part-type="genus" reg="Cercospora">C.</tp:taxon-name-part> <tp:taxon-name-part taxon-name-part-type="species" reg="canscorina">canscorina</tp:taxon-name-part></tp:taxon-name></italic> (<xref ref-type="bibr" rid="B27">Chiddarwar 1959</xref>; <xref ref-type="bibr" rid="B12">Bhat and Pratibha 2010</xref>) except for narrower conidiophores with (3–)3.5–4.5 μm versus 3–7 μm in <italic><tp:taxon-name><tp:taxon-name-part taxon-name-part-type="genus" reg="Cercospora">C.</tp:taxon-name-part> <tp:taxon-name-part taxon-name-part-type="species" reg="canscorina">canscorina</tp:taxon-name-part></tp:taxon-name></italic> as mentioned by <xref ref-type="bibr" rid="B12">Bhat and Pratibha (2010)</xref>. The original specimen of <italic><tp:taxon-name><tp:taxon-name-part taxon-name-part-type="genus" reg="Cercospora">C.</tp:taxon-name-part> <tp:taxon-name-part taxon-name-part-type="species" reg="canscorina">canscorina</tp:taxon-name-part></tp:taxon-name></italic> was not available for morphological examination and no DNA sequence data are currently published for this species. Therefore, a reliable species identification is not possible. The application of the name for the collections from Benin is tentative and must be verified based on sequences derived from the Indian type specimen or similar samples. <tp:taxon-name><tp:taxon-name-part taxon-name-part-type="genus" reg="Cercospora">C.</tp:taxon-name-part> <tp:taxon-name-part taxon-name-part-type="uncertainty-rank">cf.</tp:taxon-name-part> <tp:taxon-name-part taxon-name-part-type="species" reg="canscorina">canscorina</tp:taxon-name-part></tp:taxon-name> differs from all species of <italic><tp:taxon-name><tp:taxon-name-part taxon-name-part-type="genus" reg="Cercospora">Cercospora</tp:taxon-name-part></tp:taxon-name></italic> on other members of <tp:taxon-name><tp:taxon-name-part taxon-name-part-type="family">Fabaceae</tp:taxon-name-part></tp:taxon-name> from Benin by producing unbranched, relatively pale conidiophores and above all, shorter conidiophores [(12–)20.5–68(–72) μm] and conidia [22–76(–80) μm]. Based on the multi-gene tree (Fig. <xref ref-type="fig" rid="F1">1</xref>) it is not possible to distinguish <tp:taxon-name><tp:taxon-name-part taxon-name-part-type="genus" reg="Cercospora">Cercospora</tp:taxon-name-part> <tp:taxon-name-part taxon-name-part-type="uncertainty-rank">cf.</tp:taxon-name-part> <tp:taxon-name-part taxon-name-part-type="species" reg="canscorina">canscorina</tp:taxon-name-part></tp:taxon-name> from many other <italic><tp:taxon-name><tp:taxon-name-part taxon-name-part-type="genus" reg="Cercospora">Cercospora</tp:taxon-name-part></tp:taxon-name></italic> spp.</p><fig id="F5" position="float" orientation="portrait"><object-id xmlns:xlink="http://www.w3.org/1999/xlink" content-type="doi" xlink:type="simple">10.3897/mycokeys.81.67850.figure5</object-id><object-id xmlns:xlink="http://www.w3.org/1999/xlink" content-type="arpha" xlink:type="simple">3FE33438-ABB6-5EC5-97B1-B6661B0F9E89</object-id><label>Figure 5.</label><caption><p><tp:taxon-name><tp:taxon-name-part taxon-name-part-type="genus" reg="Cercospora">Cercospora</tp:taxon-name-part> <tp:taxon-name-part taxon-name-part-type="uncertainty-rank">cf.</tp:taxon-name-part> <tp:taxon-name-part taxon-name-part-type="species" reg="canscorina">canscorina</tp:taxon-name-part></tp:taxon-name> on <italic><tp:taxon-name><tp:taxon-name-part taxon-name-part-type="genus" reg="Vigna">Vigna</tp:taxon-name-part></tp:taxon-name></italic> sp. (YMM05) <bold>A</bold> fascicle of conidiophores protruding from a stomatal opening <bold>B</bold> solitary conidiophores <bold>C</bold> conidia. Scale bars: 15 μm (<bold>A</bold>); 10 μm (<bold>B, C</bold>).</p></caption><graphic xmlns:xlink="http://www.w3.org/1999/xlink" xlink:href="mycokeys-81-069-g005.jpg" position="float" orientation="portrait" xlink:type="simple" id="oo_556604.jpg"><uri content-type="original_file" xlink:type="simple">https://binary.pensoft.net/fig/556604</uri></graphic></fig></tp:treatment-sec><tp:treatment-sec><!--Section generated to contain objects referenced in tp:taxon-treatment.--><fig id="F1" position="float" orientation="portrait"><object-id xmlns:xlink="http://www.w3.org/1999/xlink" content-type="doi" xlink:type="simple">10.3897/mycokeys.81.67850.figure1</object-id><object-id xmlns:xlink="http://www.w3.org/1999/xlink" content-type="arpha" xlink:type="simple">B4CBF32E-655B-556C-91A4-C4795C3123EC</object-id><label>Figure 1.</label><caption><p>The Bayesian phylogenetic tree inferred from DNA sequence data from the multigene alignment (SSU rDNA, LSU rDNA, <abbrev xmlns:xlink="http://www.w3.org/1999/xlink" xlink:title="internal transcribed spacer" id="ABBRID0EG1AK" xlink:type="simple">ITS</abbrev> and <italic><abbrev xmlns:xlink="http://www.w3.org/1999/xlink" xlink:title="translation elongation factor 1-α" id="ABBRID0EL1AK" xlink:type="simple">tef1</abbrev></italic>) of cercosporoid species. Nodes receiving Bayesian <abbrev xmlns:xlink="http://www.w3.org/1999/xlink" xlink:title="Posterior probabilities" id="ABBRID0EP1AK" xlink:type="simple">PP</abbrev> ≥ 0.94 or <abbrev xmlns:xlink="http://www.w3.org/1999/xlink" xlink:title="Maximum Likelihood" id="ABBRID0ET1AK" xlink:type="simple">ML</abbrev><abbrev xmlns:xlink="http://www.w3.org/1999/xlink" xlink:title="Bootstrap values" id="ABBRID0EX1AK" xlink:type="simple">BS</abbrev> ≥ 70% are considered as strongly supported and are indicated by thickened branches. Names of newly described species are written in bold and red. Species newly reported for Benin are indicated by green letters. Names of host plants are written with blue letters.</p></caption><graphic xmlns:xlink="http://www.w3.org/1999/xlink" xlink:href="mycokeys-81-069-g001.jpg" position="float" orientation="portrait" xlink:type="simple" id="oo_556600.jpg"><uri content-type="original_file" xlink:type="simple">https://binary.pensoft.net/fig/556600</uri></graphic></fig></tp:treatment-sec><ref-list><ref id="B27"><mixed-citation xmlns:xlink="http://www.w3.org/1999/xlink" xlink:type="simple"><person-group><name name-style="western"><surname>Chiddarwar</surname><given-names>P</given-names></name></person-group> (<year>1959</year>) <article-title>Contributions to our knowledge of the <italic><tp:taxon-name><tp:taxon-name-part taxon-name-part-type="genus">Cercospora</tp:taxon-name-part></tp:taxon-name></italic> of Bombay State I.</article-title><source>Sydowia</source><volume>13</volume>: <fpage>152</fpage>–<lpage>163</lpage>.</mixed-citation></ref><ref id="B12"><mixed-citation xmlns:xlink="http://www.w3.org/1999/xlink" xlink:type="simple"><person-group><name name-style="western"><surname>Bhat</surname><given-names>D</given-names></name><name name-style="western"><surname>Pratibha</surname><given-names>J</given-names></name></person-group> (<year>2010</year>) <italic><tp:taxon-name><tp:taxon-name-part taxon-name-part-type="genus">Cercospora</tp:taxon-name-part></tp:taxon-name></italic> spp. from Goa and neighbouring areas. Kavaka 37/38: 69–78.</mixed-citation></ref><ref id="B54"><mixed-citation xmlns:xlink="http://www.w3.org/1999/xlink" xlink:type="simple"><person-group><name name-style="western"><surname>Farr</surname><given-names>DF</given-names></name><name name-style="western"><surname>Rossman</surname><given-names>AY</given-names></name></person-group> (<year>2021</year>) Fungal Databases, U.S. National Fungus Collections, ARS, USDA. <ext-link xlink:type="simple" ext-link-type="uri" xlink:href="https://nt.ars-grin.gov/fungaldatabases/">https://nt.ars-grin.gov/fungaldatabases/</ext-link> [Retrieved January 22, 2021]</mixed-citation></ref></ref-list></tp:taxon-treatment>
