# Supplementary material for: Unravelling unexplored diversity of cercosporoid fungi (Mycosphaerellaceae, Mycosphaerellales, Ascomycota) in tropical Africa
Source: MycoKeys. 2021 Jun 17;81:69–138. doi: 10.3897/mycokeys.81.67850 (PMC8225595; doi:10.3897/mycokeys.81.67850)
Supplement: XML Treatment for Cercospora cf. fagopyri [file mycokeys.81.67850-treatment4.xml]

<!DOCTYPE tp:taxon-treatment
  PUBLIC "-//TaxonX//DTD Taxonomic Treatment Publishing DTD v0 20100105//EN" "tax-treatment-NSO.dtd">
<tp:taxon-treatment xmlns:tp="http://www.plazi.org/taxpub"><tp:treatment-meta><kwd-group><label>Taxon classification</label><kwd><named-content xmlns:xlink="http://www.w3.org/1999/xlink" content-type="kingdom">Fungi</named-content></kwd><kwd><named-content xmlns:xlink="http://www.w3.org/1999/xlink" content-type="order">Mycosphaerellales</named-content></kwd><kwd><named-content xmlns:xlink="http://www.w3.org/1999/xlink" content-type="family">Mycosphaerellaceae</named-content></kwd></kwd-group><mixed-citation publication-type="journal"><person-group><name><surname>Meswaet</surname><given-names>Yalemwork</given-names></name><name><surname>Mangelsdorff</surname><given-names>Ralph</given-names></name><name><surname>Yorou</surname><given-names>Nourou S.</given-names></name><name><surname>Piepenbring</surname><given-names>Meike</given-names></name></person-group><article-title>Unravelling unexplored diversity of cercosporoid fungi (<tp:taxon-name><tp:taxon-name-part taxon-name-part-type="family">Mycosphaerellaceae</tp:taxon-name-part></tp:taxon-name>, <tp:taxon-name><tp:taxon-name-part taxon-name-part-type="order">Mycosphaerellales</tp:taxon-name-part></tp:taxon-name>, <tp:taxon-name><tp:taxon-name-part taxon-name-part-type="phylum">Ascomycota</tp:taxon-name-part></tp:taxon-name>) in tropical Africa</article-title><source>MycoKeys</source><day>17</day><month>6</month><year>2021</year><volume>81</volume><fpage>69</fpage><lpage>138</lpage><pub-id pub-id-type="doi">10.3897/mycokeys.81.67850</pub-id></mixed-citation></tp:treatment-meta><tp:nomenclature><tp:taxon-name><object-id xmlns:xlink="http://www.w3.org/1999/xlink" content-type="arpha" xlink:type="simple">A814C1D6-FEDF-525E-B0AE-A21ACDBB5A21</object-id>
              <tp:taxon-name-part taxon-name-part-type="genus" reg="Cercospora">Cercospora</tp:taxon-name-part>
              <tp:taxon-name-part taxon-name-part-type="uncertainty-rank">cf.</tp:taxon-name-part>
              <tp:taxon-name-part taxon-name-part-type="species" reg="fagopyri">fagopyri</tp:taxon-name-part>
              <object-id xmlns:xlink="http://www.w3.org/1999/xlink" content-type="mycobank" xlink:type="simple">456931</object-id>
            </tp:taxon-name><tp:taxon-authority>K.Nakata &amp; S.Takim., J. Agric. Exp. Stat. Gov. Gen. Chosen 15: 29. 1928.</tp:taxon-authority><xref ref-type="fig" rid="F2">Figs 2D</xref><xref ref-type="fig" rid="F6">, 6</xref></tp:nomenclature><tp:treatment-sec sec-type="material" id="SECID0EBHDK"><title>Type.</title><p>South Korea. Suwon, on <italic><tp:taxon-name><tp:taxon-name-part taxon-name-part-type="genus" reg="Fagopyrum">Fagopyrum</tp:taxon-name-part> <tp:taxon-name-part taxon-name-part-type="species" reg="esculentum">esculentum</tp:taxon-name-part></tp:taxon-name></italic> Moench (<tp:taxon-name><tp:taxon-name-part taxon-name-part-type="family">Polygonaceae</tp:taxon-name-part></tp:taxon-name>), Sep 1934, K. Nakata &amp; S. Takimoto (holotype specimen, not located and not preserved according to <xref ref-type="bibr" rid="B64">Groenewald et al. (2013)</xref>, <bold><italic>neotype</italic></bold>: CBS H-21008, n.v).</p><p>For synonyms see <xref ref-type="bibr" rid="B64">Groenewald et al. (2013)</xref> or MycoBank.</p></tp:treatment-sec><tp:treatment-sec sec-type="description" id="SECID0EEIDK"><title>Description.</title><p><bold><italic>Leaf spots</italic></bold> amphigenous, circular to subcircular or rarely irregularly angular, 2–5 mm diam., more or less limited by veins, reddish to pale brown, margin dark brown on the adaxial surface, less conspicuous on the abaxial surface. <bold><italic>Caespituli</italic></bold> amphigenous, conspicuous, greyish brown to dark brown. <bold><italic>Mycelium</italic></bold> internal and external. External hyphae branched, often inconspicuous, 1.5–3 μm wide, septate, olivaceous brown to brown, smooth. <bold><italic>Stromata</italic></bold> lacking to well-developed, 10–45 µm diam., dark brown, substomatal or breaking through the epidermis. <bold><italic>Conidiophores</italic></bold> in small, loose to moderately dense fascicles of up to approx. 14 conidiophores, arising from stromata breaking through the adaxial epidermis of the leaves or through stomatal openings, sometimes solitary arising from external hyphae, erect, straight, subcylindrical to geniculate, unbranched, (22.5–)36–157(–168) × 3–4(–5) μm, 2–6(–8)-septate, brown to dark brown. <bold><italic>Conidiogenous cells</italic></bold> terminal, with 1–2 loci; loci mainly apical, sometimes located on the shoulders of geniculations, 1.5–2(–3) μm wide, thickened and darkened. <bold><italic>Conidia</italic></bold> solitary, acicular to narrowly obclavate, straight to somewhat curved, (24–)27.5–70(–78) × (2–)2.5–3(–4) μm, with 2–5(–6) somewhat indistinct septa, hyaline, smooth, tip acute, base truncate to short obconically truncate, 1.5–2.5 μm wide, hila thickened and darkened.</p></tp:treatment-sec><tp:treatment-sec sec-type="material" id="SECID0EBJDK"><title>Specimens examined.</title><p>Benin. Donga: Taneka-Koko, c. 441 m a.s.l., <named-content xmlns:xlink="http://www.w3.org/1999/xlink" content-type="dwc:verbatimCoordinates" xlink:type="simple"><named-content content-type="geo-json" specific-use="{&#34;type&#34;:&#34;Point&#34;,&#34;coordinates&#34;:[1.492778,9.858333]}" id="NCID0EKJDK" xlink:type="simple">9°51'30"N, 1°29'34"E</named-content></named-content>, on <italic><tp:taxon-name><tp:taxon-name-part taxon-name-part-type="genus" reg="Lablab">Lablab</tp:taxon-name-part></tp:taxon-name></italic> sp., 29 Jul 2017, Y. Meswaet, M. Piepenbring, N. S. Yorou and participants of the summer school 2017, YMM23A ((M-0312647; <abbrev xmlns:xlink="http://www.w3.org/1999/xlink" content-type="institution" xlink:title="University of Parakou" id="ABBRID0EWJDK" xlink:type="simple">UNIPAR</abbrev>). Same locality and host, 03 Aug 2016, Y. Meswaet, M. Piepenbring, N. S. Yorou and participants of the summer school 2016, YMM02 (M-0312648).</p></tp:treatment-sec><tp:treatment-sec sec-type="distribution" id="SECID0E2JDK"><title>Hosts and distribution.</title><p>On <italic><tp:taxon-name><tp:taxon-name-part taxon-name-part-type="genus" reg="Cercis">Cercis</tp:taxon-name-part> <tp:taxon-name-part taxon-name-part-type="species" reg="chinensis">chinensis</tp:taxon-name-part></tp:taxon-name></italic> (<tp:taxon-name><tp:taxon-name-part taxon-name-part-type="family">Fabaceae</tp:taxon-name-part></tp:taxon-name>), <italic><tp:taxon-name><tp:taxon-name-part taxon-name-part-type="genus" reg="Cosmos">Cosmos</tp:taxon-name-part> <tp:taxon-name-part taxon-name-part-type="species" reg="bipinnata">bipinnata</tp:taxon-name-part></tp:taxon-name></italic> Cav. (<tp:taxon-name><tp:taxon-name-part taxon-name-part-type="family">Asteraceae</tp:taxon-name-part></tp:taxon-name>), <italic><tp:taxon-name><tp:taxon-name-part taxon-name-part-type="genus" reg="Fallopia">Fallopia</tp:taxon-name-part> <tp:taxon-name-part taxon-name-part-type="species" reg="dumetorum">dumetorum</tp:taxon-name-part></tp:taxon-name></italic> (L.) Holub and <italic><tp:taxon-name><tp:taxon-name-part taxon-name-part-type="genus" reg="Fagopyrum">Fagopyrum</tp:taxon-name-part> <tp:taxon-name-part taxon-name-part-type="species" reg="esculentum">esculentum</tp:taxon-name-part></tp:taxon-name></italic> (<tp:taxon-name><tp:taxon-name-part taxon-name-part-type="family">Polygonaceae</tp:taxon-name-part></tp:taxon-name>), <italic><tp:taxon-name><tp:taxon-name-part taxon-name-part-type="genus" reg="Hibiscus">Hibiscus</tp:taxon-name-part> <tp:taxon-name-part taxon-name-part-type="species" reg="syriacus">syriacus</tp:taxon-name-part></tp:taxon-name></italic> (<tp:taxon-name><tp:taxon-name-part taxon-name-part-type="family">Malvaceae</tp:taxon-name-part></tp:taxon-name>), <italic><tp:taxon-name><tp:taxon-name-part taxon-name-part-type="genus" reg="Viola">Viola</tp:taxon-name-part> <tp:taxon-name-part taxon-name-part-type="species" reg="mandshurica">mandshurica</tp:taxon-name-part></tp:taxon-name></italic> W. Becker (<tp:taxon-name><tp:taxon-name-part taxon-name-part-type="family">Violaceae</tp:taxon-name-part></tp:taxon-name>), from China, Japan, South Korea, Taiwan, Uganda and Venezuela (<xref ref-type="bibr" rid="B75">Hsieh and Goh 1990</xref>; <xref ref-type="bibr" rid="B64">Groenewald et al. 2013</xref>). <tp:taxon-name><tp:taxon-name-part taxon-name-part-type="genus" reg="Cercospora">C.</tp:taxon-name-part> <tp:taxon-name-part taxon-name-part-type="uncertainty-rank">cf.</tp:taxon-name-part> <tp:taxon-name-part taxon-name-part-type="species" reg="fagopyri">fagopyri</tp:taxon-name-part></tp:taxon-name> is cited here for the first time on <italic><tp:taxon-name><tp:taxon-name-part taxon-name-part-type="genus" reg="Lablab">Lablab</tp:taxon-name-part></tp:taxon-name></italic> sp. and the first time for Benin and West Africa.</p></tp:treatment-sec><tp:treatment-sec sec-type="notes" id="SECID0EYNDK"><title>Notes.</title><p>Currently there are two species of the genus <italic><tp:taxon-name><tp:taxon-name-part taxon-name-part-type="genus" reg="Cercospora">Cercospora</tp:taxon-name-part></tp:taxon-name></italic> known on hosts belonging to <italic><tp:taxon-name><tp:taxon-name-part taxon-name-part-type="genus" reg="Lablab">Lablab</tp:taxon-name-part></tp:taxon-name></italic>, namely <italic><tp:taxon-name><tp:taxon-name-part taxon-name-part-type="genus" reg="Cercospora">C.</tp:taxon-name-part> <tp:taxon-name-part taxon-name-part-type="species" reg="canescens">canescens</tp:taxon-name-part></tp:taxon-name></italic> and <italic><tp:taxon-name><tp:taxon-name-part taxon-name-part-type="genus" reg="Cercospora">C.</tp:taxon-name-part> <tp:taxon-name-part taxon-name-part-type="species" reg="apii">apii</tp:taxon-name-part></tp:taxon-name></italic>. The present <italic><tp:taxon-name><tp:taxon-name-part taxon-name-part-type="genus" reg="Cercospora">Cercospora</tp:taxon-name-part></tp:taxon-name></italic> sp. (YMM23A) differs from <italic><tp:taxon-name><tp:taxon-name-part taxon-name-part-type="genus" reg="Cercospora">C.</tp:taxon-name-part> <tp:taxon-name-part taxon-name-part-type="species" reg="canescens">canescens</tp:taxon-name-part></tp:taxon-name></italic> in leaf spot size, stromata and septation characteristics, as well as unbranched conidiophores. Above all, the sizes of the conidia of the present species are different [(24–)27.5–70(–78) × (2–)2.5–3(–4) μm versus 30–300 × 2.5–5 (–6) µm in <italic><tp:taxon-name><tp:taxon-name-part taxon-name-part-type="genus" reg="Cercospora">C.</tp:taxon-name-part> <tp:taxon-name-part taxon-name-part-type="species" reg="canescens">canescens</tp:taxon-name-part></tp:taxon-name></italic>]. <italic><tp:taxon-name><tp:taxon-name-part taxon-name-part-type="genus" reg="Cercospora">C.</tp:taxon-name-part> <tp:taxon-name-part taxon-name-part-type="species" reg="apii">apii</tp:taxon-name-part></tp:taxon-name></italic> differs by often small or lacking stromata, dense fascicules of up to 30 conidiophores, branched, longer conidiophores [20–300 μm versus (22.5–)36–157(–168) μm in <tp:taxon-name><tp:taxon-name-part taxon-name-part-type="genus" reg="Cercospora">C.</tp:taxon-name-part> <tp:taxon-name-part taxon-name-part-type="uncertainty-rank">cf.</tp:taxon-name-part> <tp:taxon-name-part taxon-name-part-type="species" reg="fagopyri">fagopyri</tp:taxon-name-part></tp:taxon-name>] and above all, longer and wider conidia [25–315 × 3–6 μm versus (24–)27.5–70(–78) × (2–)2.5–3(–4) μm in <tp:taxon-name><tp:taxon-name-part taxon-name-part-type="genus" reg="Cercospora">C.</tp:taxon-name-part> <tp:taxon-name-part taxon-name-part-type="uncertainty-rank">cf.</tp:taxon-name-part> <tp:taxon-name-part taxon-name-part-type="species" reg="fagopyri">fagopyri</tp:taxon-name-part></tp:taxon-name>] (<xref ref-type="bibr" rid="B28">Chupp 1954</xref>).</p><p>Our sequence of the <italic><abbrev xmlns:xlink="http://www.w3.org/1999/xlink" xlink:title="translation elongation factor 1-α" id="ABBRID0ELRDK" xlink:type="simple">tef1</abbrev></italic> region of the specimen YMM23A from Benin is 100% similar to a sequence of <italic><tp:taxon-name><tp:taxon-name-part taxon-name-part-type="genus" reg="Cercospora">Cercospora</tp:taxon-name-part> <tp:taxon-name-part taxon-name-part-type="species" reg="fagopyri">fagopyri</tp:taxon-name-part></tp:taxon-name></italic> on <italic><tp:taxon-name><tp:taxon-name-part taxon-name-part-type="genus" reg="Fallopia">Fallopia</tp:taxon-name-part> <tp:taxon-name-part taxon-name-part-type="species" reg="dumetorum">dumetorum</tp:taxon-name-part></tp:taxon-name></italic> (GenBank <ext-link xmlns:xlink="http://www.w3.org/1999/xlink" ext-link-type="gen" xlink:href="JX143353" xlink:type="simple">JX143353</ext-link>) (Identities 233/233, i.e., 100%) and 99% similar to a further sequence of <italic><tp:taxon-name><tp:taxon-name-part taxon-name-part-type="genus" reg="Cercospora">C.</tp:taxon-name-part> <tp:taxon-name-part taxon-name-part-type="species" reg="fagopyri">fagopyri</tp:taxon-name-part></tp:taxon-name></italic> on <italic><tp:taxon-name><tp:taxon-name-part taxon-name-part-type="genus" reg="Fagopyrum">Fagopyrum</tp:taxon-name-part> <tp:taxon-name-part taxon-name-part-type="species" reg="esculentum">esculentum</tp:taxon-name-part></tp:taxon-name></italic> (GenBank <ext-link xmlns:xlink="http://www.w3.org/1999/xlink" ext-link-type="gen" xlink:href="JX143352" xlink:type="simple">JX143352</ext-link>; Identities; 233/234, i.e., 99%). The identification of the present specimen as <tp:taxon-name><tp:taxon-name-part taxon-name-part-type="genus" reg="Cercospora">C.</tp:taxon-name-part> <tp:taxon-name-part taxon-name-part-type="uncertainty-rank">cf.</tp:taxon-name-part> <tp:taxon-name-part taxon-name-part-type="species" reg="fagopyri">fagopyri</tp:taxon-name-part></tp:taxon-name> is only based on molecular data. Morphologically, descriptions of specimens of <italic><tp:taxon-name><tp:taxon-name-part taxon-name-part-type="genus" reg="Cercospora">C.</tp:taxon-name-part> <tp:taxon-name-part taxon-name-part-type="species" reg="fagopyri">fagopyri</tp:taxon-name-part></tp:taxon-name></italic> on diverse host species in the literature differ and are quite confusing (<xref ref-type="bibr" rid="B75">Hsieh and Goh 1990</xref>; <xref ref-type="bibr" rid="B64">Groenewald et al. 2013</xref>). In order to establish a morphological concept and to know the host range of <italic><tp:taxon-name><tp:taxon-name-part taxon-name-part-type="genus" reg="Cercospora">C.</tp:taxon-name-part> <tp:taxon-name-part taxon-name-part-type="species" reg="fagopyri">fagopyri</tp:taxon-name-part></tp:taxon-name></italic>, fresh specimens need to be collected once again on <italic><tp:taxon-name><tp:taxon-name-part taxon-name-part-type="genus" reg="Fagopyrum">Fagopyrum</tp:taxon-name-part> <tp:taxon-name-part taxon-name-part-type="species" reg="esculentum">esculentum</tp:taxon-name-part></tp:taxon-name></italic> in Korea, where this species was originally collected and pathogenicity needs to be proven for diverse host species.</p><fig id="F6" position="float" orientation="portrait"><object-id xmlns:xlink="http://www.w3.org/1999/xlink" content-type="doi" xlink:type="simple">10.3897/mycokeys.81.67850.figure6</object-id><object-id xmlns:xlink="http://www.w3.org/1999/xlink" content-type="arpha" xlink:type="simple">09DB7556-CFE7-51FD-9F47-9114679106F5</object-id><label>Figure 6.</label><caption><p><tp:taxon-name><tp:taxon-name-part taxon-name-part-type="genus" reg="Cercospora">Cercospora</tp:taxon-name-part> <tp:taxon-name-part taxon-name-part-type="uncertainty-rank">cf.</tp:taxon-name-part> <tp:taxon-name-part taxon-name-part-type="species" reg="fagopyri">fagopyri</tp:taxon-name-part></tp:taxon-name> on <italic><tp:taxon-name><tp:taxon-name-part taxon-name-part-type="genus" reg="Lablab">Lablab</tp:taxon-name-part></tp:taxon-name></italic> sp. (YMM23A) <bold>A</bold> fascicle of conidiophores growing out from a slightly developed stroma in the epidermis shown as part of a transverse section of a leaf <bold>B</bold> solitary conidiophores <bold>C</bold> conidia. Scale bars: 15 μm (<bold>A</bold>); 10 μm (<bold>B, C</bold>).</p></caption><graphic xmlns:xlink="http://www.w3.org/1999/xlink" xlink:href="mycokeys-81-069-g006.jpg" position="float" orientation="portrait" xlink:type="simple" id="oo_556605.jpg"><uri content-type="original_file" xlink:type="simple">https://binary.pensoft.net/fig/556605</uri></graphic></fig></tp:treatment-sec><tp:treatment-sec><!--Section generated to contain objects referenced in tp:taxon-treatment.--><fig id="F2" position="float" orientation="portrait"><object-id xmlns:xlink="http://www.w3.org/1999/xlink" content-type="doi" xlink:type="simple">10.3897/mycokeys.81.67850.figure2</object-id><object-id xmlns:xlink="http://www.w3.org/1999/xlink" content-type="arpha" xlink:type="simple">F38DCBF7-0609-5E6F-841D-8B3E011F8547</object-id><label>Figure 2.</label><caption><p>Leaf spot symptoms associated with <italic><tp:taxon-name><tp:taxon-name-part taxon-name-part-type="genus" reg="Cercospora">Cercospora</tp:taxon-name-part></tp:taxon-name></italic> spp. <bold>A</bold><italic><tp:taxon-name><tp:taxon-name-part taxon-name-part-type="genus" reg="Cercospora">Cercospora</tp:taxon-name-part> <tp:taxon-name-part taxon-name-part-type="species" reg="beninensis">beninensis</tp:taxon-name-part></tp:taxon-name></italic> on <italic><tp:taxon-name><tp:taxon-name-part taxon-name-part-type="genus" reg="Crotalaria">Crotalaria</tp:taxon-name-part> <tp:taxon-name-part taxon-name-part-type="species" reg="macrocalyx">macrocalyx</tp:taxon-name-part></tp:taxon-name></italic> (YMM11) <bold>B</bold><tp:taxon-name><tp:taxon-name-part taxon-name-part-type="genus" reg="Cercospora">Cercospora</tp:taxon-name-part> <tp:taxon-name-part taxon-name-part-type="uncertainty-rank">aff.</tp:taxon-name-part> <tp:taxon-name-part taxon-name-part-type="species" reg="canescens">canescens</tp:taxon-name-part></tp:taxon-name> on <italic><tp:taxon-name><tp:taxon-name-part taxon-name-part-type="genus" reg="Calopogonium">Calopogonium</tp:taxon-name-part></tp:taxon-name></italic> sp. (YMM07) <bold>C</bold><tp:taxon-name><tp:taxon-name-part taxon-name-part-type="genus" reg="Cercospora">Cercospora</tp:taxon-name-part> <tp:taxon-name-part taxon-name-part-type="uncertainty-rank">aff.</tp:taxon-name-part> <tp:taxon-name-part taxon-name-part-type="species" reg="canescens">canescens</tp:taxon-name-part></tp:taxon-name> on <italic><tp:taxon-name><tp:taxon-name-part taxon-name-part-type="genus" reg="Vigna">Vigna</tp:taxon-name-part> <tp:taxon-name-part taxon-name-part-type="species" reg="subterranea">subterranea</tp:taxon-name-part></tp:taxon-name></italic> (YMM01) <bold>D</bold><italic><tp:taxon-name><tp:taxon-name-part taxon-name-part-type="genus" reg="Cercospora">Cercospora</tp:taxon-name-part> <tp:taxon-name-part taxon-name-part-type="species" reg="fagopyri">fagopyri</tp:taxon-name-part></tp:taxon-name></italic> on <italic><tp:taxon-name><tp:taxon-name-part taxon-name-part-type="genus" reg="Lablab">Lablab</tp:taxon-name-part></tp:taxon-name></italic> sp. (YMM23A) <bold>E</bold><italic><tp:taxon-name><tp:taxon-name-part taxon-name-part-type="genus" reg="Cercospora">Cercospora</tp:taxon-name-part> <tp:taxon-name-part taxon-name-part-type="species" reg="parakouensis">parakouensis</tp:taxon-name-part></tp:taxon-name></italic> on <italic><tp:taxon-name><tp:taxon-name-part taxon-name-part-type="genus" reg="Desmodium">Desmodium</tp:taxon-name-part> <tp:taxon-name-part taxon-name-part-type="species" reg="tortuosum">tortuosum</tp:taxon-name-part></tp:taxon-name></italic> (YMM296A) <bold>F</bold><italic><tp:taxon-name><tp:taxon-name-part taxon-name-part-type="genus" reg="Cercospora">Cercospora</tp:taxon-name-part> <tp:taxon-name-part taxon-name-part-type="species" reg="phaseoli-lunati">phaseoli-lunati</tp:taxon-name-part></tp:taxon-name></italic> on <italic><tp:taxon-name><tp:taxon-name-part taxon-name-part-type="genus" reg="Vigna">Vigna</tp:taxon-name-part> <tp:taxon-name-part taxon-name-part-type="species" reg="radiata">radiata</tp:taxon-name-part></tp:taxon-name></italic> (YMM289) <bold>G</bold><italic><tp:taxon-name><tp:taxon-name-part taxon-name-part-type="genus" reg="Cercospora">Cercospora</tp:taxon-name-part> <tp:taxon-name-part taxon-name-part-type="species" reg="rhynchophora">rhynchophora</tp:taxon-name-part></tp:taxon-name></italic> on <italic><tp:taxon-name><tp:taxon-name-part taxon-name-part-type="genus" reg="Vigna">Vigna</tp:taxon-name-part> <tp:taxon-name-part taxon-name-part-type="species" reg="unguiculata">unguiculata</tp:taxon-name-part></tp:taxon-name></italic> (YMM03B) <bold>H</bold><italic><tp:taxon-name><tp:taxon-name-part taxon-name-part-type="genus" reg="Cercospora">Cercospora</tp:taxon-name-part> <tp:taxon-name-part taxon-name-part-type="species" reg="tentaculifera">tentaculifera</tp:taxon-name-part></tp:taxon-name></italic> on <italic><tp:taxon-name><tp:taxon-name-part taxon-name-part-type="genus" reg="Vigna">Vigna</tp:taxon-name-part> <tp:taxon-name-part taxon-name-part-type="species" reg="unguiculata">unguiculata</tp:taxon-name-part></tp:taxon-name></italic> (YMM75) <bold>I</bold><italic><tp:taxon-name><tp:taxon-name-part taxon-name-part-type="genus" reg="Cercospora">Cercospora</tp:taxon-name-part> <tp:taxon-name-part taxon-name-part-type="species" reg="vignae-subterraneae">vignae-subterraneae</tp:taxon-name-part></tp:taxon-name></italic> on <italic><tp:taxon-name><tp:taxon-name-part taxon-name-part-type="genus" reg="Vigna">Vigna</tp:taxon-name-part> <tp:taxon-name-part taxon-name-part-type="species" reg="subterranea">subterranea</tp:taxon-name-part></tp:taxon-name></italic> (YMM293) <bold>J</bold><italic><tp:taxon-name><tp:taxon-name-part taxon-name-part-type="genus" reg="Cercospora">Cercospora</tp:taxon-name-part> <tp:taxon-name-part taxon-name-part-type="species" reg="zorniicola">zorniicola</tp:taxon-name-part></tp:taxon-name></italic> on <italic><tp:taxon-name><tp:taxon-name-part taxon-name-part-type="genus" reg="Zornia">Zornia</tp:taxon-name-part> <tp:taxon-name-part taxon-name-part-type="species" reg="glochidiata">glochidiata</tp:taxon-name-part></tp:taxon-name></italic> (YMM299). Scale bars: 10 mm (<bold>A, C, F, G</bold>); 12 mm (<bold>B, D, E, H, J</bold>); 6 mm (<bold>I</bold>).</p></caption><graphic xmlns:xlink="http://www.w3.org/1999/xlink" xlink:href="mycokeys-81-069-g002.jpg" position="float" orientation="portrait" xlink:type="simple" id="oo_556601.jpg"><uri content-type="original_file" xlink:type="simple">https://binary.pensoft.net/fig/556601</uri></graphic></fig></tp:treatment-sec><ref-list><ref id="B64"><mixed-citation xmlns:xlink="http://www.w3.org/1999/xlink" xlink:type="simple"><person-group><name name-style="western"><surname>Groenewald</surname><given-names>JZ</given-names></name><name name-style="western"><surname>Nakashima</surname><given-names>C</given-names></name><name name-style="western"><surname>Nishikawa</surname><given-names>J</given-names></name><name name-style="western"><surname>Shin</surname><given-names>H-D</given-names></name><name name-style="western"><surname>Park</surname><given-names>J-H</given-names></name><name name-style="western"><surname>Jama</surname><given-names>AN</given-names></name><name name-style="western"><surname>Groenewald</surname><given-names>M</given-names></name><name name-style="western"><surname>Braun</surname><given-names>U</given-names></name><name name-style="western"><surname>Crous</surname><given-names>PW</given-names></name></person-group> (<year>2013</year>) <article-title>Species concepts in <italic><tp:taxon-name><tp:taxon-name-part taxon-name-part-type="genus">Cercospora</tp:taxon-name-part></tp:taxon-name></italic>: spotting the weeds among the roses.</article-title><source>Studies in Mycology</source><volume>75</volume>: <fpage>115</fpage>–<lpage>170</lpage>. <ext-link xlink:type="simple" ext-link-type="doi" xlink:href="10.3114/sim0012">https://doi.org/10.3114/sim0012</ext-link></mixed-citation></ref><ref id="B75"><mixed-citation xmlns:xlink="http://www.w3.org/1999/xlink" xlink:type="simple"><person-group><name name-style="western"><surname>Hsieh</surname><given-names>WH</given-names></name><name name-style="western"><surname>Goh</surname><given-names>TK</given-names></name></person-group> (<year>1990</year>) <source><italic><tp:taxon-name><tp:taxon-name-part taxon-name-part-type="genus">Cercospora</tp:taxon-name-part></tp:taxon-name></italic> and Similar <tp:taxon-name><tp:taxon-name-part taxon-name-part-type="kingdom">Fungi</tp:taxon-name-part></tp:taxon-name> from Taiwan.</source><publisher-name>Maw Chang Book Co</publisher-name>, <publisher-loc>Taipei</publisher-loc>, <size units="page">376 pp</size>.</mixed-citation></ref><ref id="B28"><mixed-citation xmlns:xlink="http://www.w3.org/1999/xlink" xlink:type="simple"><person-group><name name-style="western"><surname>Chupp</surname><given-names>C</given-names></name></person-group> (<year>1954</year>) A Monograph of the Fungus Genus <italic><tp:taxon-name><tp:taxon-name-part taxon-name-part-type="genus">Cercospora</tp:taxon-name-part></tp:taxon-name></italic>. Published by the author, Ithaca.</mixed-citation></ref></ref-list></tp:taxon-treatment>
