# Supplementary material for: Unravelling unexplored diversity of cercosporoid fungi (Mycosphaerellaceae, Mycosphaerellales, Ascomycota) in tropical Africa
Source: MycoKeys. 2021 Jun 17;81:69–138. doi: 10.3897/mycokeys.81.67850 (PMC8225595; doi:10.3897/mycokeys.81.67850)
Supplement: XML Treatment for Cercospora phaseoli-lunati [file mycokeys.81.67850-treatment6.xml]

<!DOCTYPE tp:taxon-treatment
  PUBLIC "-//TaxonX//DTD Taxonomic Treatment Publishing DTD v0 20100105//EN" "tax-treatment-NSO.dtd">
<tp:taxon-treatment xmlns:tp="http://www.plazi.org/taxpub"><tp:treatment-meta><kwd-group><label>Taxon classification</label><kwd><named-content xmlns:xlink="http://www.w3.org/1999/xlink" content-type="kingdom">Fungi</named-content></kwd><kwd><named-content xmlns:xlink="http://www.w3.org/1999/xlink" content-type="order">Mycosphaerellales</named-content></kwd><kwd><named-content xmlns:xlink="http://www.w3.org/1999/xlink" content-type="family">Mycosphaerellaceae</named-content></kwd></kwd-group><mixed-citation publication-type="journal"><person-group><name><surname>Meswaet</surname><given-names>Yalemwork</given-names></name><name><surname>Mangelsdorff</surname><given-names>Ralph</given-names></name><name><surname>Yorou</surname><given-names>Nourou S.</given-names></name><name><surname>Piepenbring</surname><given-names>Meike</given-names></name></person-group><article-title>Unravelling unexplored diversity of cercosporoid fungi (<tp:taxon-name><tp:taxon-name-part taxon-name-part-type="family">Mycosphaerellaceae</tp:taxon-name-part></tp:taxon-name>, <tp:taxon-name><tp:taxon-name-part taxon-name-part-type="order">Mycosphaerellales</tp:taxon-name-part></tp:taxon-name>, <tp:taxon-name><tp:taxon-name-part taxon-name-part-type="phylum">Ascomycota</tp:taxon-name-part></tp:taxon-name>) in tropical Africa</article-title><source>MycoKeys</source><day>17</day><month>6</month><year>2021</year><volume>81</volume><fpage>69</fpage><lpage>138</lpage><pub-id pub-id-type="doi">10.3897/mycokeys.81.67850</pub-id></mixed-citation></tp:treatment-meta><tp:nomenclature><tp:taxon-name><object-id xmlns:xlink="http://www.w3.org/1999/xlink" content-type="arpha" xlink:type="simple">25643304-DB25-5DB4-8E42-0E6E3FDDD0DB</object-id>
              <tp:taxon-name-part taxon-name-part-type="genus" reg="Cercospora">Cercospora</tp:taxon-name-part>
              <tp:taxon-name-part taxon-name-part-type="species" reg="phaseoli-lunati">phaseoli-lunati</tp:taxon-name-part>
            </tp:taxon-name><tp:taxon-authority>U.Braun &amp; Crous, Mycotaxon 92: 396. 2005.</tp:taxon-authority><xref ref-type="fig" rid="F2">MycoBank No: 500171 Figs 2F</xref><xref ref-type="fig" rid="F8">, 8</xref></tp:nomenclature><tp:treatment-sec sec-type="material" id="SECID0EYJEK"><title>Type.</title><p>USA. Alabama: Tuskegee, on <italic><tp:taxon-name><tp:taxon-name-part taxon-name-part-type="genus" reg="Phaseolus">Phaseolus</tp:taxon-name-part> <tp:taxon-name-part taxon-name-part-type="species" reg="lunatus">lunatus</tp:taxon-name-part></tp:taxon-name></italic> (<tp:taxon-name><tp:taxon-name-part taxon-name-part-type="family">Fabaceae</tp:taxon-name-part></tp:taxon-name>), 5 Jul 1897, G.W. Carver 290 (<bold><italic>Holotype</italic></bold><named-content xmlns:xlink="http://www.w3.org/1999/xlink" content-type="dwc:institutional_code" xlink:type="simple">NY</named-content>, n.v.).</p></tp:treatment-sec><tp:treatment-sec sec-type="description" id="SECID0EZKEK"><title>Description.</title><p><bold><italic>Leaf spots</italic></bold> amphigenous, subcircular to irregularly angular, 2.5–8(–12) mm diam., more or less limited by veins, whitish grey to greyish brown, with a narrow to wide dark brown margin on the adaxial surface, less conspicuous on the abaxial surface. <bold><italic>Caespituli</italic></bold> amphigenous, mainly epiphyllous, scattered, brown to dark brown. <bold><italic>Mycelium</italic></bold> internal, indistinct. External hyphae absent. <bold><italic>Stromata</italic></bold> lacking or formed by few aggregated swollen hyphal cells, immersed in the mesophyll or in substomatal cavities. <bold><italic>Conidiophores</italic></bold> in small, loose fascicles of up to 6, arising from internal hyphae of small hyphal aggregations, breaking through the adaxial epidermis of the leaves or penetrating through stomatal openings, or solitarily arising through stomatal openings, erect, rarely branched, straight to geniculate or subcylindrical to mostly attenuated towards the tips, conical or irregularly shaped, (18–)21.5–94(–102) × (3.5–)4–5 μm, 1–6-septate, smooth, brown to dark brown. <bold><italic>Conidiogenous cells</italic></bold> terminal, monoblastic or polyblastic; loci distinct, up to 2.5 μm wide, thickened and darkened. <bold><italic>Conidia</italic></bold> solitary, narrowly obclavate to subacicular, straight to curved, (16–)19–94(–105.5) × 2.5–3.5 μm, 2–7-septate, hyaline to subhyaline, smooth, apex subacute or acute, base truncate to short obconically truncate, up 2.5 μm wide, hila thickened and darkened.</p></tp:treatment-sec><tp:treatment-sec sec-type="Specimen examined" id="SECID0EWLEK"><title>Specimen examined.</title><p>Benin. Borgou: Parakou, c. 386 m a.s.l., <named-content xmlns:xlink="http://www.w3.org/1999/xlink" content-type="dwc:verbatimCoordinates" xlink:type="simple"><named-content content-type="geo-json" specific-use="{&#34;type&#34;:&#34;Point&#34;,&#34;coordinates&#34;:[2.610278,9.343056]}" id="NCID0E6LEK" xlink:type="simple">9°20'35"N, 2°36'37"E</named-content></named-content>, on <italic><tp:taxon-name><tp:taxon-name-part taxon-name-part-type="genus" reg="Vigna">Vigna</tp:taxon-name-part> <tp:taxon-name-part taxon-name-part-type="species" reg="radiata">radiata</tp:taxon-name-part></tp:taxon-name></italic>, 14 Sep 2019, Y. Meswaet and R. Dramani, YMM289 (M-0312651 <abbrev xmlns:xlink="http://www.w3.org/1999/xlink" content-type="institution" xlink:title="University of Parakou" id="ABBRID0EPMEK" xlink:type="simple">UNIPAR</abbrev>).</p></tp:treatment-sec><tp:treatment-sec sec-type="distribution" id="SECID0EUMEK"><title>Hosts and distribution.</title><p>On <italic><tp:taxon-name><tp:taxon-name-part taxon-name-part-type="genus" reg="Phaseolus">Phaseolus</tp:taxon-name-part> <tp:taxon-name-part taxon-name-part-type="species" reg="lunatus">lunatus</tp:taxon-name-part></tp:taxon-name></italic> from USA, Alabama, Tuskegee (type locality) (<xref ref-type="bibr" rid="B17">Braun and Crous 2005</xref>). This species is cited here for the first time for Benin. Thereby, it is cited for the first time for West Africa. <italic><tp:taxon-name><tp:taxon-name-part taxon-name-part-type="genus" reg="Vigna">Vigna</tp:taxon-name-part> <tp:taxon-name-part taxon-name-part-type="species" reg="radiata">radiata</tp:taxon-name-part></tp:taxon-name></italic> is a new host species.</p></tp:treatment-sec><tp:treatment-sec sec-type="notes" id="SECID0EUNEK"><title>Notes.</title><p>Thirteen <italic><tp:taxon-name><tp:taxon-name-part taxon-name-part-type="genus" reg="Cercospora">Cercospora</tp:taxon-name-part></tp:taxon-name></italic> species have previously been recorded on species of <italic><tp:taxon-name><tp:taxon-name-part taxon-name-part-type="genus" reg="Vigna">Vigna</tp:taxon-name-part></tp:taxon-name></italic> and <italic><tp:taxon-name><tp:taxon-name-part taxon-name-part-type="genus" reg="Phaseolus">Phaseolus</tp:taxon-name-part></tp:taxon-name></italic>, namely <italic><tp:taxon-name><tp:taxon-name-part taxon-name-part-type="genus" reg="Cercospora">C.</tp:taxon-name-part> <tp:taxon-name-part taxon-name-part-type="species" reg="albida">albida</tp:taxon-name-part></tp:taxon-name></italic> Matta &amp; Belliard, <italic><tp:taxon-name><tp:taxon-name-part taxon-name-part-type="genus" reg="Cercospora">C.</tp:taxon-name-part> <tp:taxon-name-part taxon-name-part-type="species" reg="apii">apii</tp:taxon-name-part></tp:taxon-name></italic>, <italic><tp:taxon-name><tp:taxon-name-part taxon-name-part-type="genus" reg="Cercospora">C.</tp:taxon-name-part> <tp:taxon-name-part taxon-name-part-type="species" reg="canescens">canescens</tp:taxon-name-part></tp:taxon-name></italic>, <italic><tp:taxon-name><tp:taxon-name-part taxon-name-part-type="genus" reg="Cercospora">C.</tp:taxon-name-part> <tp:taxon-name-part taxon-name-part-type="species" reg="canscorina">canscorina</tp:taxon-name-part></tp:taxon-name></italic>, <italic><tp:taxon-name><tp:taxon-name-part taxon-name-part-type="genus" reg="Cercospora">C.</tp:taxon-name-part> <tp:taxon-name-part taxon-name-part-type="species" reg="caracallae">caracallae</tp:taxon-name-part></tp:taxon-name></italic>, <italic><tp:taxon-name><tp:taxon-name-part taxon-name-part-type="genus" reg="Cercospora">C.</tp:taxon-name-part> <tp:taxon-name-part taxon-name-part-type="species" reg="kikuchii">kikuchii</tp:taxon-name-part></tp:taxon-name></italic>, <italic><tp:taxon-name><tp:taxon-name-part taxon-name-part-type="genus" reg="Cercospora">C.</tp:taxon-name-part> <tp:taxon-name-part taxon-name-part-type="species" reg="longispora">longispora</tp:taxon-name-part></tp:taxon-name></italic>, <italic><tp:taxon-name><tp:taxon-name-part taxon-name-part-type="genus" reg="Cercospora">C.</tp:taxon-name-part> <tp:taxon-name-part taxon-name-part-type="species" reg="olivascens">olivascens</tp:taxon-name-part></tp:taxon-name></italic>, <italic><tp:taxon-name><tp:taxon-name-part taxon-name-part-type="genus" reg="Cercospora">C.</tp:taxon-name-part> <tp:taxon-name-part taxon-name-part-type="species" reg="phaseoli-lunati">phaseoli-lunati</tp:taxon-name-part></tp:taxon-name></italic>, <italic><tp:taxon-name><tp:taxon-name-part taxon-name-part-type="genus" reg="Cercospora">C.</tp:taxon-name-part> <tp:taxon-name-part taxon-name-part-type="species" reg="phaseolicola">phaseolicola</tp:taxon-name-part></tp:taxon-name></italic> U.Braun &amp; Mouch., <italic><tp:taxon-name><tp:taxon-name-part taxon-name-part-type="genus" reg="Cercospora">C.</tp:taxon-name-part> <tp:taxon-name-part taxon-name-part-type="species" reg="phaseolina">phaseolina</tp:taxon-name-part></tp:taxon-name></italic> Speg., <italic><tp:taxon-name><tp:taxon-name-part taxon-name-part-type="genus" reg="Cercospora">C.</tp:taxon-name-part> <tp:taxon-name-part taxon-name-part-type="species" reg="vignigena">vignigena</tp:taxon-name-part></tp:taxon-name></italic> and <italic><tp:taxon-name><tp:taxon-name-part taxon-name-part-type="genus" reg="Cercospora">C.</tp:taxon-name-part> <tp:taxon-name-part taxon-name-part-type="species" reg="zonata">zonata</tp:taxon-name-part></tp:taxon-name></italic> G. Winter (<xref ref-type="bibr" rid="B54">Farr and Rossman 2021</xref>). Among these, <italic><tp:taxon-name><tp:taxon-name-part taxon-name-part-type="genus" reg="Cercospora">C.</tp:taxon-name-part> <tp:taxon-name-part taxon-name-part-type="species" reg="caracallae">caracallae</tp:taxon-name-part></tp:taxon-name></italic> and <italic><tp:taxon-name><tp:taxon-name-part taxon-name-part-type="genus" reg="Cercospora">C.</tp:taxon-name-part> <tp:taxon-name-part taxon-name-part-type="species" reg="phaseoli-lunati">phaseoli-lunati</tp:taxon-name-part></tp:taxon-name></italic> are morphologically rather similar to the present collection. <italic><tp:taxon-name><tp:taxon-name-part taxon-name-part-type="genus" reg="Cercospora">C.</tp:taxon-name-part> <tp:taxon-name-part taxon-name-part-type="species" reg="caracallae">caracallae</tp:taxon-name-part></tp:taxon-name></italic>, however, differs in causing distinct leaf spots and caespituli, dense fascicules composed of unbranched and wider conidiophores [5–6 μm versus (3.5–)4–5 μm in <italic><tp:taxon-name><tp:taxon-name-part taxon-name-part-type="genus" reg="Cercospora">C.</tp:taxon-name-part> <tp:taxon-name-part taxon-name-part-type="species" reg="phaseoli-lunati">phaseoli-lunati</tp:taxon-name-part></tp:taxon-name></italic>] and wider conidia (3–5.5 μm versus 2.5–3.5 μm in <italic><tp:taxon-name><tp:taxon-name-part taxon-name-part-type="genus" reg="Cercospora">C.</tp:taxon-name-part> <tp:taxon-name-part taxon-name-part-type="species" reg="phaseoli-lunati">phaseoli-lunati</tp:taxon-name-part></tp:taxon-name></italic>) with less septa (3–5 versus 2–7 septa) (<xref ref-type="bibr" rid="B28">Chupp 1954</xref>; <xref ref-type="bibr" rid="B114">Spegazzini 1910</xref>). Except for the presence of distinct leaf spots and sporulation, the morphology of the present collection from Benin fits well to the original description of <italic><tp:taxon-name><tp:taxon-name-part taxon-name-part-type="genus" reg="Cercospora">C.</tp:taxon-name-part> <tp:taxon-name-part taxon-name-part-type="species" reg="phaseoli-lunati">phaseoli-lunati</tp:taxon-name-part></tp:taxon-name></italic> on <italic><tp:taxon-name><tp:taxon-name-part taxon-name-part-type="genus" reg="Phaseolus">Phaseolus</tp:taxon-name-part> <tp:taxon-name-part taxon-name-part-type="species" reg="lunatus">lunatus</tp:taxon-name-part></tp:taxon-name></italic> from the USA provided by <xref ref-type="bibr" rid="B17">Braun and Crous (2005)</xref>. Based on the present phylogenies, it is not possible to distinguish <italic><tp:taxon-name><tp:taxon-name-part taxon-name-part-type="genus" reg="Cercospora">C.</tp:taxon-name-part> <tp:taxon-name-part taxon-name-part-type="species" reg="phaseoli-lunati">phaseoli-lunati</tp:taxon-name-part></tp:taxon-name></italic> from numerous other <italic><tp:taxon-name><tp:taxon-name-part taxon-name-part-type="genus" reg="Cercospora">Cercospora</tp:taxon-name-part></tp:taxon-name></italic> spp.</p><fig id="F8" position="float" orientation="portrait"><object-id xmlns:xlink="http://www.w3.org/1999/xlink" content-type="doi" xlink:type="simple">10.3897/mycokeys.81.67850.figure8</object-id><object-id xmlns:xlink="http://www.w3.org/1999/xlink" content-type="arpha" xlink:type="simple">B12628C3-91B0-547F-93B5-785BB9CFED1B</object-id><label>Figure 8.</label><caption><p><italic><tp:taxon-name><tp:taxon-name-part taxon-name-part-type="genus" reg="Cercospora">Cercospora</tp:taxon-name-part> <tp:taxon-name-part taxon-name-part-type="species" reg="phaseoli-lunati">phaseoli-lunati</tp:taxon-name-part></tp:taxon-name></italic> on <italic><tp:taxon-name><tp:taxon-name-part taxon-name-part-type="genus" reg="Vigna">Vigna</tp:taxon-name-part> <tp:taxon-name-part taxon-name-part-type="species" reg="radiata">radiata</tp:taxon-name-part></tp:taxon-name></italic> (YMM289) <bold>A</bold> small fascicle of conidiophores <bold>B</bold> solitary conidiophores <bold>C</bold> conidia. Scale bars: 12 μm (<bold>A</bold>); 10 μm (<bold>B, C</bold>).</p></caption><graphic xmlns:xlink="http://www.w3.org/1999/xlink" xlink:href="mycokeys-81-069-g008.jpg" position="float" orientation="portrait" xlink:type="simple" id="oo_556606.jpg"><uri content-type="original_file" xlink:type="simple">https://binary.pensoft.net/fig/556606</uri></graphic></fig></tp:treatment-sec><tp:treatment-sec><!--Section generated to contain objects referenced in tp:taxon-treatment.--><fig id="F2" position="float" orientation="portrait"><object-id xmlns:xlink="http://www.w3.org/1999/xlink" content-type="doi" xlink:type="simple">10.3897/mycokeys.81.67850.figure2</object-id><object-id xmlns:xlink="http://www.w3.org/1999/xlink" content-type="arpha" xlink:type="simple">F38DCBF7-0609-5E6F-841D-8B3E011F8547</object-id><label>Figure 2.</label><caption><p>Leaf spot symptoms associated with <italic><tp:taxon-name><tp:taxon-name-part taxon-name-part-type="genus" reg="Cercospora">Cercospora</tp:taxon-name-part></tp:taxon-name></italic> spp. <bold>A</bold><italic><tp:taxon-name><tp:taxon-name-part taxon-name-part-type="genus" reg="Cercospora">Cercospora</tp:taxon-name-part> <tp:taxon-name-part taxon-name-part-type="species" reg="beninensis">beninensis</tp:taxon-name-part></tp:taxon-name></italic> on <italic><tp:taxon-name><tp:taxon-name-part taxon-name-part-type="genus" reg="Crotalaria">Crotalaria</tp:taxon-name-part> <tp:taxon-name-part taxon-name-part-type="species" reg="macrocalyx">macrocalyx</tp:taxon-name-part></tp:taxon-name></italic> (YMM11) <bold>B</bold><tp:taxon-name><tp:taxon-name-part taxon-name-part-type="genus" reg="Cercospora">Cercospora</tp:taxon-name-part> <tp:taxon-name-part taxon-name-part-type="uncertainty-rank">aff.</tp:taxon-name-part> <tp:taxon-name-part taxon-name-part-type="species" reg="canescens">canescens</tp:taxon-name-part></tp:taxon-name> on <italic><tp:taxon-name><tp:taxon-name-part taxon-name-part-type="genus" reg="Calopogonium">Calopogonium</tp:taxon-name-part></tp:taxon-name></italic> sp. (YMM07) <bold>C</bold><tp:taxon-name><tp:taxon-name-part taxon-name-part-type="genus" reg="Cercospora">Cercospora</tp:taxon-name-part> <tp:taxon-name-part taxon-name-part-type="uncertainty-rank">aff.</tp:taxon-name-part> <tp:taxon-name-part taxon-name-part-type="species" reg="canescens">canescens</tp:taxon-name-part></tp:taxon-name> on <italic><tp:taxon-name><tp:taxon-name-part taxon-name-part-type="genus" reg="Vigna">Vigna</tp:taxon-name-part> <tp:taxon-name-part taxon-name-part-type="species" reg="subterranea">subterranea</tp:taxon-name-part></tp:taxon-name></italic> (YMM01) <bold>D</bold><italic><tp:taxon-name><tp:taxon-name-part taxon-name-part-type="genus" reg="Cercospora">Cercospora</tp:taxon-name-part> <tp:taxon-name-part taxon-name-part-type="species" reg="fagopyri">fagopyri</tp:taxon-name-part></tp:taxon-name></italic> on <italic><tp:taxon-name><tp:taxon-name-part taxon-name-part-type="genus" reg="Lablab">Lablab</tp:taxon-name-part></tp:taxon-name></italic> sp. (YMM23A) <bold>E</bold><italic><tp:taxon-name><tp:taxon-name-part taxon-name-part-type="genus" reg="Cercospora">Cercospora</tp:taxon-name-part> <tp:taxon-name-part taxon-name-part-type="species" reg="parakouensis">parakouensis</tp:taxon-name-part></tp:taxon-name></italic> on <italic><tp:taxon-name><tp:taxon-name-part taxon-name-part-type="genus" reg="Desmodium">Desmodium</tp:taxon-name-part> <tp:taxon-name-part taxon-name-part-type="species" reg="tortuosum">tortuosum</tp:taxon-name-part></tp:taxon-name></italic> (YMM296A) <bold>F</bold><italic><tp:taxon-name><tp:taxon-name-part taxon-name-part-type="genus" reg="Cercospora">Cercospora</tp:taxon-name-part> <tp:taxon-name-part taxon-name-part-type="species" reg="phaseoli-lunati">phaseoli-lunati</tp:taxon-name-part></tp:taxon-name></italic> on <italic><tp:taxon-name><tp:taxon-name-part taxon-name-part-type="genus" reg="Vigna">Vigna</tp:taxon-name-part> <tp:taxon-name-part taxon-name-part-type="species" reg="radiata">radiata</tp:taxon-name-part></tp:taxon-name></italic> (YMM289) <bold>G</bold><italic><tp:taxon-name><tp:taxon-name-part taxon-name-part-type="genus" reg="Cercospora">Cercospora</tp:taxon-name-part> <tp:taxon-name-part taxon-name-part-type="species" reg="rhynchophora">rhynchophora</tp:taxon-name-part></tp:taxon-name></italic> on <italic><tp:taxon-name><tp:taxon-name-part taxon-name-part-type="genus" reg="Vigna">Vigna</tp:taxon-name-part> <tp:taxon-name-part taxon-name-part-type="species" reg="unguiculata">unguiculata</tp:taxon-name-part></tp:taxon-name></italic> (YMM03B) <bold>H</bold><italic><tp:taxon-name><tp:taxon-name-part taxon-name-part-type="genus" reg="Cercospora">Cercospora</tp:taxon-name-part> <tp:taxon-name-part taxon-name-part-type="species" reg="tentaculifera">tentaculifera</tp:taxon-name-part></tp:taxon-name></italic> on <italic><tp:taxon-name><tp:taxon-name-part taxon-name-part-type="genus" reg="Vigna">Vigna</tp:taxon-name-part> <tp:taxon-name-part taxon-name-part-type="species" reg="unguiculata">unguiculata</tp:taxon-name-part></tp:taxon-name></italic> (YMM75) <bold>I</bold><italic><tp:taxon-name><tp:taxon-name-part taxon-name-part-type="genus" reg="Cercospora">Cercospora</tp:taxon-name-part> <tp:taxon-name-part taxon-name-part-type="species" reg="vignae-subterraneae">vignae-subterraneae</tp:taxon-name-part></tp:taxon-name></italic> on <italic><tp:taxon-name><tp:taxon-name-part taxon-name-part-type="genus" reg="Vigna">Vigna</tp:taxon-name-part> <tp:taxon-name-part taxon-name-part-type="species" reg="subterranea">subterranea</tp:taxon-name-part></tp:taxon-name></italic> (YMM293) <bold>J</bold><italic><tp:taxon-name><tp:taxon-name-part taxon-name-part-type="genus" reg="Cercospora">Cercospora</tp:taxon-name-part> <tp:taxon-name-part taxon-name-part-type="species" reg="zorniicola">zorniicola</tp:taxon-name-part></tp:taxon-name></italic> on <italic><tp:taxon-name><tp:taxon-name-part taxon-name-part-type="genus" reg="Zornia">Zornia</tp:taxon-name-part> <tp:taxon-name-part taxon-name-part-type="species" reg="glochidiata">glochidiata</tp:taxon-name-part></tp:taxon-name></italic> (YMM299). Scale bars: 10 mm (<bold>A, C, F, G</bold>); 12 mm (<bold>B, D, E, H, J</bold>); 6 mm (<bold>I</bold>).</p></caption><graphic xmlns:xlink="http://www.w3.org/1999/xlink" xlink:href="mycokeys-81-069-g002.jpg" position="float" orientation="portrait" xlink:type="simple" id="oo_556601.jpg"><uri content-type="original_file" xlink:type="simple">https://binary.pensoft.net/fig/556601</uri></graphic></fig></tp:treatment-sec><ref-list><ref id="B17"><mixed-citation xmlns:xlink="http://www.w3.org/1999/xlink" xlink:type="simple"><person-group><name name-style="western"><surname>Braun</surname><given-names>U</given-names></name><name name-style="western"><surname>Crous</surname><given-names>PW</given-names></name></person-group> (<year>2005</year>) <article-title>Additions and corrections to names published in <italic><tp:taxon-name><tp:taxon-name-part taxon-name-part-type="genus">Cercospora</tp:taxon-name-part></tp:taxon-name></italic> and <italic><tp:taxon-name><tp:taxon-name-part taxon-name-part-type="genus">Passalora</tp:taxon-name-part></tp:taxon-name></italic>.</article-title><source>Mycotaxon</source><volume>92</volume>: <fpage>395</fpage>–<lpage>416</lpage>.</mixed-citation></ref><ref id="B54"><mixed-citation xmlns:xlink="http://www.w3.org/1999/xlink" xlink:type="simple"><person-group><name name-style="western"><surname>Farr</surname><given-names>DF</given-names></name><name name-style="western"><surname>Rossman</surname><given-names>AY</given-names></name></person-group> (<year>2021</year>) Fungal Databases, U.S. National Fungus Collections, ARS, USDA. <ext-link xlink:type="simple" ext-link-type="uri" xlink:href="https://nt.ars-grin.gov/fungaldatabases/">https://nt.ars-grin.gov/fungaldatabases/</ext-link> [Retrieved January 22, 2021]</mixed-citation></ref><ref id="B28"><mixed-citation xmlns:xlink="http://www.w3.org/1999/xlink" xlink:type="simple"><person-group><name name-style="western"><surname>Chupp</surname><given-names>C</given-names></name></person-group> (<year>1954</year>) A Monograph of the Fungus Genus <italic><tp:taxon-name><tp:taxon-name-part taxon-name-part-type="genus">Cercospora</tp:taxon-name-part></tp:taxon-name></italic>. Published by the author, Ithaca.</mixed-citation></ref><ref id="B114"><mixed-citation xmlns:xlink="http://www.w3.org/1999/xlink" xlink:type="simple"><person-group><name name-style="western"><surname>Spegazzini</surname><given-names>C</given-names></name></person-group> (<year>1910</year>) Mycetes Argentinenses (Series V) <tp:taxon-name><tp:taxon-name-part taxon-name-part-type="subphylum">Deuteromycetes</tp:taxon-name-part></tp:taxon-name>. Anales del Museo Nacional de Buenos Aires 3: e364.</mixed-citation></ref></ref-list></tp:taxon-treatment>
