# Supplementary material for: Unravelling unexplored diversity of cercosporoid fungi (Mycosphaerellaceae, Mycosphaerellales, Ascomycota) in tropical Africa
Source: MycoKeys. 2021 Jun 17;81:69–138. doi: 10.3897/mycokeys.81.67850 (PMC8225595; doi:10.3897/mycokeys.81.67850)
Supplement: XML Treatment for Cercospora rhynchophora [file mycokeys.81.67850-treatment7.xml]

<!DOCTYPE tp:taxon-treatment
  PUBLIC "-//TaxonX//DTD Taxonomic Treatment Publishing DTD v0 20100105//EN" "tax-treatment-NSO.dtd">
<tp:taxon-treatment xmlns:tp="http://www.plazi.org/taxpub"><tp:treatment-meta><kwd-group><label>Taxon classification</label><kwd><named-content xmlns:xlink="http://www.w3.org/1999/xlink" content-type="kingdom">Fungi</named-content></kwd><kwd><named-content xmlns:xlink="http://www.w3.org/1999/xlink" content-type="order">Mycosphaerellales</named-content></kwd><kwd><named-content xmlns:xlink="http://www.w3.org/1999/xlink" content-type="family">Mycosphaerellaceae</named-content></kwd></kwd-group><mixed-citation publication-type="journal"><person-group><name><surname>Meswaet</surname><given-names>Yalemwork</given-names></name><name><surname>Mangelsdorff</surname><given-names>Ralph</given-names></name><name><surname>Yorou</surname><given-names>Nourou S.</given-names></name><name><surname>Piepenbring</surname><given-names>Meike</given-names></name></person-group><article-title>Unravelling unexplored diversity of cercosporoid fungi (<tp:taxon-name><tp:taxon-name-part taxon-name-part-type="family">Mycosphaerellaceae</tp:taxon-name-part></tp:taxon-name>, <tp:taxon-name><tp:taxon-name-part taxon-name-part-type="order">Mycosphaerellales</tp:taxon-name-part></tp:taxon-name>, <tp:taxon-name><tp:taxon-name-part taxon-name-part-type="phylum">Ascomycota</tp:taxon-name-part></tp:taxon-name>) in tropical Africa</article-title><source>MycoKeys</source><day>17</day><month>6</month><year>2021</year><volume>81</volume><fpage>69</fpage><lpage>138</lpage><pub-id pub-id-type="doi">10.3897/mycokeys.81.67850</pub-id></mixed-citation></tp:treatment-meta><tp:nomenclature><tp:taxon-name><object-id xmlns:xlink="http://www.w3.org/1999/xlink" content-type="arpha" xlink:type="simple">B0B89FDF-0245-5ACA-B79E-D26E25E18386</object-id>
              <tp:taxon-name-part taxon-name-part-type="genus" reg="Cercospora">Cercospora</tp:taxon-name-part>
              <tp:taxon-name-part taxon-name-part-type="species" reg="rhynchophora">rhynchophora</tp:taxon-name-part>
              <object-id xmlns:xlink="http://www.w3.org/1999/xlink" content-type="mycobank" xlink:type="simple">839172</object-id>
            </tp:taxon-name><tp:taxon-authority>Y.Meswaet, Mangelsdorff, Yorou &amp; M.Piepenbr.</tp:taxon-authority><tp:taxon-status xmlns:xlink="http://www.w3.org/1999/xlink" xlink:type="simple">sp. nov.</tp:taxon-status><xref ref-type="fig" rid="F2">Figs 2G</xref><xref ref-type="fig" rid="F9">, 9</xref></tp:nomenclature><tp:treatment-sec sec-type="material" id="SECID0ELZEK"><title>Type.</title><p>Benin. Borgou: Parakou, c. 385 m a.s.l., <named-content xmlns:xlink="http://www.w3.org/1999/xlink" content-type="dwc:verbatimCoordinates" xlink:type="simple"><named-content content-type="geo-json" specific-use="{&#34;type&#34;:&#34;Point&#34;,&#34;coordinates&#34;:[2.610833,9.342778]}" id="NCID0EUZEK" xlink:type="simple">9°20'34"N, 2°36'39"E</named-content></named-content>, on <italic><tp:taxon-name><tp:taxon-name-part taxon-name-part-type="genus" reg="Vigna">Vigna</tp:taxon-name-part> <tp:taxon-name-part taxon-name-part-type="species" reg="unguiculata">unguiculata</tp:taxon-name-part></tp:taxon-name></italic> (L.) Walp. (<tp:taxon-name><tp:taxon-name-part taxon-name-part-type="family">Fabaceae</tp:taxon-name-part></tp:taxon-name>), 14 Sep 2019, Y. Meswaet and R. Dramani, YMM03B (<bold><italic>Holotype</italic></bold>: M-0312652; <bold><italic>Isotype</italic></bold>: <abbrev xmlns:xlink="http://www.w3.org/1999/xlink" content-type="institution" xlink:title="University of Parakou" id="ABBRID0EP1EK" xlink:type="simple">UNIPAR</abbrev>). <bold><italic>Ex holotype sequences</italic>.</bold><ext-link xmlns:xlink="http://www.w3.org/1999/xlink" ext-link-type="gen" xlink:href="MW834447" xlink:type="simple">MW834447</ext-link> (SSU), <ext-link xmlns:xlink="http://www.w3.org/1999/xlink" ext-link-type="gen" xlink:href="MW834431" xlink:type="simple">MW834431</ext-link> (LSU), <ext-link xmlns:xlink="http://www.w3.org/1999/xlink" ext-link-type="gen" xlink:href="MW834443" xlink:type="simple">MW834443</ext-link> (<abbrev xmlns:xlink="http://www.w3.org/1999/xlink" xlink:title="internal transcribed spacer" id="ABBRID0EH2EK" xlink:type="simple">ITS</abbrev>), <ext-link xmlns:xlink="http://www.w3.org/1999/xlink" ext-link-type="gen" xlink:href="MW848619" xlink:type="simple">MW848619</ext-link> (<italic><abbrev xmlns:xlink="http://www.w3.org/1999/xlink" xlink:title="translation elongation factor 1-α" id="ABBRID0ER2EK" xlink:type="simple">tef1</abbrev></italic>).</p></tp:treatment-sec><tp:treatment-sec sec-type="etymology" id="SECID0EV2EK"><title>Etymology.</title><p>The epithet <italic><tp:taxon-name><tp:taxon-name-part taxon-name-part-type="genus" reg="Cercospora"/><tp:taxon-name-part taxon-name-part-type="species" reg="rhynchophora">rhynchophora</tp:taxon-name-part></tp:taxon-name></italic> refers to the beak- or hook-like tips of the conidiophores, a characteristic of this species.</p></tp:treatment-sec><tp:treatment-sec sec-type="diagnosis" id="SECID0EF3EK"><title>Diagnosis.</title><p><italic><tp:taxon-name><tp:taxon-name-part taxon-name-part-type="genus" reg="Cercospora">Cercospora</tp:taxon-name-part> <tp:taxon-name-part taxon-name-part-type="species" reg="rhynchophora">rhynchophora</tp:taxon-name-part></tp:taxon-name></italic> differs from other <italic><tp:taxon-name><tp:taxon-name-part taxon-name-part-type="genus" reg="Cercospora">Cercospora</tp:taxon-name-part></tp:taxon-name></italic> spp. known on <italic><tp:taxon-name><tp:taxon-name-part taxon-name-part-type="genus" reg="Vigna">Vigna</tp:taxon-name-part></tp:taxon-name></italic> spp. by causing distinct leaf spots, often well-developed stromata and up to 4 times geniculate conidiophores with often polyblastic conidiogenous cells with irregular, often beak-shaped tips.</p></tp:treatment-sec><tp:treatment-sec sec-type="description" id="SECID0EE4EK"><title>Description.</title><p><bold><italic>Leaf spots</italic></bold> amphigenous, small to fairly large, subcircular to irregularly angular, (3–)4.5–12.5 mm diam. or confluent and larger, dark brown to reddish brown, mostly with an indefinite margin, or whitish grey to greyish brown, with a narrow to wide dark brown margin on the adaxial surface, occasionally confined by veins. <bold><italic>Caespituli</italic></bold> amphigenous, scattered to dense, dark brown. <bold><italic>Mycelium</italic></bold> mainly internal, but some external hyphae also present. External hyphae septate, brown, 2–3.5 μm wide, smooth. <bold>Stromata</bold> often well-developed, up to 50 μm diam., in substomatal chambers or in the mesophyll, brown to dark brown. <bold><italic>Conidiophores</italic></bold> in loose to moderately dense fascicles formed by 3–20 conidiophores, arising from internal hyphae or stromata breaking through the adaxial epidermis of the leaves, or penetrating through stomatal openings, or solitary, erect, straight to 1–4 times geniculate or subcylindrical, sometimes branched, mostly attenuated towards the tips that are often irregularly shaped or conical, (12.5–)26–160(–200) × (3.5–)4–5(–5.5) μm, 0–7(–9)-septate, brown to dark brown. <bold><italic>Conidiogenous cells</italic></bold> terminal or rarely intercalary, proliferating sympodially, mostly polyblastic, frequently distinctly subdenticulate, sometimes with bent tips looking like a beak or a hook; loci (1.5–)2–2.5(–3) μm wide, thickened and darkened. <bold><italic>Conidia</italic></bold> solitary, acicular to narrowly obclavate, straight to curved, (28–)40–265(–280) × (3–)3.5–4.5(–5) μm, 1–9-septate, hyaline, smooth, tip acute, base truncate to obconically truncate, sometimes long obconically truncate, 2–2.5(–3.5) μm wide, hila thickened and darkened.</p></tp:treatment-sec><tp:treatment-sec sec-type="Additional specimen examined" id="SECID0EA5EK"><title>Additional specimen examined.</title><p>Benin. Borgou: Parakou, c. 395 m a.s.l., <named-content xmlns:xlink="http://www.w3.org/1999/xlink" content-type="dwc:verbatimCoordinates" xlink:type="simple"><named-content content-type="geo-json" specific-use="{&#34;type&#34;:&#34;Point&#34;,&#34;coordinates&#34;:[2.612222,9.357500]}" id="NCID0EJ5EK" xlink:type="simple">9°21'27"N, 2°36'44"E</named-content></named-content>, on <italic><tp:taxon-name><tp:taxon-name-part taxon-name-part-type="genus" reg="Vigna">Vigna</tp:taxon-name-part> <tp:taxon-name-part taxon-name-part-type="species" reg="unguiculata">unguiculata</tp:taxon-name-part></tp:taxon-name></italic>, 17 Sep 2019, Y. Meswaet and R. Dramani, YMM03C (<bold><italic>Paratypes</italic></bold>: M-0312653; <abbrev xmlns:xlink="http://www.w3.org/1999/xlink" content-type="institution" xlink:title="University of Parakou" id="ABBRID0E35EK" xlink:type="simple">UNIPAR</abbrev>).</p></tp:treatment-sec><tp:treatment-sec sec-type="material" id="SECID0EB6EK"><title>Herbarium specimens examined for comparison.</title><p>See <tp:taxon-name><tp:taxon-name-part taxon-name-part-type="genus" reg="Cercospora">Cercospora</tp:taxon-name-part> <tp:taxon-name-part taxon-name-part-type="uncertainty-rank">aff.</tp:taxon-name-part> <tp:taxon-name-part taxon-name-part-type="species" reg="canescens">canescens</tp:taxon-name-part></tp:taxon-name>.</p></tp:treatment-sec><tp:treatment-sec sec-type="distribution" id="SECID0EU6EK"><title>Host and distribution.</title><p>On <italic><tp:taxon-name><tp:taxon-name-part taxon-name-part-type="genus" reg="Vigna">Vigna</tp:taxon-name-part> <tp:taxon-name-part taxon-name-part-type="species" reg="unguiculata">unguiculata</tp:taxon-name-part></tp:taxon-name></italic> (<tp:taxon-name><tp:taxon-name-part taxon-name-part-type="family">Fabaceae</tp:taxon-name-part></tp:taxon-name>) in Benin.</p></tp:treatment-sec><tp:treatment-sec sec-type="notes" id="SECID0EKAFK"><title>Notes.</title><p>The infection of leaves of <italic><tp:taxon-name><tp:taxon-name-part taxon-name-part-type="genus" reg="Vigna">Vigna</tp:taxon-name-part> <tp:taxon-name-part taxon-name-part-type="species" reg="unguiculata">unguiculata</tp:taxon-name-part></tp:taxon-name></italic> by <italic><tp:taxon-name><tp:taxon-name-part taxon-name-part-type="genus" reg="Cercospora">Cercospora</tp:taxon-name-part> <tp:taxon-name-part taxon-name-part-type="species" reg="rhynchophora">rhynchophora</tp:taxon-name-part></tp:taxon-name></italic> was severe and caused dark brown to reddish brown large patches (Fig. <xref ref-type="fig" rid="F2">2G</xref>). This infection was frequently associated with an infection by <italic><tp:taxon-name><tp:taxon-name-part taxon-name-part-type="genus" reg="Pseudocercospora">Pseudocercospora</tp:taxon-name-part> <tp:taxon-name-part taxon-name-part-type="species" reg="cruenta">cruenta</tp:taxon-name-part></tp:taxon-name></italic> (Sacc.) Deighton. Seven species of <italic><tp:taxon-name><tp:taxon-name-part taxon-name-part-type="genus" reg="Cercospora">Cercospora</tp:taxon-name-part></tp:taxon-name></italic> have previously been recorded on <italic><tp:taxon-name><tp:taxon-name-part taxon-name-part-type="genus" reg="Vigna">Vigna</tp:taxon-name-part></tp:taxon-name></italic> spp. (Table <xref ref-type="table" rid="T4">4</xref>). Among these, <italic><tp:taxon-name><tp:taxon-name-part taxon-name-part-type="genus" reg="Cercospora">C.</tp:taxon-name-part> <tp:taxon-name-part taxon-name-part-type="species" reg="apii">apii</tp:taxon-name-part></tp:taxon-name></italic>, <italic><tp:taxon-name><tp:taxon-name-part taxon-name-part-type="genus" reg="Cercospora">C.</tp:taxon-name-part> <tp:taxon-name-part taxon-name-part-type="species" reg="canescens">canescens</tp:taxon-name-part></tp:taxon-name></italic>, <italic><tp:taxon-name><tp:taxon-name-part taxon-name-part-type="genus" reg="Cercospora">C.</tp:taxon-name-part> <tp:taxon-name-part taxon-name-part-type="species" reg="kikuchii">kikuchii</tp:taxon-name-part></tp:taxon-name></italic> and <italic><tp:taxon-name><tp:taxon-name-part taxon-name-part-type="genus" reg="Cercospora">C.</tp:taxon-name-part> <tp:taxon-name-part taxon-name-part-type="species" reg="vignigena">vignigena</tp:taxon-name-part></tp:taxon-name></italic> have to date been reported as agents of leaf spot diseases on <italic><tp:taxon-name><tp:taxon-name-part taxon-name-part-type="genus" reg="Vigna">V.</tp:taxon-name-part> <tp:taxon-name-part taxon-name-part-type="species" reg="unguiculata">unguiculata</tp:taxon-name-part></tp:taxon-name></italic>. Morphologically, <italic><tp:taxon-name><tp:taxon-name-part taxon-name-part-type="genus" reg="Cercospora">C.</tp:taxon-name-part> <tp:taxon-name-part taxon-name-part-type="species" reg="rhynchophora">rhynchophora</tp:taxon-name-part></tp:taxon-name></italic> differs from these species by a specific combination of characteristics (Table <xref ref-type="table" rid="T4">4</xref>). <italic><tp:taxon-name><tp:taxon-name-part taxon-name-part-type="genus" reg="Cercospora">C.</tp:taxon-name-part> <tp:taxon-name-part taxon-name-part-type="species" reg="apii">apii</tp:taxon-name-part></tp:taxon-name></italic> has often small or no stromata, forms non-geniculate, densely fasciculate and longer conidiophores (20–300 μm) that are uniform in colour and width and carry monoblastic conidiogenous cells (<xref ref-type="bibr" rid="B28">Chupp 1954</xref>; <xref ref-type="bibr" rid="B75">Hsieh and Goh 1990</xref>) versus developed stromata, shorter conidiophores [(12.5–)26–160(–200) μm] that are irregularly shaped with polyblastic conidiogenous cells presenting beak-shaped tips in <italic><tp:taxon-name><tp:taxon-name-part taxon-name-part-type="genus" reg="Cercospora">C.</tp:taxon-name-part> <tp:taxon-name-part taxon-name-part-type="species" reg="rhynchophora">rhynchophora</tp:taxon-name-part></tp:taxon-name></italic>. Additionally, <italic><tp:taxon-name><tp:taxon-name-part taxon-name-part-type="genus" reg="Cercospora">C.</tp:taxon-name-part> <tp:taxon-name-part taxon-name-part-type="species" reg="apii">apii</tp:taxon-name-part></tp:taxon-name></italic> has pale to olivaceous brown conidiophores (<xref ref-type="bibr" rid="B75">Hsieh and Goh 1990</xref>) versus the dark brown ones of <italic><tp:taxon-name><tp:taxon-name-part taxon-name-part-type="genus" reg="Cercospora">Cercospora</tp:taxon-name-part> <tp:taxon-name-part taxon-name-part-type="species" reg="rhynchophora">rhynchophora</tp:taxon-name-part></tp:taxon-name></italic>.</p><table-wrap id="T4" position="float" orientation="portrait"><label>Table 4.</label><caption><p>Comparison of <italic><tp:taxon-name><tp:taxon-name-part taxon-name-part-type="genus" reg="Cercospora">Cercospora</tp:taxon-name-part> <tp:taxon-name-part taxon-name-part-type="species" reg="rhynchophora">rhynchophora</tp:taxon-name-part></tp:taxon-name></italic> (YMM03B) on <italic><tp:taxon-name><tp:taxon-name-part taxon-name-part-type="genus" reg="Vigna">Vigna</tp:taxon-name-part> <tp:taxon-name-part taxon-name-part-type="species" reg="unguiculata">unguiculata</tp:taxon-name-part></tp:taxon-name></italic>, <italic><tp:taxon-name><tp:taxon-name-part taxon-name-part-type="genus" reg="Cercospora">Cercospora</tp:taxon-name-part> <tp:taxon-name-part taxon-name-part-type="species" reg="tentaculifera">tentaculifera</tp:taxon-name-part></tp:taxon-name></italic> (YMM75) on <italic><tp:taxon-name><tp:taxon-name-part taxon-name-part-type="genus" reg="Vigna">Vigna</tp:taxon-name-part> <tp:taxon-name-part taxon-name-part-type="species" reg="unguiculata">unguiculata</tp:taxon-name-part></tp:taxon-name></italic> as well as on <italic><tp:taxon-name><tp:taxon-name-part taxon-name-part-type="genus" reg="Phaseolus">Phaseolus</tp:taxon-name-part> <tp:taxon-name-part taxon-name-part-type="species" reg="vulgaris">vulgaris</tp:taxon-name-part></tp:taxon-name></italic> and <italic><tp:taxon-name><tp:taxon-name-part taxon-name-part-type="genus" reg="Cercospora">C.</tp:taxon-name-part> <tp:taxon-name-part taxon-name-part-type="species" reg="vignae-subterraneae">vignae-subterraneae</tp:taxon-name-part></tp:taxon-name></italic> (YMM293, see below) on <italic><tp:taxon-name><tp:taxon-name-part taxon-name-part-type="genus" reg="Vigna">Vigna</tp:taxon-name-part> <tp:taxon-name-part taxon-name-part-type="species" reg="subterranea">subterranea</tp:taxon-name-part></tp:taxon-name></italic> with <italic><tp:taxon-name><tp:taxon-name-part taxon-name-part-type="genus" reg="Cercospora">Cercospora</tp:taxon-name-part></tp:taxon-name></italic> species known from <italic><tp:taxon-name><tp:taxon-name-part taxon-name-part-type="genus" reg="Vigna">Vigna</tp:taxon-name-part></tp:taxon-name></italic> spp. based on literature <sup>a–f</sup>.</p></caption><table id="TID0EOGBM" rules="all"><tbody><tr><th rowspan="1" colspan="1"><italic><tp:taxon-name><tp:taxon-name-part taxon-name-part-type="genus" reg="Cercospora">Cercospora</tp:taxon-name-part></tp:taxon-name></italic> species</th><th rowspan="1" colspan="1"><italic>Leaf spots</italic>, colour, size</th><th rowspan="1" colspan="1">Stromata</th><th rowspan="1" colspan="1">Conidiophore size (in μm), branching, septa, colour</th><th rowspan="1" colspan="1">Conidium sizes (in μm), septa</th></tr><tr><td rowspan="1" colspan="1"><bold><italic><tp:taxon-name><tp:taxon-name-part taxon-name-part-type="genus" reg="Cercospora">Cercospora</tp:taxon-name-part> <tp:taxon-name-part taxon-name-part-type="species" reg="rhynchophora">rhynchophora</tp:taxon-name-part></tp:taxon-name></italic></bold> (YMM03B)</td><td rowspan="1" colspan="1">Dark brown to reddish brown, (3–)4.5–12.5 mm diam.</td><td rowspan="1" colspan="1">Well-developed</td><td rowspan="1" colspan="1">(12.5–)26–160(–200) × (3.5–)4–5(–5.5), branched, 0–7(–9)-septate, dark brown</td><td rowspan="1" colspan="1">(28–)40–265(–280) × (3–)3.5–4.5(–5), 1–9 distinct septa</td></tr><tr><td rowspan="1" colspan="1">
                      <bold><italic><tp:taxon-name><tp:taxon-name-part taxon-name-part-type="genus" reg="Cercospora">C.</tp:taxon-name-part> <tp:taxon-name-part taxon-name-part-type="species" reg="tentaculifera">tentaculifera</tp:taxon-name-part></tp:taxon-name></italic> (YMM75)</bold>
                    </td><td rowspan="1" colspan="1">Almost absent</td><td rowspan="1" colspan="1">Small or lacking</td><td rowspan="1" colspan="1">(32.5–)40–400(–435) × (3–)3.5–4.5(–5), rarely branched, (2–)3–8(–10)-septate, brown to dark brown</td><td rowspan="1" colspan="1">(29–)38–188(–240) × (2.5–)3–3.5(–4.5), 1–9 septa</td></tr><tr><td rowspan="1" colspan="1"><bold><italic><tp:taxon-name><tp:taxon-name-part taxon-name-part-type="genus" reg="Cercospora">C.</tp:taxon-name-part> <tp:taxon-name-part taxon-name-part-type="species" reg="vignae">vignae</tp:taxon-name-part></tp:taxon-name></italic>-<italic><tp:taxon-name><tp:taxon-name-part taxon-name-part-type="genus" reg="Cercospora"/><tp:taxon-name-part taxon-name-part-type="species" reg="subterraneae">subterraneae</tp:taxon-name-part></tp:taxon-name></italic></bold> (YMM293)</td><td rowspan="1" colspan="1">Brown to reddish brown, 2–6.5 mm diam.</td><td rowspan="1" colspan="1">Lacking or small</td><td rowspan="1" colspan="1">(28–)35.5–278(–340) × (3.5–)4–5, rarely branched, 2–6-septate, brown to dark brown</td><td rowspan="1" colspan="1">(19–)26.5–100(–110.5) × (2.5–)3–4, (2–)3–6 septa</td></tr><tr><td rowspan="1" colspan="1">
                      <italic><tp:taxon-name><tp:taxon-name-part taxon-name-part-type="genus" reg="Cercospora">C.</tp:taxon-name-part> <tp:taxon-name-part taxon-name-part-type="species" reg="apii">apii</tp:taxon-name-part></tp:taxon-name></italic>
                      <sup>ab</sup>
                    </td><td rowspan="1" colspan="1">Present</td><td rowspan="1" colspan="1">Often small or lacking, occasionally developed, up to 50 μm diam.</td><td rowspan="1" colspan="1">20–300 × 4–6.5, rarely branched, multi-septate, pale brown, uniform in colour and width</td><td rowspan="1" colspan="1">25–315 × 3–6, (0–)3–25(–30) septa<sup>b</sup></td></tr><tr><td rowspan="1" colspan="1">
                      <italic><tp:taxon-name><tp:taxon-name-part taxon-name-part-type="genus" reg="Cercospora">C.</tp:taxon-name-part> <tp:taxon-name-part taxon-name-part-type="species" reg="canescens">canescens</tp:taxon-name-part></tp:taxon-name></italic>
                      <sup>a</sup>
                    </td><td rowspan="1" colspan="1">3–15 mm</td><td rowspan="1" colspan="1">Often small</td><td rowspan="1" colspan="1">20–200 × 3–6.5, rarely branched, multi-septate, pale to medium dark brown</td><td rowspan="1" colspan="1">25–300 × 2.5–5.5, indistinctly multi-septate</td></tr><tr><td rowspan="1" colspan="1">
                      <italic><tp:taxon-name><tp:taxon-name-part taxon-name-part-type="genus" reg="Cercospora">C.</tp:taxon-name-part> <tp:taxon-name-part taxon-name-part-type="species" reg="canscorina">canscorina</tp:taxon-name-part></tp:taxon-name></italic>
                      <sup>c</sup>
                    </td><td rowspan="1" colspan="1">Pale brown to brown, 3–6 mm</td><td rowspan="1" colspan="1">Developed</td><td rowspan="1" colspan="1">29.8–85.0 × 3.4–4.2, 1–3-septate, or rarely non-septate, pale brown</td><td rowspan="1" colspan="1">31.2–89.9 × 3–3.4, 3–9 septa</td></tr><tr><td rowspan="1" colspan="1">
                      <italic><tp:taxon-name><tp:taxon-name-part taxon-name-part-type="genus" reg="Cercospora">C.</tp:taxon-name-part> <tp:taxon-name-part taxon-name-part-type="species" reg="caracallae">caracallae</tp:taxon-name-part></tp:taxon-name></italic>
                      <sup>d</sup>
                    </td><td rowspan="1" colspan="1">Present</td><td rowspan="1" colspan="1">Present</td><td rowspan="1" colspan="1">40–80 × 5–6, unbranched,</td><td rowspan="1" colspan="1">50–75 × 4, 3–5 septa</td></tr><tr><td rowspan="1" colspan="1">
                      <italic><tp:taxon-name><tp:taxon-name-part taxon-name-part-type="genus" reg="Cercospora">C.</tp:taxon-name-part> <tp:taxon-name-part taxon-name-part-type="species" reg="kikuchii">kikuchii</tp:taxon-name-part></tp:taxon-name></italic>
                      <sup>a</sup>
                    </td><td rowspan="1" colspan="1">Present</td><td rowspan="1" colspan="1">Small</td><td rowspan="1" colspan="1">45–200 × 3–6.5, unbranched, multi-septate</td><td rowspan="1" colspan="1">50–375 × 2.5–5, indistinctly multi-septate</td></tr><tr><td rowspan="1" colspan="1">
                      <italic><tp:taxon-name><tp:taxon-name-part taxon-name-part-type="genus" reg="Cercospora">C.</tp:taxon-name-part> <tp:taxon-name-part taxon-name-part-type="species" reg="longispora">longispora</tp:taxon-name-part></tp:taxon-name></italic>
                      <sup>e</sup>
                    </td><td rowspan="1" colspan="1">Present</td><td rowspan="1" colspan="1">Small</td><td rowspan="1" colspan="1">5–30 × 1.5–3, unbranched, multi-septate, scars indistinct or lacking</td><td rowspan="1" colspan="1">75–170 × 2–3.5, indistinctly multi-septate</td></tr><tr><td rowspan="1" colspan="1">
                      <italic><tp:taxon-name><tp:taxon-name-part taxon-name-part-type="genus" reg="Cercospora">C.</tp:taxon-name-part> <tp:taxon-name-part taxon-name-part-type="species" reg="vignigena">vignigena</tp:taxon-name-part></tp:taxon-name></italic>
                      <sup>f</sup>
                    </td><td rowspan="1" colspan="1">Pale to medium brown, 8–20 mm</td><td rowspan="1" colspan="1">Small to well-developed (up to 60 μm diam.)</td><td rowspan="1" colspan="1">40–130 × 5–7(–10), 0–3-septate</td><td rowspan="1" colspan="1">(35–)45–70(–150) × (2.5–)4–6(–10), (3–)4–7(–14) septa</td></tr></tbody></table><table-wrap-foot><fn><p><sup>a</sup><xref ref-type="bibr" rid="B75">Hsieh and Goh (1990)</xref>, <sup>b</sup><xref ref-type="bibr" rid="B32">Crous and Braun (2003)</xref>, <sup>c</sup><xref ref-type="bibr" rid="B27">Chiddarwar (1959)</xref>, <sup>d</sup><xref ref-type="bibr" rid="B114">Spegazzini (1910)</xref>, <sup>e</sup><xref ref-type="bibr" rid="B28">Chupp (1954)</xref>, <sup>f</sup><xref ref-type="bibr" rid="B64">Groenewald et al. (2013)</xref>.</p></fn></table-wrap-foot></table-wrap><p><italic><tp:taxon-name><tp:taxon-name-part taxon-name-part-type="genus" reg="Cercospora">C.</tp:taxon-name-part> <tp:taxon-name-part taxon-name-part-type="species" reg="canescens">canescens</tp:taxon-name-part></tp:taxon-name></italic> causes different leaf spots and caespituli, develops small or no stromata and paler conidiophores that are uniform in colour with often monoblastic, mostly uniform conidiogenous cells (<xref ref-type="bibr" rid="B28">Chupp 1954</xref>; <xref ref-type="bibr" rid="B75">Hsieh and Goh 1990</xref>) versus irregularly shaped conidiophores with polyblastic, beaked conidiogenous cells in <italic><tp:taxon-name><tp:taxon-name-part taxon-name-part-type="genus" reg="Cercospora">C.</tp:taxon-name-part> <tp:taxon-name-part taxon-name-part-type="species" reg="rhynchophora">rhynchophora</tp:taxon-name-part></tp:taxon-name></italic>. The distinctness is also confirmed by molecular data. <italic><tp:taxon-name><tp:taxon-name-part taxon-name-part-type="genus" reg="Cercospora">C.</tp:taxon-name-part> <tp:taxon-name-part taxon-name-part-type="species" reg="canscorina">canscorina</tp:taxon-name-part></tp:taxon-name></italic> forms shorter conidiophores [29.8–85.0 µm versus (12.5–)26–160(–200) μm in <italic><tp:taxon-name><tp:taxon-name-part taxon-name-part-type="genus" reg="Cercospora">C.</tp:taxon-name-part> <tp:taxon-name-part taxon-name-part-type="species" reg="rhynchophora">rhynchophora</tp:taxon-name-part></tp:taxon-name></italic>] and conidia [31.2–89.9 × 3–3.4 μm versus (28–)40–265(–280) μm in <italic><tp:taxon-name><tp:taxon-name-part taxon-name-part-type="genus" reg="Cercospora">C.</tp:taxon-name-part> <tp:taxon-name-part taxon-name-part-type="species" reg="rhynchophora">rhynchophora</tp:taxon-name-part></tp:taxon-name></italic>] with pale brown and 1–3-septate conidiophores (<xref ref-type="bibr" rid="B27">Chiddarwar 1959</xref>). <italic><tp:taxon-name><tp:taxon-name-part taxon-name-part-type="genus" reg="Cercospora">C.</tp:taxon-name-part> <tp:taxon-name-part taxon-name-part-type="species" reg="caracallae">caracallae</tp:taxon-name-part></tp:taxon-name></italic> has densely fasciculate, unbranched, shorter and wider conidiophores [40–80 × 5–6 µm versus (12.5–)26–160(–200) μm in <italic><tp:taxon-name><tp:taxon-name-part taxon-name-part-type="genus" reg="Cercospora">C.</tp:taxon-name-part> <tp:taxon-name-part taxon-name-part-type="species" reg="rhynchophora">rhynchophora</tp:taxon-name-part></tp:taxon-name></italic>] and shorter conidia [50–75 μm versus (28–)40–265(–280) μm of <italic><tp:taxon-name><tp:taxon-name-part taxon-name-part-type="genus" reg="Cercospora">C.</tp:taxon-name-part> <tp:taxon-name-part taxon-name-part-type="species" reg="rhynchophora">rhynchophora</tp:taxon-name-part></tp:taxon-name></italic>] with 3–5 septa (<xref ref-type="bibr" rid="B114">Spegazzini 1910</xref>). <italic><tp:taxon-name><tp:taxon-name-part taxon-name-part-type="genus" reg="Cercospora">C.</tp:taxon-name-part> <tp:taxon-name-part taxon-name-part-type="species" reg="kikuchii">kikuchii</tp:taxon-name-part></tp:taxon-name></italic> has unbranched conidiophores and longer conidia [50–375 μm versus (28–)40–265(–280) μm in <italic><tp:taxon-name><tp:taxon-name-part taxon-name-part-type="genus" reg="Cercospora">C.</tp:taxon-name-part> <tp:taxon-name-part taxon-name-part-type="species" reg="rhynchophora">rhynchophora</tp:taxon-name-part></tp:taxon-name></italic>] that are 0–22-septate (<xref ref-type="bibr" rid="B75">Hsieh and Goh 1990</xref>). <italic><tp:taxon-name><tp:taxon-name-part taxon-name-part-type="genus" reg="Cercospora">C.</tp:taxon-name-part> <tp:taxon-name-part taxon-name-part-type="species" reg="longispora">longispora</tp:taxon-name-part></tp:taxon-name></italic> has shorter and narrower conidiophores [5–30 × 1.5–3 µm versus (12.5–)26–160(–200) × (3.5–)4–5(–5.5) μm in <italic><tp:taxon-name><tp:taxon-name-part taxon-name-part-type="genus" reg="Cercospora">C.</tp:taxon-name-part> <tp:taxon-name-part taxon-name-part-type="species" reg="rhynchophora">rhynchophora</tp:taxon-name-part></tp:taxon-name></italic>] and shorter conidia (75–170 µm versus (28–)40–265(–280) in <italic><tp:taxon-name><tp:taxon-name-part taxon-name-part-type="genus" reg="Cercospora">C.</tp:taxon-name-part> <tp:taxon-name-part taxon-name-part-type="species" reg="rhynchophora">rhynchophora</tp:taxon-name-part></tp:taxon-name></italic>] (<xref ref-type="bibr" rid="B28">Chupp 1954</xref>). <italic><tp:taxon-name><tp:taxon-name-part taxon-name-part-type="genus" reg="Cercospora">C.</tp:taxon-name-part> <tp:taxon-name-part taxon-name-part-type="species" reg="vignigena">vignigena</tp:taxon-name-part></tp:taxon-name></italic> produces pale brown and wider conidiophores [5–7(–10) µm versus (3.5–)4–5(–5.5) μm in <italic><tp:taxon-name><tp:taxon-name-part taxon-name-part-type="genus" reg="Cercospora">C.</tp:taxon-name-part> <tp:taxon-name-part taxon-name-part-type="species" reg="rhynchophora">rhynchophora</tp:taxon-name-part></tp:taxon-name></italic>] that are 0–3-septate and shorter as well as wider conidia [(35–)45–70(–150) × (2.5–)4–6(–10) μm versus (28–)40–265(–280) × (3–)3.5–4.5(–5) μm of <italic><tp:taxon-name><tp:taxon-name-part taxon-name-part-type="genus" reg="Cercospora">C.</tp:taxon-name-part> <tp:taxon-name-part taxon-name-part-type="species" reg="rhynchophora">rhynchophora</tp:taxon-name-part></tp:taxon-name></italic>] (<xref ref-type="bibr" rid="B64">Groenewald et al. 2013</xref>).</p><p>In the multi-gene (Fig. <xref ref-type="fig" rid="F1">1</xref>) and the <abbrev xmlns:xlink="http://www.w3.org/1999/xlink" xlink:title="internal transcribed spacer" id="ABBRID0E32FK" xlink:type="simple">ITS</abbrev> tree (see Suppl. material <xref ref-type="supplementary-material" rid="S3">3</xref>), <italic><tp:taxon-name><tp:taxon-name-part taxon-name-part-type="genus" reg="Cercospora">C.</tp:taxon-name-part> <tp:taxon-name-part taxon-name-part-type="species" reg="rhynchophora">rhynchophora</tp:taxon-name-part></tp:taxon-name></italic> forms part of a polytomy with a relatively large genetic distance (branch length) in relation to other sequences considered in the analysis. According to a MegaBLAST search using the <italic><abbrev xmlns:xlink="http://www.w3.org/1999/xlink" xlink:title="translation elongation factor 1-α" id="ABBRID0EQ3FK" xlink:type="simple">tef1</abbrev></italic> sequence, the closest matches in NCBI’s GenBank nucleotide database were <italic><tp:taxon-name><tp:taxon-name-part taxon-name-part-type="genus" reg="Cercospora">Cercospora</tp:taxon-name-part> <tp:taxon-name-part taxon-name-part-type="species" reg="beticola">beticola</tp:taxon-name-part></tp:taxon-name></italic> Sacc. on <italic><tp:taxon-name><tp:taxon-name-part taxon-name-part-type="genus" reg="Tetragonia">Tetragonia</tp:taxon-name-part> <tp:taxon-name-part taxon-name-part-type="species" reg="tetragonoides">tetragonoides</tp:taxon-name-part></tp:taxon-name></italic> (Pall.) Kuntze (<tp:taxon-name><tp:taxon-name-part taxon-name-part-type="family">Aizoaceae</tp:taxon-name-part></tp:taxon-name>) from Brazil (GenBank <ext-link xmlns:xlink="http://www.w3.org/1999/xlink" ext-link-type="gen" xlink:href="MN517124" xlink:type="simple">MN517124</ext-link>; Identities 272 / 279, i.e., 97%), <italic><tp:taxon-name><tp:taxon-name-part taxon-name-part-type="genus" reg="Cercospora">Cercospora</tp:taxon-name-part> <tp:taxon-name-part taxon-name-part-type="species" reg="kikuchii">kikuchii</tp:taxon-name-part></tp:taxon-name></italic> on <italic><tp:taxon-name><tp:taxon-name-part taxon-name-part-type="genus" reg="Platostoma">Platostoma</tp:taxon-name-part> <tp:taxon-name-part taxon-name-part-type="species" reg="palustre">palustre</tp:taxon-name-part></tp:taxon-name></italic> (Blume) A.J. Paton (<tp:taxon-name><tp:taxon-name-part taxon-name-part-type="family">Lamiaceae</tp:taxon-name-part></tp:taxon-name>) from Taiwan (GenBank <ext-link xmlns:xlink="http://www.w3.org/1999/xlink" ext-link-type="gen" xlink:href="LC488192" xlink:type="simple">LC488192</ext-link>; Identities 272 / 279, i.e., 97%) and <italic><tp:taxon-name><tp:taxon-name-part taxon-name-part-type="genus" reg="Cercospora">Cercospora</tp:taxon-name-part></tp:taxon-name></italic> sp. RF5 on <italic><tp:taxon-name><tp:taxon-name-part taxon-name-part-type="genus" reg="Brunfelsia">Brunfelsia</tp:taxon-name-part> <tp:taxon-name-part taxon-name-part-type="species" reg="hopeana">hopeana</tp:taxon-name-part></tp:taxon-name></italic> (Hook.) Benth. (<tp:taxon-name><tp:taxon-name-part taxon-name-part-type="family">Solanaceae</tp:taxon-name-part></tp:taxon-name>) from Thailand (GenBank <ext-link xmlns:xlink="http://www.w3.org/1999/xlink" ext-link-type="gen" xlink:href="AB863025" xlink:type="simple">AB863025</ext-link>; Identities 272 / 279, i.e., 97%).</p><fig id="F9" position="float" orientation="portrait"><object-id xmlns:xlink="http://www.w3.org/1999/xlink" content-type="doi" xlink:type="simple">10.3897/mycokeys.81.67850.figure9</object-id><object-id xmlns:xlink="http://www.w3.org/1999/xlink" content-type="arpha" xlink:type="simple">0BC53DCB-64E6-5CD5-AA19-52EC8325331F</object-id><label>Figure 9.</label><caption><p><italic><tp:taxon-name><tp:taxon-name-part taxon-name-part-type="genus" reg="Cercospora">Cercospora</tp:taxon-name-part> <tp:taxon-name-part taxon-name-part-type="species" reg="rhynchophora">rhynchophora</tp:taxon-name-part></tp:taxon-name></italic> on <italic><tp:taxon-name><tp:taxon-name-part taxon-name-part-type="genus" reg="Vigna">Vigna</tp:taxon-name-part> <tp:taxon-name-part taxon-name-part-type="species" reg="unguiculata">unguiculata</tp:taxon-name-part></tp:taxon-name></italic> (YMM03B) <bold>A</bold> fascicle of conidiophores growing out from a developed stroma embedded in the mesophyll <bold>B</bold> conidiophore penetrating through a stomatal opening <bold>C</bold> solitary conidiophores arising from external hyphae <bold>D</bold> conidia. Scale bars: 20 μm (<bold>A, B</bold>); 15 μm (<bold>C, D</bold>).</p></caption><graphic xmlns:xlink="http://www.w3.org/1999/xlink" xlink:href="mycokeys-81-069-g009.jpg" position="float" orientation="portrait" xlink:type="simple" id="oo_556607.jpg"><uri content-type="original_file" xlink:type="simple">https://binary.pensoft.net/fig/556607</uri></graphic></fig></tp:treatment-sec><tp:treatment-sec><!--Section generated to contain objects referenced in tp:taxon-treatment.--><fig id="F2" position="float" orientation="portrait"><object-id xmlns:xlink="http://www.w3.org/1999/xlink" content-type="doi" xlink:type="simple">10.3897/mycokeys.81.67850.figure2</object-id><object-id xmlns:xlink="http://www.w3.org/1999/xlink" content-type="arpha" xlink:type="simple">F38DCBF7-0609-5E6F-841D-8B3E011F8547</object-id><label>Figure 2.</label><caption><p>Leaf spot symptoms associated with <italic><tp:taxon-name><tp:taxon-name-part taxon-name-part-type="genus" reg="Cercospora">Cercospora</tp:taxon-name-part></tp:taxon-name></italic> spp. <bold>A</bold><italic><tp:taxon-name><tp:taxon-name-part taxon-name-part-type="genus" reg="Cercospora">Cercospora</tp:taxon-name-part> <tp:taxon-name-part taxon-name-part-type="species" reg="beninensis">beninensis</tp:taxon-name-part></tp:taxon-name></italic> on <italic><tp:taxon-name><tp:taxon-name-part taxon-name-part-type="genus" reg="Crotalaria">Crotalaria</tp:taxon-name-part> <tp:taxon-name-part taxon-name-part-type="species" reg="macrocalyx">macrocalyx</tp:taxon-name-part></tp:taxon-name></italic> (YMM11) <bold>B</bold><tp:taxon-name><tp:taxon-name-part taxon-name-part-type="genus" reg="Cercospora">Cercospora</tp:taxon-name-part> <tp:taxon-name-part taxon-name-part-type="uncertainty-rank">aff.</tp:taxon-name-part> <tp:taxon-name-part taxon-name-part-type="species" reg="canescens">canescens</tp:taxon-name-part></tp:taxon-name> on <italic><tp:taxon-name><tp:taxon-name-part taxon-name-part-type="genus" reg="Calopogonium">Calopogonium</tp:taxon-name-part></tp:taxon-name></italic> sp. (YMM07) <bold>C</bold><tp:taxon-name><tp:taxon-name-part taxon-name-part-type="genus" reg="Cercospora">Cercospora</tp:taxon-name-part> <tp:taxon-name-part taxon-name-part-type="uncertainty-rank">aff.</tp:taxon-name-part> <tp:taxon-name-part taxon-name-part-type="species" reg="canescens">canescens</tp:taxon-name-part></tp:taxon-name> on <italic><tp:taxon-name><tp:taxon-name-part taxon-name-part-type="genus" reg="Vigna">Vigna</tp:taxon-name-part> <tp:taxon-name-part taxon-name-part-type="species" reg="subterranea">subterranea</tp:taxon-name-part></tp:taxon-name></italic> (YMM01) <bold>D</bold><italic><tp:taxon-name><tp:taxon-name-part taxon-name-part-type="genus" reg="Cercospora">Cercospora</tp:taxon-name-part> <tp:taxon-name-part taxon-name-part-type="species" reg="fagopyri">fagopyri</tp:taxon-name-part></tp:taxon-name></italic> on <italic><tp:taxon-name><tp:taxon-name-part taxon-name-part-type="genus" reg="Lablab">Lablab</tp:taxon-name-part></tp:taxon-name></italic> sp. (YMM23A) <bold>E</bold><italic><tp:taxon-name><tp:taxon-name-part taxon-name-part-type="genus" reg="Cercospora">Cercospora</tp:taxon-name-part> <tp:taxon-name-part taxon-name-part-type="species" reg="parakouensis">parakouensis</tp:taxon-name-part></tp:taxon-name></italic> on <italic><tp:taxon-name><tp:taxon-name-part taxon-name-part-type="genus" reg="Desmodium">Desmodium</tp:taxon-name-part> <tp:taxon-name-part taxon-name-part-type="species" reg="tortuosum">tortuosum</tp:taxon-name-part></tp:taxon-name></italic> (YMM296A) <bold>F</bold><italic><tp:taxon-name><tp:taxon-name-part taxon-name-part-type="genus" reg="Cercospora">Cercospora</tp:taxon-name-part> <tp:taxon-name-part taxon-name-part-type="species" reg="phaseoli-lunati">phaseoli-lunati</tp:taxon-name-part></tp:taxon-name></italic> on <italic><tp:taxon-name><tp:taxon-name-part taxon-name-part-type="genus" reg="Vigna">Vigna</tp:taxon-name-part> <tp:taxon-name-part taxon-name-part-type="species" reg="radiata">radiata</tp:taxon-name-part></tp:taxon-name></italic> (YMM289) <bold>G</bold><italic><tp:taxon-name><tp:taxon-name-part taxon-name-part-type="genus" reg="Cercospora">Cercospora</tp:taxon-name-part> <tp:taxon-name-part taxon-name-part-type="species" reg="rhynchophora">rhynchophora</tp:taxon-name-part></tp:taxon-name></italic> on <italic><tp:taxon-name><tp:taxon-name-part taxon-name-part-type="genus" reg="Vigna">Vigna</tp:taxon-name-part> <tp:taxon-name-part taxon-name-part-type="species" reg="unguiculata">unguiculata</tp:taxon-name-part></tp:taxon-name></italic> (YMM03B) <bold>H</bold><italic><tp:taxon-name><tp:taxon-name-part taxon-name-part-type="genus" reg="Cercospora">Cercospora</tp:taxon-name-part> <tp:taxon-name-part taxon-name-part-type="species" reg="tentaculifera">tentaculifera</tp:taxon-name-part></tp:taxon-name></italic> on <italic><tp:taxon-name><tp:taxon-name-part taxon-name-part-type="genus" reg="Vigna">Vigna</tp:taxon-name-part> <tp:taxon-name-part taxon-name-part-type="species" reg="unguiculata">unguiculata</tp:taxon-name-part></tp:taxon-name></italic> (YMM75) <bold>I</bold><italic><tp:taxon-name><tp:taxon-name-part taxon-name-part-type="genus" reg="Cercospora">Cercospora</tp:taxon-name-part> <tp:taxon-name-part taxon-name-part-type="species" reg="vignae-subterraneae">vignae-subterraneae</tp:taxon-name-part></tp:taxon-name></italic> on <italic><tp:taxon-name><tp:taxon-name-part taxon-name-part-type="genus" reg="Vigna">Vigna</tp:taxon-name-part> <tp:taxon-name-part taxon-name-part-type="species" reg="subterranea">subterranea</tp:taxon-name-part></tp:taxon-name></italic> (YMM293) <bold>J</bold><italic><tp:taxon-name><tp:taxon-name-part taxon-name-part-type="genus" reg="Cercospora">Cercospora</tp:taxon-name-part> <tp:taxon-name-part taxon-name-part-type="species" reg="zorniicola">zorniicola</tp:taxon-name-part></tp:taxon-name></italic> on <italic><tp:taxon-name><tp:taxon-name-part taxon-name-part-type="genus" reg="Zornia">Zornia</tp:taxon-name-part> <tp:taxon-name-part taxon-name-part-type="species" reg="glochidiata">glochidiata</tp:taxon-name-part></tp:taxon-name></italic> (YMM299). Scale bars: 10 mm (<bold>A, C, F, G</bold>); 12 mm (<bold>B, D, E, H, J</bold>); 6 mm (<bold>I</bold>).</p></caption><graphic xmlns:xlink="http://www.w3.org/1999/xlink" xlink:href="mycokeys-81-069-g002.jpg" position="float" orientation="portrait" xlink:type="simple" id="oo_556601.jpg"><uri content-type="original_file" xlink:type="simple">https://binary.pensoft.net/fig/556601</uri></graphic></fig><fig id="F1" position="float" orientation="portrait"><object-id xmlns:xlink="http://www.w3.org/1999/xlink" content-type="doi" xlink:type="simple">10.3897/mycokeys.81.67850.figure1</object-id><object-id xmlns:xlink="http://www.w3.org/1999/xlink" content-type="arpha" xlink:type="simple">B4CBF32E-655B-556C-91A4-C4795C3123EC</object-id><label>Figure 1.</label><caption><p>The Bayesian phylogenetic tree inferred from DNA sequence data from the multigene alignment (SSU rDNA, LSU rDNA, <abbrev xmlns:xlink="http://www.w3.org/1999/xlink" xlink:title="internal transcribed spacer" id="ABBRID0EG1AK" xlink:type="simple">ITS</abbrev> and <italic><abbrev xmlns:xlink="http://www.w3.org/1999/xlink" xlink:title="translation elongation factor 1-α" id="ABBRID0EL1AK" xlink:type="simple">tef1</abbrev></italic>) of cercosporoid species. Nodes receiving Bayesian <abbrev xmlns:xlink="http://www.w3.org/1999/xlink" xlink:title="Posterior probabilities" id="ABBRID0EP1AK" xlink:type="simple">PP</abbrev> ≥ 0.94 or <abbrev xmlns:xlink="http://www.w3.org/1999/xlink" xlink:title="Maximum Likelihood" id="ABBRID0ET1AK" xlink:type="simple">ML</abbrev><abbrev xmlns:xlink="http://www.w3.org/1999/xlink" xlink:title="Bootstrap values" id="ABBRID0EX1AK" xlink:type="simple">BS</abbrev> ≥ 70% are considered as strongly supported and are indicated by thickened branches. Names of newly described species are written in bold and red. Species newly reported for Benin are indicated by green letters. Names of host plants are written with blue letters.</p></caption><graphic xmlns:xlink="http://www.w3.org/1999/xlink" xlink:href="mycokeys-81-069-g001.jpg" position="float" orientation="portrait" xlink:type="simple" id="oo_556600.jpg"><uri content-type="original_file" xlink:type="simple">https://binary.pensoft.net/fig/556600</uri></graphic></fig><supplementary-material xmlns:xlink="http://www.w3.org/1999/xlink" id="S3" position="float" orientation="portrait" xlink:type="simple"><object-id content-type="doi" xlink:type="simple">10.3897/mycokeys.81.67850.suppl3</object-id><object-id content-type="arpha" xlink:type="simple">297A415F-671C-5B95-AB6F-6E377F8D6A26</object-id><label>Supplementary material 3</label><caption><p>A Bayesian phylogenetic tree inferred from <abbrev xlink:title="internal transcribed spacer" id="ABBRID0ER6NM" xlink:type="simple">ITS</abbrev> rDNA sequence data of cercosporoid species</p></caption><statement content-type="dataType"><label>Data type</label><p>phylogenetic</p></statement><statement content-type="notes"><label>Explanation note</label><p>Nodes receiving Bayesian <abbrev xlink:title="Posterior probabilities" id="ABBRID0E16NM" xlink:type="simple">PP</abbrev> ≥ 0.94 are considered as strongly supported and are indicated by thickened branches. Newly described species are denoted in bold and red text, newly reported species are indicated in blue text.</p></statement><media xlink:href="mycokeys-81-069-s003.pdf" mimetype="application" mime-subtype="pdf" position="float" orientation="portrait" xlink:type="simple" id="oo_556622.pdf"><uri content-type="original_file" xlink:type="simple">https://binary.pensoft.net/file/556622</uri></media><permissions><license xlink:type="simple"><license-p>This dataset is made available under the Open Database License (http://opendatacommons.org/licenses/odbl/1.0/). The Open Database License (ODbL) is a license agreement intended to allow users to freely share, modify, and use this Dataset while maintaining this same freedom for others, provided that the original source and author(s) are credited.</license-p></license></permissions><attrib specific-use="authors">Yalemwork Meswaet, Ralph Mangelsdorff, Nourou S. Yorou, Meike Piepenbring</attrib></supplementary-material></tp:treatment-sec><ref-list><ref id="B75"><mixed-citation xmlns:xlink="http://www.w3.org/1999/xlink" xlink:type="simple"><person-group><name name-style="western"><surname>Hsieh</surname><given-names>WH</given-names></name><name name-style="western"><surname>Goh</surname><given-names>TK</given-names></name></person-group> (<year>1990</year>) <source><italic><tp:taxon-name><tp:taxon-name-part taxon-name-part-type="genus">Cercospora</tp:taxon-name-part></tp:taxon-name></italic> and Similar <tp:taxon-name><tp:taxon-name-part taxon-name-part-type="kingdom">Fungi</tp:taxon-name-part></tp:taxon-name> from Taiwan.</source><publisher-name>Maw Chang Book Co</publisher-name>, <publisher-loc>Taipei</publisher-loc>, <size units="page">376 pp</size>.</mixed-citation></ref><ref id="B32"><mixed-citation xmlns:xlink="http://www.w3.org/1999/xlink" xlink:type="simple"><person-group><name name-style="western"><surname>Crous</surname><given-names>PW</given-names></name><name name-style="western"><surname>Braun</surname><given-names>U</given-names></name></person-group> (<year>2003</year>) <source>Names Published in <italic><tp:taxon-name><tp:taxon-name-part taxon-name-part-type="genus">Cercospora</tp:taxon-name-part></tp:taxon-name></italic> and <italic><tp:taxon-name><tp:taxon-name-part taxon-name-part-type="genus">Passalora</tp:taxon-name-part></tp:taxon-name></italic>.</source><publisher-name>Centraalbureau voor Schimmelcultures</publisher-name>, <publisher-loc>Utrecht</publisher-loc>, <size units="page">571 pp</size>.</mixed-citation></ref><ref id="B27"><mixed-citation xmlns:xlink="http://www.w3.org/1999/xlink" xlink:type="simple"><person-group><name name-style="western"><surname>Chiddarwar</surname><given-names>P</given-names></name></person-group> (<year>1959</year>) <article-title>Contributions to our knowledge of the <italic><tp:taxon-name><tp:taxon-name-part taxon-name-part-type="genus">Cercospora</tp:taxon-name-part></tp:taxon-name></italic> of Bombay State I.</article-title><source>Sydowia</source><volume>13</volume>: <fpage>152</fpage>–<lpage>163</lpage>.</mixed-citation></ref><ref id="B114"><mixed-citation xmlns:xlink="http://www.w3.org/1999/xlink" xlink:type="simple"><person-group><name name-style="western"><surname>Spegazzini</surname><given-names>C</given-names></name></person-group> (<year>1910</year>) Mycetes Argentinenses (Series V) <tp:taxon-name><tp:taxon-name-part taxon-name-part-type="subphylum">Deuteromycetes</tp:taxon-name-part></tp:taxon-name>. Anales del Museo Nacional de Buenos Aires 3: e364.</mixed-citation></ref><ref id="B28"><mixed-citation xmlns:xlink="http://www.w3.org/1999/xlink" xlink:type="simple"><person-group><name name-style="western"><surname>Chupp</surname><given-names>C</given-names></name></person-group> (<year>1954</year>) A Monograph of the Fungus Genus <italic><tp:taxon-name><tp:taxon-name-part taxon-name-part-type="genus">Cercospora</tp:taxon-name-part></tp:taxon-name></italic>. Published by the author, Ithaca.</mixed-citation></ref><ref id="B64"><mixed-citation xmlns:xlink="http://www.w3.org/1999/xlink" xlink:type="simple"><person-group><name name-style="western"><surname>Groenewald</surname><given-names>JZ</given-names></name><name name-style="western"><surname>Nakashima</surname><given-names>C</given-names></name><name name-style="western"><surname>Nishikawa</surname><given-names>J</given-names></name><name name-style="western"><surname>Shin</surname><given-names>H-D</given-names></name><name name-style="western"><surname>Park</surname><given-names>J-H</given-names></name><name name-style="western"><surname>Jama</surname><given-names>AN</given-names></name><name name-style="western"><surname>Groenewald</surname><given-names>M</given-names></name><name name-style="western"><surname>Braun</surname><given-names>U</given-names></name><name name-style="western"><surname>Crous</surname><given-names>PW</given-names></name></person-group> (<year>2013</year>) <article-title>Species concepts in <italic><tp:taxon-name><tp:taxon-name-part taxon-name-part-type="genus">Cercospora</tp:taxon-name-part></tp:taxon-name></italic>: spotting the weeds among the roses.</article-title><source>Studies in Mycology</source><volume>75</volume>: <fpage>115</fpage>–<lpage>170</lpage>. <ext-link xlink:type="simple" ext-link-type="doi" xlink:href="10.3114/sim0012">https://doi.org/10.3114/sim0012</ext-link></mixed-citation></ref></ref-list></tp:taxon-treatment>
