# Supplementary material for: Unravelling unexplored diversity of cercosporoid fungi (Mycosphaerellaceae, Mycosphaerellales, Ascomycota) in tropical Africa
Source: MycoKeys. 2021 Jun 17;81:69–138. doi: 10.3897/mycokeys.81.67850 (PMC8225595; doi:10.3897/mycokeys.81.67850)
Supplement: XML Treatment for Cercospora [file mycokeys.81.67850-treatment8.xml]

<!DOCTYPE tp:taxon-treatment
  PUBLIC "-//TaxonX//DTD Taxonomic Treatment Publishing DTD v0 20100105//EN" "tax-treatment-NSO.dtd">
<tp:taxon-treatment xmlns:tp="http://www.plazi.org/taxpub"><tp:treatment-meta><kwd-group><label>Taxon classification</label><kwd><named-content xmlns:xlink="http://www.w3.org/1999/xlink" content-type="kingdom">Fungi</named-content></kwd><kwd><named-content xmlns:xlink="http://www.w3.org/1999/xlink" content-type="order">Mycosphaerellales</named-content></kwd><kwd><named-content xmlns:xlink="http://www.w3.org/1999/xlink" content-type="family">Mycosphaerellaceae</named-content></kwd></kwd-group><mixed-citation publication-type="journal"><person-group><name><surname>Meswaet</surname><given-names>Yalemwork</given-names></name><name><surname>Mangelsdorff</surname><given-names>Ralph</given-names></name><name><surname>Yorou</surname><given-names>Nourou S.</given-names></name><name><surname>Piepenbring</surname><given-names>Meike</given-names></name></person-group><article-title>Unravelling unexplored diversity of cercosporoid fungi (<tp:taxon-name><tp:taxon-name-part taxon-name-part-type="family">Mycosphaerellaceae</tp:taxon-name-part></tp:taxon-name>, <tp:taxon-name><tp:taxon-name-part taxon-name-part-type="order">Mycosphaerellales</tp:taxon-name-part></tp:taxon-name>, <tp:taxon-name><tp:taxon-name-part taxon-name-part-type="phylum">Ascomycota</tp:taxon-name-part></tp:taxon-name>) in tropical Africa</article-title><source>MycoKeys</source><day>17</day><month>6</month><year>2021</year><volume>81</volume><fpage>69</fpage><lpage>138</lpage><pub-id pub-id-type="doi">10.3897/mycokeys.81.67850</pub-id></mixed-citation></tp:treatment-meta><tp:nomenclature><tp:taxon-name><object-id xmlns:xlink="http://www.w3.org/1999/xlink" content-type="arpha" xlink:type="simple">76794084-DC54-5B7D-8115-A2890DB9B329</object-id>
              <tp:taxon-name-part taxon-name-part-type="genus" reg="Cercospora">Cercospora</tp:taxon-name-part>
            </tp:taxon-name><tp:taxon-authority>sp. YMM297B on Phaseolus lunatus L.</tp:taxon-authority><xref ref-type="fig" rid="F10">Fig. 10</xref></tp:nomenclature><tp:treatment-sec sec-type="description" id="SECID0EOCGK"><title>Description.</title><p><bold><italic>Leaf spots</italic></bold> almost lacking to well-developed, amphigenous, subcircular to irregularly angular, 2.5–8 mm diam., reddish brown, later dark brown by abundant caespituli, finally sometimes greyish brown to dark reddish brown, surrounded by dark margins, often with diffuse whitish centres. <bold><italic>Caespituli</italic></bold> amphigenous, greyish brown to dark brown. <bold><italic>Mycelium</italic></bold> mainly internal. External hyphae branched, 2–3(–4) μm wide, septate, olivaceous brown to brown, smooth. <bold>Stromata</bold> lacking or small, up to 20 μm diam., immersed in the mesophyll or in substomatal cavities, subcircular to irregular, olivaceous brown to darker brown. <bold><italic>Conidiophores</italic></bold> in small and loose fascicles, breaking through the adaxial epidermis of the leaves or penetrating through stomatal openings, sometimes solitarily arising through stomatal openings, erect, straight to sinuous, or somewhat geniculate, unbranched, (13–)17.5–195(–220) × (3.5–)4–5 μm, with 2–6(–8) septa each, occasionally slightly constricted and darker at the septa, brown to dark brown. <bold><italic>Conidiogenous cells</italic></bold> integrated, terminal, mainly monoblastic; loci 2–3.5 μm wide, thickened and darkened. <bold><italic>Conidia</italic></bold> solitary, narrowly obclavate to subacicular, straight to curved, (27–)36–148(–164) × (2.5–)3–4(–4.5) μm, with 2–7(–9) somewhat indistinct septa each, hyaline to sub-hyaline, smooth, apex subacute or acute, base truncate to short obconically truncate, 2–3(–3.5) μm wide, hila thickened and darkened.</p></tp:treatment-sec><tp:treatment-sec sec-type="Specimen examined" id="SECID0EKDGK"><title>Specimen examined.</title><p>Benin. Borgou: Parakou, Tankaro, c. 360 m a.s.l., <named-content xmlns:xlink="http://www.w3.org/1999/xlink" content-type="dwc:verbatimCoordinates" xlink:type="simple"><named-content content-type="geo-json" specific-use="{&#34;type&#34;:&#34;Point&#34;,&#34;coordinates&#34;:[2.510000,9.383611]}" id="NCID0ETDGK" xlink:type="simple">9°23'01"N, 2°30'36"E</named-content></named-content>, on <italic><tp:taxon-name><tp:taxon-name-part taxon-name-part-type="genus" reg="Phaseolus">Phaseolus</tp:taxon-name-part> <tp:taxon-name-part taxon-name-part-type="species" reg="lunatus">lunatus</tp:taxon-name-part></tp:taxon-name></italic>, 20 Sep 2019, Y. Meswaet and R. Dramani, YMM297B (M-0312654; <abbrev xmlns:xlink="http://www.w3.org/1999/xlink" content-type="institution" xlink:title="University of Parakou" id="ABBRID0EDEGK" xlink:type="simple">UNIPAR</abbrev>).</p></tp:treatment-sec><tp:treatment-sec sec-type="notes" id="SECID0EIEGK"><title>Notes.</title><p>The infection of leaves of <italic><tp:taxon-name><tp:taxon-name-part taxon-name-part-type="genus" reg="Phaseolus">Phaseolus</tp:taxon-name-part> <tp:taxon-name-part taxon-name-part-type="species" reg="lunatus">lunatus</tp:taxon-name-part></tp:taxon-name></italic> by <italic><tp:taxon-name><tp:taxon-name-part taxon-name-part-type="genus" reg="Cercospora">Cercospora</tp:taxon-name-part></tp:taxon-name></italic> sp. YMM297B was associated with the infection by <italic><tp:taxon-name><tp:taxon-name-part taxon-name-part-type="genus" reg="Pseudocercospora">Pseudocercospora</tp:taxon-name-part> <tp:taxon-name-part taxon-name-part-type="species" reg="griseola">griseola</tp:taxon-name-part></tp:taxon-name></italic>. Among the <italic><tp:taxon-name><tp:taxon-name-part taxon-name-part-type="genus" reg="Cercospora">Cercospora</tp:taxon-name-part></tp:taxon-name></italic> spp. known on <italic><tp:taxon-name><tp:taxon-name-part taxon-name-part-type="genus" reg="Phaseolus">Phaseolus</tp:taxon-name-part></tp:taxon-name></italic> and <italic><tp:taxon-name><tp:taxon-name-part taxon-name-part-type="genus" reg="Vigna">Vigna</tp:taxon-name-part></tp:taxon-name></italic>, <italic><tp:taxon-name><tp:taxon-name-part taxon-name-part-type="genus" reg="Cercospora">C.</tp:taxon-name-part> <tp:taxon-name-part taxon-name-part-type="species" reg="olivascens">olivascens</tp:taxon-name-part></tp:taxon-name></italic> is morphologically close to <italic><tp:taxon-name><tp:taxon-name-part taxon-name-part-type="genus" reg="Cercospora">Cercospora</tp:taxon-name-part></tp:taxon-name></italic> sp. YMM297B. <italic><tp:taxon-name><tp:taxon-name-part taxon-name-part-type="genus" reg="Cercospora">C.</tp:taxon-name-part> <tp:taxon-name-part taxon-name-part-type="species" reg="olivascens">olivascens</tp:taxon-name-part></tp:taxon-name></italic>, however, differs from <italic><tp:taxon-name><tp:taxon-name-part taxon-name-part-type="genus" reg="Cercospora">Cercospora</tp:taxon-name-part></tp:taxon-name></italic> sp. YMM297B by hypophyllous caespituli, no external hyphae, conidiophores that are up to five times geniculate and paler (<xref ref-type="bibr" rid="B107">Saccardo 1878</xref>; <xref ref-type="bibr" rid="B28">Chupp 1954</xref>), as well as hyaline conidia. The present specimen from Benin presents amphigenous caespituli, external hyphae, less geniculate and brown to dark brown conidiophores and often sub-hyaline conidia. <italic><tp:taxon-name><tp:taxon-name-part taxon-name-part-type="genus" reg="Cercospora">C.</tp:taxon-name-part> <tp:taxon-name-part taxon-name-part-type="species" reg="olivascens">olivascens</tp:taxon-name-part></tp:taxon-name></italic> also differs from the present species by being originally described from <italic><tp:taxon-name><tp:taxon-name-part taxon-name-part-type="genus" reg="Aristolochia">Aristolochia</tp:taxon-name-part> <tp:taxon-name-part taxon-name-part-type="species" reg="clematitis">clematitis</tp:taxon-name-part></tp:taxon-name></italic> (<tp:taxon-name><tp:taxon-name-part taxon-name-part-type="family">Aristolochiaceae</tp:taxon-name-part></tp:taxon-name>). According to <xref ref-type="bibr" rid="B28">Chupp (1954)</xref>, this species was wrongly reported on <italic><tp:taxon-name><tp:taxon-name-part taxon-name-part-type="genus" reg="Phaseolus">Phaseolus</tp:taxon-name-part> <tp:taxon-name-part taxon-name-part-type="species" reg="vulgaris">vulgaris</tp:taxon-name-part></tp:taxon-name></italic> by <xref ref-type="bibr" rid="B108">Saccardo (1886)</xref>. This was confirmed by <xref ref-type="bibr" rid="B32">Crous and Braun (2003)</xref>. In the <abbrev xmlns:xlink="http://www.w3.org/1999/xlink" xlink:title="internal transcribed spacer" id="ABBRID0E5IGK" xlink:type="simple">ITS</abbrev> phylogeny (see Suppl. material <xref ref-type="supplementary-material" rid="S3">3</xref>), <italic><tp:taxon-name><tp:taxon-name-part taxon-name-part-type="genus" reg="Cercospora">Cercospora</tp:taxon-name-part></tp:taxon-name></italic> sp. YMM297B forms part of a polytomy with a relatively large genetic distance (branch length) in relation to other sequences considered in the analysis. In the <italic><abbrev xmlns:xlink="http://www.w3.org/1999/xlink" xlink:title="translation elongation factor 1-α" id="ABBRID0EOJGK" xlink:type="simple">tef1</abbrev></italic> phylogeny (see Suppl. material <xref ref-type="supplementary-material" rid="S4">4</xref>), it is not possible to distinguish this collection from several other <italic><tp:taxon-name><tp:taxon-name-part taxon-name-part-type="genus" reg="Cercospora">Cercospora</tp:taxon-name-part></tp:taxon-name></italic> spp. As the description and sequence data are obtained only from a single specimen, the data are not sufficient for a final conclusion and the description as a new species. A reliable species characterisation is not possible until more collections become available.</p><fig id="F10" position="float" orientation="portrait"><object-id xmlns:xlink="http://www.w3.org/1999/xlink" content-type="doi" xlink:type="simple">10.3897/mycokeys.81.67850.figure10</object-id><object-id xmlns:xlink="http://www.w3.org/1999/xlink" content-type="arpha" xlink:type="simple">20BE76D7-B7DF-5EE5-B0E1-BA424D21DFA4</object-id><label>Figure 10.</label><caption><p><italic><tp:taxon-name><tp:taxon-name-part taxon-name-part-type="genus" reg="Cercospora">Cercospora</tp:taxon-name-part></tp:taxon-name></italic> sp. on <italic><tp:taxon-name><tp:taxon-name-part taxon-name-part-type="genus" reg="Phaseolus">Phaseolus</tp:taxon-name-part> <tp:taxon-name-part taxon-name-part-type="species" reg="lunatus">lunatus</tp:taxon-name-part></tp:taxon-name></italic> (YMM297B) <bold>A</bold> fascicle of conidiophor<bold>e</bold>s emerging through a stomatal opening <bold>B</bold> solitary conidiophores <bold>C</bold> conidia. Scale bars: 15 μm (<bold>A</bold>); 10 μm (<bold>B, C</bold>).</p></caption><graphic xmlns:xlink="http://www.w3.org/1999/xlink" xlink:href="mycokeys-81-069-g010.jpg" position="float" orientation="portrait" xlink:type="simple" id="oo_556608.jpg"><uri content-type="original_file" xlink:type="simple">https://binary.pensoft.net/fig/556608</uri></graphic></fig></tp:treatment-sec><tp:treatment-sec><!--Section generated to contain objects referenced in tp:taxon-treatment.--><supplementary-material xmlns:xlink="http://www.w3.org/1999/xlink" id="S3" position="float" orientation="portrait" xlink:type="simple"><object-id content-type="doi" xlink:type="simple">10.3897/mycokeys.81.67850.suppl3</object-id><object-id content-type="arpha" xlink:type="simple">297A415F-671C-5B95-AB6F-6E377F8D6A26</object-id><label>Supplementary material 3</label><caption><p>A Bayesian phylogenetic tree inferred from <abbrev xlink:title="internal transcribed spacer" id="ABBRID0ER6NM" xlink:type="simple">ITS</abbrev> rDNA sequence data of cercosporoid species</p></caption><statement content-type="dataType"><label>Data type</label><p>phylogenetic</p></statement><statement content-type="notes"><label>Explanation note</label><p>Nodes receiving Bayesian <abbrev xlink:title="Posterior probabilities" id="ABBRID0E16NM" xlink:type="simple">PP</abbrev> ≥ 0.94 are considered as strongly supported and are indicated by thickened branches. Newly described species are denoted in bold and red text, newly reported species are indicated in blue text.</p></statement><media xlink:href="mycokeys-81-069-s003.pdf" mimetype="application" mime-subtype="pdf" position="float" orientation="portrait" xlink:type="simple" id="oo_556622.pdf"><uri content-type="original_file" xlink:type="simple">https://binary.pensoft.net/file/556622</uri></media><permissions><license xlink:type="simple"><license-p>This dataset is made available under the Open Database License (http://opendatacommons.org/licenses/odbl/1.0/). The Open Database License (ODbL) is a license agreement intended to allow users to freely share, modify, and use this Dataset while maintaining this same freedom for others, provided that the original source and author(s) are credited.</license-p></license></permissions><attrib specific-use="authors">Yalemwork Meswaet, Ralph Mangelsdorff, Nourou S. Yorou, Meike Piepenbring</attrib></supplementary-material><supplementary-material xmlns:xlink="http://www.w3.org/1999/xlink" id="S4" position="float" orientation="portrait" xlink:type="simple"><object-id content-type="doi" xlink:type="simple">10.3897/mycokeys.81.67850.suppl4</object-id><object-id content-type="arpha" xlink:type="simple">C8014C54-C60C-5700-A5B1-3317BD83A046</object-id><label>Supplementary material 4</label><caption><p>A Bayesian phylogenetic tree inferred from <italic><abbrev xlink:title="translation elongation factor 1-α" id="ABBRID0EVAOM" xlink:type="simple">tef1</abbrev></italic> DNA sequence data of cercosporoid species</p></caption><statement content-type="dataType"><label>Data type</label><p>phylogenetic</p></statement><statement content-type="notes"><label>Explanation note</label><p>Nodes receiving Bayesian <abbrev xlink:title="Posterior probabilities" id="ABBRID0E5AOM" xlink:type="simple">PP</abbrev> ≥ 0.94 are considered as strongly supported and are indicated by thickened branches. Newly described species are denoted in bold and red text, newly reported species are indicated in blue text.</p></statement><media xlink:href="mycokeys-81-069-s004.pdf" mimetype="application" mime-subtype="pdf" position="float" orientation="portrait" xlink:type="simple" id="oo_556623.pdf"><uri content-type="original_file" xlink:type="simple">https://binary.pensoft.net/file/556623</uri></media><permissions><license xlink:type="simple"><license-p>This dataset is made available under the Open Database License (http://opendatacommons.org/licenses/odbl/1.0/). The Open Database License (ODbL) is a license agreement intended to allow users to freely share, modify, and use this Dataset while maintaining this same freedom for others, provided that the original source and author(s) are credited.</license-p></license></permissions><attrib specific-use="authors">Yalemwork Meswaet, Ralph Mangelsdorff, Nourou S. Yorou, Meike Piepenbring</attrib></supplementary-material></tp:treatment-sec><ref-list><ref id="B107"><mixed-citation xmlns:xlink="http://www.w3.org/1999/xlink" xlink:type="simple"><person-group><name name-style="western"><surname>Saccardo</surname><given-names>PA</given-names></name></person-group> (<year>1878</year>) <article-title><tp:taxon-name><tp:taxon-name-part taxon-name-part-type="kingdom">Fungi</tp:taxon-name-part></tp:taxon-name> italici autographice delineati a Prof. PA Saccardo. Patavii 1878. Fascicoli V-VIII sistentes tab. 161–320.</article-title><source>Michelia</source><volume>1</volume>: <fpage>326</fpage>–<lpage>350</lpage>.</mixed-citation></ref><ref id="B28"><mixed-citation xmlns:xlink="http://www.w3.org/1999/xlink" xlink:type="simple"><person-group><name name-style="western"><surname>Chupp</surname><given-names>C</given-names></name></person-group> (<year>1954</year>) A Monograph of the Fungus Genus <italic><tp:taxon-name><tp:taxon-name-part taxon-name-part-type="genus">Cercospora</tp:taxon-name-part></tp:taxon-name></italic>. Published by the author, Ithaca.</mixed-citation></ref><ref id="B108"><mixed-citation xmlns:xlink="http://www.w3.org/1999/xlink" xlink:type="simple"><person-group><name name-style="western"><surname>Saccardo</surname><given-names>PA</given-names></name></person-group> (<year>1886</year>) Sylloge fungorum omnium hucusque cognitorum: Additamenta ad volumina I-IV. Sumptibus auctoris Typis seminarii.</mixed-citation></ref><ref id="B32"><mixed-citation xmlns:xlink="http://www.w3.org/1999/xlink" xlink:type="simple"><person-group><name name-style="western"><surname>Crous</surname><given-names>PW</given-names></name><name name-style="western"><surname>Braun</surname><given-names>U</given-names></name></person-group> (<year>2003</year>) <source>Names Published in <italic><tp:taxon-name><tp:taxon-name-part taxon-name-part-type="genus">Cercospora</tp:taxon-name-part></tp:taxon-name></italic> and <italic><tp:taxon-name><tp:taxon-name-part taxon-name-part-type="genus">Passalora</tp:taxon-name-part></tp:taxon-name></italic>.</source><publisher-name>Centraalbureau voor Schimmelcultures</publisher-name>, <publisher-loc>Utrecht</publisher-loc>, <size units="page">571 pp</size>.</mixed-citation></ref></ref-list></tp:taxon-treatment>
