# Supplementary material for: Unravelling unexplored diversity of cercosporoid fungi (Mycosphaerellaceae, Mycosphaerellales, Ascomycota) in tropical Africa
Source: MycoKeys. 2021 Jun 17;81:69–138. doi: 10.3897/mycokeys.81.67850 (PMC8225595; doi:10.3897/mycokeys.81.67850)
Supplement: XML Treatment for Cercospora tentaculifera [file mycokeys.81.67850-treatment9.xml]

<!DOCTYPE tp:taxon-treatment
  PUBLIC "-//TaxonX//DTD Taxonomic Treatment Publishing DTD v0 20100105//EN" "tax-treatment-NSO.dtd">
<tp:taxon-treatment xmlns:tp="http://www.plazi.org/taxpub"><tp:treatment-meta><kwd-group><label>Taxon classification</label><kwd><named-content xmlns:xlink="http://www.w3.org/1999/xlink" content-type="kingdom">Fungi</named-content></kwd><kwd><named-content xmlns:xlink="http://www.w3.org/1999/xlink" content-type="order">Mycosphaerellales</named-content></kwd><kwd><named-content xmlns:xlink="http://www.w3.org/1999/xlink" content-type="family">Mycosphaerellaceae</named-content></kwd></kwd-group><mixed-citation publication-type="journal"><person-group><name><surname>Meswaet</surname><given-names>Yalemwork</given-names></name><name><surname>Mangelsdorff</surname><given-names>Ralph</given-names></name><name><surname>Yorou</surname><given-names>Nourou S.</given-names></name><name><surname>Piepenbring</surname><given-names>Meike</given-names></name></person-group><article-title>Unravelling unexplored diversity of cercosporoid fungi (<tp:taxon-name><tp:taxon-name-part taxon-name-part-type="family">Mycosphaerellaceae</tp:taxon-name-part></tp:taxon-name>, <tp:taxon-name><tp:taxon-name-part taxon-name-part-type="order">Mycosphaerellales</tp:taxon-name-part></tp:taxon-name>, <tp:taxon-name><tp:taxon-name-part taxon-name-part-type="phylum">Ascomycota</tp:taxon-name-part></tp:taxon-name>) in tropical Africa</article-title><source>MycoKeys</source><day>17</day><month>6</month><year>2021</year><volume>81</volume><fpage>69</fpage><lpage>138</lpage><pub-id pub-id-type="doi">10.3897/mycokeys.81.67850</pub-id></mixed-citation></tp:treatment-meta><tp:nomenclature><tp:taxon-name><object-id xmlns:xlink="http://www.w3.org/1999/xlink" content-type="arpha" xlink:type="simple">5CFA5669-325A-5B1F-83BE-0E825609FA0C</object-id>
              <tp:taxon-name-part taxon-name-part-type="genus" reg="Cercospora">Cercospora</tp:taxon-name-part>
              <tp:taxon-name-part taxon-name-part-type="species" reg="tentaculifera">tentaculifera</tp:taxon-name-part>
              <object-id xmlns:xlink="http://www.w3.org/1999/xlink" content-type="mycobank" xlink:type="simple">839173</object-id>
            </tp:taxon-name><tp:taxon-authority>Y.Meswaet, Mangelsdorff, Yorou &amp; M.Piepenbr.</tp:taxon-authority><tp:taxon-status xmlns:xlink="http://www.w3.org/1999/xlink" xlink:type="simple">sp. nov.</tp:taxon-status><xref ref-type="fig" rid="F2">Figs 2H</xref><xref ref-type="fig" rid="F11">, 11</xref></tp:nomenclature><tp:treatment-sec sec-type="material" id="SECID0EZMGK"><title>Type.</title><p>Benin. Borgou: Parakou, c. 372 m a.s.l., <named-content xmlns:xlink="http://www.w3.org/1999/xlink" content-type="dwc:verbatimCoordinates" xlink:type="simple"><named-content content-type="geo-json" specific-use="{&#34;type&#34;:&#34;Point&#34;,&#34;coordinates&#34;:[2.601111,9.361944]}" id="NCID0ECNGK" xlink:type="simple">9°21'43"N, 2°36'04"E</named-content></named-content>, on <italic><tp:taxon-name><tp:taxon-name-part taxon-name-part-type="genus" reg="Vigna">Vigna</tp:taxon-name-part> <tp:taxon-name-part taxon-name-part-type="species" reg="unguiculata">unguiculata</tp:taxon-name-part></tp:taxon-name></italic> (L.) Walp. (<tp:taxon-name><tp:taxon-name-part taxon-name-part-type="family">Fabaceae</tp:taxon-name-part></tp:taxon-name>), 02 August 2017, Y. Meswaet, M. Piepenbring, N. S. Yorou and participants of the summer school 2017, YMM75 (<bold><italic>Holotype</italic></bold>: M-0312655; <bold><italic>Isotype</italic></bold>: <abbrev xmlns:xlink="http://www.w3.org/1999/xlink" content-type="institution" xlink:title="University of Parakou" id="ABBRID0E4NGK" xlink:type="simple">UNIPAR</abbrev>). <bold><italic>Ex holotype sequences</italic>.</bold><ext-link xmlns:xlink="http://www.w3.org/1999/xlink" ext-link-type="gen" xlink:href="MW834448" xlink:type="simple">MW834448</ext-link> (SSU), <ext-link xmlns:xlink="http://www.w3.org/1999/xlink" ext-link-type="gen" xlink:href="MW834440" xlink:type="simple">MW834440</ext-link> (<abbrev xmlns:xlink="http://www.w3.org/1999/xlink" xlink:title="internal transcribed spacer" id="ABBRID0EQOGK" xlink:type="simple">ITS</abbrev>), <ext-link xmlns:xlink="http://www.w3.org/1999/xlink" ext-link-type="gen" xlink:href="MW848614" xlink:type="simple">MW848614</ext-link> (<italic><abbrev xmlns:xlink="http://www.w3.org/1999/xlink" xlink:title="translation elongation factor 1-α" id="ABBRID0E1OGK" xlink:type="simple">tef1</abbrev></italic>).</p></tp:treatment-sec><tp:treatment-sec sec-type="etymology" id="SECID0E5OGK"><title>Etymology.</title><p>The epithet <italic><tp:taxon-name><tp:taxon-name-part taxon-name-part-type="genus" reg="Cercospora"/><tp:taxon-name-part taxon-name-part-type="species" reg="tentaculifera">tentaculifera</tp:taxon-name-part></tp:taxon-name></italic> refers to the ramified and flexible hyphae.</p></tp:treatment-sec><tp:treatment-sec sec-type="diagnosis" id="SECID0EOPGK"><title>Diagnosis.</title><p><italic><tp:taxon-name><tp:taxon-name-part taxon-name-part-type="genus" reg="Cercospora">Cercospora</tp:taxon-name-part> <tp:taxon-name-part taxon-name-part-type="species" reg="tentaculifera">tentaculifera</tp:taxon-name-part></tp:taxon-name></italic> differs from other <italic><tp:taxon-name><tp:taxon-name-part taxon-name-part-type="genus" reg="Cercospora">Cercospora</tp:taxon-name-part></tp:taxon-name></italic> spp. on <italic><tp:taxon-name><tp:taxon-name-part taxon-name-part-type="genus" reg="Vigna">Vigna</tp:taxon-name-part></tp:taxon-name></italic> and <italic><tp:taxon-name><tp:taxon-name-part taxon-name-part-type="genus" reg="Phaseolus">Phaseolus</tp:taxon-name-part></tp:taxon-name></italic> in causing inconspicuous or no leaf spots, well-developed external hyphae, mainly adaxial caespituli and up to 435 μm long conidiophores that are constricted at the septa.</p></tp:treatment-sec><tp:treatment-sec sec-type="description" id="SECID0EUQGK"><title>Description.</title><p><bold><italic>Leaf spots</italic></bold> almost lacking or pale brown with reddish brown discolorations. <bold><italic>Caespituli</italic></bold> amphigenous, mostly epiphyllous, scattered, greyish brown to dark brown. <bold><italic>Mycelium</italic></bold> internal and external. External hyphae branched, 2–3.5(–4) μm wide, septate, olivaceous brown to brown, smooth. <bold><italic>Stromata</italic></bold> lacking or formed by few substomatal swollen hyphal cells, immersed in the mesophyll or in substomatal cavities. <bold><italic>Conidiophores</italic></bold> in small, loose fascicles formed by up to approx. 8 conidiophores, breaking through the adaxial epidermis of the leaves or penetrating through stomatal openings, solitary when arising from external hyphae, erect, straight, curved or slightly 1–2 times geniculate, often constricted at septa, rarely branched, (32.5–)40–400(–435) × (3–)3.5–4.5(–5) μm, (2–)3–8(–10)-septate, brown to dark brown. <bold><italic>Conidiogenous cells</italic></bold> terminal, rarely subterminal, mostly monoblastic or with few conidiogenous loci; loci mainly apical, sometimes located on the shoulders of geniculations, 2–2.5(–3.5) μm wide, thickened and darkened, refractive, often subcircular or rarely flattened. <bold><italic>Conidia</italic></bold> solitary, acicular to narrowly obclavate, straight to curved, (29–)38–188(–240) × (2.5–)3–3.5(–4.5) μm, 1–9-septate, hyaline, smooth, tip acute, base truncate to short obconically truncate, 2.5–3(–3.5) µm wide, hila thickened and darkened.</p></tp:treatment-sec><tp:treatment-sec sec-type="Additional specimen examined" id="SECID0ERRGK"><title>Additional specimen examined.</title><p>Benin. Borgou: Parakou, agricultural research site of the University of Parakou, c. 360 m a.s.l., <named-content xmlns:xlink="http://www.w3.org/1999/xlink" content-type="dwc:verbatimCoordinates" xlink:type="simple"><named-content content-type="geo-json" specific-use="{&#34;type&#34;:&#34;Point&#34;,&#34;coordinates&#34;:[2.648056,9.336111]}" id="NCID0E1RGK" xlink:type="simple">9°20'10"N, 2°38'53"E</named-content></named-content>, on <italic><tp:taxon-name><tp:taxon-name-part taxon-name-part-type="genus" reg="Phaseolus">Phaseolus</tp:taxon-name-part> <tp:taxon-name-part taxon-name-part-type="species" reg="vulgaris">vulgaris</tp:taxon-name-part></tp:taxon-name></italic>, 20 Aug 2017, Y. Meswaet and A. Tabé, YMM130 (<bold><italic>Paratypes</italic></bold>: M-0312656; <abbrev xmlns:xlink="http://www.w3.org/1999/xlink" content-type="institution" xlink:title="University of Parakou" id="ABBRID0ENSGK" xlink:type="simple">UNIPAR</abbrev>).</p></tp:treatment-sec><tp:treatment-sec sec-type="material" id="SECID0ESSGK"><title>Herbarium specimens examined for comparison.</title><p>See <tp:taxon-name><tp:taxon-name-part taxon-name-part-type="genus" reg="Cercospora">Cercospora</tp:taxon-name-part> <tp:taxon-name-part taxon-name-part-type="uncertainty-rank">aff.</tp:taxon-name-part> <tp:taxon-name-part taxon-name-part-type="species" reg="canescens">canescens</tp:taxon-name-part></tp:taxon-name>.</p></tp:treatment-sec><tp:treatment-sec sec-type="distribution" id="SECID0EFTGK"><title>Hosts and distribution.</title><p>Known on <italic><tp:taxon-name><tp:taxon-name-part taxon-name-part-type="genus" reg="Phaseolus">Phaseolus</tp:taxon-name-part> <tp:taxon-name-part taxon-name-part-type="species" reg="vulgaris">vulgaris</tp:taxon-name-part></tp:taxon-name></italic> and <italic><tp:taxon-name><tp:taxon-name-part taxon-name-part-type="genus" reg="Vigna">Vigna</tp:taxon-name-part> <tp:taxon-name-part taxon-name-part-type="species" reg="unguiculata">unguiculata</tp:taxon-name-part></tp:taxon-name></italic> (<tp:taxon-name><tp:taxon-name-part taxon-name-part-type="family">Fabaceae</tp:taxon-name-part></tp:taxon-name>) from Benin.</p></tp:treatment-sec><tp:treatment-sec sec-type="notes" id="SECID0EGUGK"><title>Notes.</title><p>Thirteen <italic><tp:taxon-name><tp:taxon-name-part taxon-name-part-type="genus" reg="Cercospora">Cercospora</tp:taxon-name-part></tp:taxon-name></italic> species have previously been recorded on species of <italic><tp:taxon-name><tp:taxon-name-part taxon-name-part-type="genus" reg="Vigna">Vigna</tp:taxon-name-part></tp:taxon-name></italic> or <italic><tp:taxon-name><tp:taxon-name-part taxon-name-part-type="genus" reg="Phaseolus">Phaseolus</tp:taxon-name-part></tp:taxon-name></italic> (Tables <xref ref-type="table" rid="T4">4</xref>, <xref ref-type="table" rid="T5">5</xref>).</p><p>Among these, <italic><tp:taxon-name><tp:taxon-name-part taxon-name-part-type="genus" reg="Cercospora">C.</tp:taxon-name-part> <tp:taxon-name-part taxon-name-part-type="species" reg="apii">apii</tp:taxon-name-part></tp:taxon-name></italic>, <italic><tp:taxon-name><tp:taxon-name-part taxon-name-part-type="genus" reg="Cercospora">C.</tp:taxon-name-part> <tp:taxon-name-part taxon-name-part-type="species" reg="canescens">canescens</tp:taxon-name-part></tp:taxon-name></italic> and <italic><tp:taxon-name><tp:taxon-name-part taxon-name-part-type="genus" reg="Cercospora">C.</tp:taxon-name-part> <tp:taxon-name-part taxon-name-part-type="species" reg="phaseolicola">phaseolicola</tp:taxon-name-part></tp:taxon-name></italic> have a morphology similar to the present collections, particularly by relatively long conidiophores (Tables <xref ref-type="table" rid="T4">4</xref>, <xref ref-type="table" rid="T5">5</xref>). <italic><tp:taxon-name><tp:taxon-name-part taxon-name-part-type="genus" reg="Cercospora">C.</tp:taxon-name-part> <tp:taxon-name-part taxon-name-part-type="species" reg="apii">apii</tp:taxon-name-part></tp:taxon-name></italic>, however, differs from the present species in causing distinct leaf spots (brown to fairly dark in colour with darker margin), the place of sporulation (caespituli more abundant on the abaxial surface of leaves versus on the adaxial surface of leaves in the case of <italic><tp:taxon-name><tp:taxon-name-part taxon-name-part-type="genus" reg="Cercospora">C.</tp:taxon-name-part> <tp:taxon-name-part taxon-name-part-type="species" reg="tentaculifera">tentaculifera</tp:taxon-name-part></tp:taxon-name></italic>), paler and shorter conidiophores [20–300 μm versus (32.5–)40–400(–435) μm in <italic><tp:taxon-name><tp:taxon-name-part taxon-name-part-type="genus" reg="Cercospora">C.</tp:taxon-name-part> <tp:taxon-name-part taxon-name-part-type="species" reg="tentaculifera">tentaculifera</tp:taxon-name-part></tp:taxon-name></italic>] that are occasionally arising from developed (up to 50 μm diam.) stromata and somewhat longer and wider conidia [25–315 × 3–6 μm versus (29–)38–188(–240) × (2.5–)3–3.5(–4) μm in <italic><tp:taxon-name><tp:taxon-name-part taxon-name-part-type="genus" reg="Cercospora">C.</tp:taxon-name-part> <tp:taxon-name-part taxon-name-part-type="species" reg="tentaculifera">tentaculifera</tp:taxon-name-part></tp:taxon-name></italic>] (<xref ref-type="bibr" rid="B75">Hsieh and Goh 1990</xref>). <italic><tp:taxon-name><tp:taxon-name-part taxon-name-part-type="genus" reg="Cercospora">C.</tp:taxon-name-part> <tp:taxon-name-part taxon-name-part-type="species" reg="canescens">canescens</tp:taxon-name-part></tp:taxon-name></italic> differs from <italic><tp:taxon-name><tp:taxon-name-part taxon-name-part-type="genus" reg="Cercospora">C.</tp:taxon-name-part> <tp:taxon-name-part taxon-name-part-type="species" reg="tentaculifera">tentaculifera</tp:taxon-name-part></tp:taxon-name></italic> in causing different leaf spots and sporulation, producing dense fascicles, paler and shorter conidiophores [20–200 µm versus (32.5–)40–400(–435) µm in <italic><tp:taxon-name><tp:taxon-name-part taxon-name-part-type="genus" reg="Cercospora">C.</tp:taxon-name-part> <tp:taxon-name-part taxon-name-part-type="species" reg="tentaculifera">tentaculifera</tp:taxon-name-part></tp:taxon-name></italic>] and somewhat longer conidia [25–300 μm versus (29–)38–188(–240) μm in <italic><tp:taxon-name><tp:taxon-name-part taxon-name-part-type="genus" reg="Cercospora">C.</tp:taxon-name-part> <tp:taxon-name-part taxon-name-part-type="species" reg="tentaculifera">tentaculifera</tp:taxon-name-part></tp:taxon-name></italic>] (<xref ref-type="bibr" rid="B75">Hsieh and Goh 1990</xref>). <italic><tp:taxon-name><tp:taxon-name-part taxon-name-part-type="genus" reg="Cercospora">C.</tp:taxon-name-part> <tp:taxon-name-part taxon-name-part-type="species" reg="phaseolicola">phaseolicola</tp:taxon-name-part></tp:taxon-name></italic> differs from <italic><tp:taxon-name><tp:taxon-name-part taxon-name-part-type="genus" reg="Cercospora">C.</tp:taxon-name-part> <tp:taxon-name-part taxon-name-part-type="species" reg="tentaculifera">tentaculifera</tp:taxon-name-part></tp:taxon-name></italic> in causing zonate leaf spots and producing only internal hyphae, hardly geniculate, much longer and wider conidiophores [300–600 × 4–7 µm, occasionally up to 10 μm wide versus (32.5–)40–400(–435) × (3–)3.5–4.5(–5) µm] (<xref ref-type="bibr" rid="B20">Braun et al. 1999</xref>).</p><table-wrap id="T5" position="float" orientation="portrait"><label>Table 5.</label><caption><p>Comparison of <italic><tp:taxon-name><tp:taxon-name-part taxon-name-part-type="genus" reg="Cercospora">Cercospora</tp:taxon-name-part> <tp:taxon-name-part taxon-name-part-type="species" reg="tentaculifera">tentaculifera</tp:taxon-name-part></tp:taxon-name></italic> (YMM75) on <italic><tp:taxon-name><tp:taxon-name-part taxon-name-part-type="genus" reg="Vigna">Vigna</tp:taxon-name-part> <tp:taxon-name-part taxon-name-part-type="species" reg="unguiculata">unguiculata</tp:taxon-name-part></tp:taxon-name></italic> and <italic><tp:taxon-name><tp:taxon-name-part taxon-name-part-type="genus" reg="Phaseolus">Phaseolus</tp:taxon-name-part> <tp:taxon-name-part taxon-name-part-type="species" reg="vulgaris">vulgaris</tp:taxon-name-part></tp:taxon-name></italic> with <italic><tp:taxon-name><tp:taxon-name-part taxon-name-part-type="genus" reg="Cercospora">Cercospora</tp:taxon-name-part></tp:taxon-name></italic> species known from <italic><tp:taxon-name><tp:taxon-name-part taxon-name-part-type="genus" reg="Phaseolus">Phaseolus</tp:taxon-name-part></tp:taxon-name></italic> spp. based on literature <sup>a–g</sup>.</p></caption><table id="TID0EEUBM" rules="all"><tbody><tr><th rowspan="1" colspan="1"><italic><tp:taxon-name><tp:taxon-name-part taxon-name-part-type="genus" reg="Cercospora">Cercospora</tp:taxon-name-part></tp:taxon-name></italic> species</th><th rowspan="1" colspan="1"><italic>Leaf spots</italic>, colour, size</th><th rowspan="1" colspan="1">Stromata</th><th rowspan="1" colspan="1">Conidiophore size (in μm), branching, septa, colour</th><th rowspan="1" colspan="1">Conidium sizes (in μm), septa</th></tr><tr><td rowspan="1" colspan="1">
                      <bold><italic><tp:taxon-name><tp:taxon-name-part taxon-name-part-type="genus" reg="Cercospora">C.</tp:taxon-name-part> <tp:taxon-name-part taxon-name-part-type="species" reg="tentaculifera">tentaculifera</tp:taxon-name-part></tp:taxon-name></italic> (YMM75)</bold>
                    </td><td rowspan="1" colspan="1">Almost absent</td><td rowspan="1" colspan="1">Small or lacking</td><td rowspan="1" colspan="1">(32.5–)40–400(–435) × (3–)3.5–4.5(–5), rarely branched, (2–)3–8(–10)-septate, brown to dark brown</td><td rowspan="1" colspan="1">(29–)38–188(–240) × (2.5–)3–3.5(–4.5), 1–9 septa</td></tr><tr><td rowspan="1" colspan="1">
                      <italic><tp:taxon-name><tp:taxon-name-part taxon-name-part-type="genus" reg="Cercospora">C.</tp:taxon-name-part> <tp:taxon-name-part taxon-name-part-type="species" reg="albida">albida</tp:taxon-name-part></tp:taxon-name></italic>
                      <sup>a</sup>
                    </td><td rowspan="1" colspan="1">Almost absent</td><td rowspan="1" colspan="1">Small or lacking</td><td rowspan="1" colspan="1">10–60 × 3–6, branched, 1–2-septate</td><td rowspan="1" colspan="1">(30–)50–90(–125) × (1.5–)2–3.5(–4), 0–6 septa</td></tr><tr><td rowspan="1" colspan="1">
                      <italic><tp:taxon-name><tp:taxon-name-part taxon-name-part-type="genus" reg="Cercospora">C.</tp:taxon-name-part> <tp:taxon-name-part taxon-name-part-type="species" reg="canescens">canescens</tp:taxon-name-part></tp:taxon-name></italic>
                      <sup>b</sup>
                    </td><td rowspan="1" colspan="1">3–15 mm</td><td rowspan="1" colspan="1">Often small</td><td rowspan="1" colspan="1">20-200 × 3–6.5, rarely branched, multi-septate, pale to medium dark brown</td><td rowspan="1" colspan="1">25–300 × 2.5–5.5, indistinctly multi-septate</td></tr><tr><td rowspan="1" colspan="1">
                      <italic><tp:taxon-name><tp:taxon-name-part taxon-name-part-type="genus" reg="Cercospora">C.</tp:taxon-name-part> <tp:taxon-name-part taxon-name-part-type="species" reg="caracallae">caracallae</tp:taxon-name-part></tp:taxon-name></italic>
                      <sup>c</sup>
                    </td><td rowspan="1" colspan="1">Present</td><td rowspan="1" colspan="1">Present</td><td rowspan="1" colspan="1">40–80 × 5–6, unbranched</td><td rowspan="1" colspan="1">50–75 × 3–4, 3–5 septa</td></tr><tr><td rowspan="1" colspan="1">
                      <italic><tp:taxon-name><tp:taxon-name-part taxon-name-part-type="genus" reg="Cercospora">C.</tp:taxon-name-part> <tp:taxon-name-part taxon-name-part-type="species" reg="kikuchii">kikuchii</tp:taxon-name-part></tp:taxon-name></italic>
                      <sup>b</sup>
                    </td><td rowspan="1" colspan="1">Present</td><td rowspan="1" colspan="1">Small</td><td rowspan="1" colspan="1">45–200 × 3–6.5, unbranched, multi-septate</td><td rowspan="1" colspan="1">50–375 × 2.5–5, indistinctly multi-septate</td></tr><tr><td rowspan="1" colspan="1">
                      <italic><tp:taxon-name><tp:taxon-name-part taxon-name-part-type="genus" reg="Cercospora">C.</tp:taxon-name-part> <tp:taxon-name-part taxon-name-part-type="species" reg="olivascens">olivascens</tp:taxon-name-part></tp:taxon-name></italic>
                      <sup>d</sup>
                    </td><td rowspan="1" colspan="1">Present</td><td rowspan="1" colspan="1">Small</td><td rowspan="1" colspan="1">50–200 × 4–5.5, unbranched, multi-septate</td><td rowspan="1" colspan="1">35–150 × 4–5.5, 3–9 septa</td></tr><tr><td rowspan="1" colspan="1">
                      <italic><tp:taxon-name><tp:taxon-name-part taxon-name-part-type="genus" reg="Cercospora">C.</tp:taxon-name-part> <tp:taxon-name-part taxon-name-part-type="species" reg="phaseoli-lunati">phaseoli-lunati</tp:taxon-name-part></tp:taxon-name></italic>
                      <sup>e</sup>
                    </td><td rowspan="1" colspan="1">Present</td><td rowspan="1" colspan="1">Present</td><td rowspan="1" colspan="1">20–100 × 2.5–5(–6), usually pluri-septate</td><td rowspan="1" colspan="1">(20–)30–100 × 1–3, pluri-septate</td></tr><tr><td rowspan="1" colspan="1">
                      <italic><tp:taxon-name><tp:taxon-name-part taxon-name-part-type="genus" reg="Cercospora">C.</tp:taxon-name-part> <tp:taxon-name-part taxon-name-part-type="species" reg="phaseolicola">phaseolicola</tp:taxon-name-part></tp:taxon-name></italic>
                      <sup>f</sup>
                    </td><td rowspan="1" colspan="1">Present</td><td rowspan="1" colspan="1">Absent</td><td rowspan="1" colspan="1">300–600 × 4–7(–10), branched, pluri-septate</td><td rowspan="1" colspan="1">50–200 × 3–5, pluri-septate</td></tr><tr><td rowspan="1" colspan="1">
                      <italic><tp:taxon-name><tp:taxon-name-part taxon-name-part-type="genus" reg="Cercospora">C.</tp:taxon-name-part> <tp:taxon-name-part taxon-name-part-type="species" reg="phaseolina">phaseolina</tp:taxon-name-part></tp:taxon-name></italic>
                      <sup>g</sup>
                    </td><td rowspan="1" colspan="1">Present</td><td rowspan="1" colspan="1">No information</td><td rowspan="1" colspan="1">50–80 × 4–5, unbranched</td><td rowspan="1" colspan="1">20–45 × 3–3.5, 1–3 septa</td></tr><tr><td rowspan="1" colspan="1">
                      <italic><tp:taxon-name><tp:taxon-name-part taxon-name-part-type="genus" reg="Cercospora">C.</tp:taxon-name-part> <tp:taxon-name-part taxon-name-part-type="species" reg="zonata">zonata</tp:taxon-name-part></tp:taxon-name></italic>
                      <sup>d</sup>
                    </td><td rowspan="1" colspan="1">Present</td><td rowspan="1" colspan="1">Lacking or slightly developed</td><td rowspan="1" colspan="1">10–80 × 3–5, mostly 10–40, 0–2-septate, unbranched</td><td rowspan="1" colspan="1">40–125 × 2.5–4.5, usually 3septa</td></tr></tbody></table><table-wrap-foot><fn><p><sup>a</sup><xref ref-type="bibr" rid="B15">Braun (1995b)</xref>, <sup>b</sup><xref ref-type="bibr" rid="B75">Hsieh and Goh (1990)</xref>, <sup>c</sup><xref ref-type="bibr" rid="B114">Spegazzini (1910)</xref><sup>d</sup><xref ref-type="bibr" rid="B28">Chupp (1954)</xref>, <sup>e</sup><xref ref-type="bibr" rid="B17">Crous and Braun (2005)</xref>, <sup>f</sup><xref ref-type="bibr" rid="B20">Braun et al. (1999)</xref>, <sup>g</sup><xref ref-type="bibr" rid="B113">Spegazzini (1881)</xref>.</p></fn></table-wrap-foot></table-wrap><p>Based on the present phylogenies, it is not possible to distinguish this species from many other <italic><tp:taxon-name><tp:taxon-name-part taxon-name-part-type="genus" reg="Cercospora">Cercospora</tp:taxon-name-part></tp:taxon-name></italic> spp. included in this study. Nevertheless, we propose this species as new to science based on a unique combination of morphological characteristics.</p><fig id="F11" position="float" orientation="portrait"><object-id xmlns:xlink="http://www.w3.org/1999/xlink" content-type="doi" xlink:type="simple">10.3897/mycokeys.81.67850.figure11</object-id><object-id xmlns:xlink="http://www.w3.org/1999/xlink" content-type="arpha" xlink:type="simple">E2288F27-AE19-54C4-A0A6-FDC59DBA688C</object-id><label>Figure 11.</label><caption><p><italic><tp:taxon-name><tp:taxon-name-part taxon-name-part-type="genus" reg="Cercospora">Cercospora</tp:taxon-name-part> <tp:taxon-name-part taxon-name-part-type="species" reg="tentaculifera">tentaculifera</tp:taxon-name-part></tp:taxon-name></italic> on <italic><tp:taxon-name><tp:taxon-name-part taxon-name-part-type="genus" reg="Vigna">Vigna</tp:taxon-name-part> <tp:taxon-name-part taxon-name-part-type="species" reg="unguiculata">unguiculata</tp:taxon-name-part></tp:taxon-name></italic> (YMM75) <bold>A</bold> fascicle of conidiophores growing out from a small stroma immersed in the epidermis <bold>B</bold> external hyphae <bold>C</bold> solitary conidiophores <bold>D</bold> conidia. Scale bars: 20 μm (<bold>A</bold>); 12 μm (<bold>B</bold>); 15 μm (<bold>C, D</bold>).</p></caption><graphic xmlns:xlink="http://www.w3.org/1999/xlink" xlink:href="mycokeys-81-069-g011.jpg" position="float" orientation="portrait" xlink:type="simple" id="oo_556609.jpg"><uri content-type="original_file" xlink:type="simple">https://binary.pensoft.net/fig/556609</uri></graphic></fig></tp:treatment-sec><tp:treatment-sec><!--Section generated to contain objects referenced in tp:taxon-treatment.--><fig id="F2" position="float" orientation="portrait"><object-id xmlns:xlink="http://www.w3.org/1999/xlink" content-type="doi" xlink:type="simple">10.3897/mycokeys.81.67850.figure2</object-id><object-id xmlns:xlink="http://www.w3.org/1999/xlink" content-type="arpha" xlink:type="simple">F38DCBF7-0609-5E6F-841D-8B3E011F8547</object-id><label>Figure 2.</label><caption><p>Leaf spot symptoms associated with <italic><tp:taxon-name><tp:taxon-name-part taxon-name-part-type="genus" reg="Cercospora">Cercospora</tp:taxon-name-part></tp:taxon-name></italic> spp. <bold>A</bold><italic><tp:taxon-name><tp:taxon-name-part taxon-name-part-type="genus" reg="Cercospora">Cercospora</tp:taxon-name-part> <tp:taxon-name-part taxon-name-part-type="species" reg="beninensis">beninensis</tp:taxon-name-part></tp:taxon-name></italic> on <italic><tp:taxon-name><tp:taxon-name-part taxon-name-part-type="genus" reg="Crotalaria">Crotalaria</tp:taxon-name-part> <tp:taxon-name-part taxon-name-part-type="species" reg="macrocalyx">macrocalyx</tp:taxon-name-part></tp:taxon-name></italic> (YMM11) <bold>B</bold><tp:taxon-name><tp:taxon-name-part taxon-name-part-type="genus" reg="Cercospora">Cercospora</tp:taxon-name-part> <tp:taxon-name-part taxon-name-part-type="uncertainty-rank">aff.</tp:taxon-name-part> <tp:taxon-name-part taxon-name-part-type="species" reg="canescens">canescens</tp:taxon-name-part></tp:taxon-name> on <italic><tp:taxon-name><tp:taxon-name-part taxon-name-part-type="genus" reg="Calopogonium">Calopogonium</tp:taxon-name-part></tp:taxon-name></italic> sp. (YMM07) <bold>C</bold><tp:taxon-name><tp:taxon-name-part taxon-name-part-type="genus" reg="Cercospora">Cercospora</tp:taxon-name-part> <tp:taxon-name-part taxon-name-part-type="uncertainty-rank">aff.</tp:taxon-name-part> <tp:taxon-name-part taxon-name-part-type="species" reg="canescens">canescens</tp:taxon-name-part></tp:taxon-name> on <italic><tp:taxon-name><tp:taxon-name-part taxon-name-part-type="genus" reg="Vigna">Vigna</tp:taxon-name-part> <tp:taxon-name-part taxon-name-part-type="species" reg="subterranea">subterranea</tp:taxon-name-part></tp:taxon-name></italic> (YMM01) <bold>D</bold><italic><tp:taxon-name><tp:taxon-name-part taxon-name-part-type="genus" reg="Cercospora">Cercospora</tp:taxon-name-part> <tp:taxon-name-part taxon-name-part-type="species" reg="fagopyri">fagopyri</tp:taxon-name-part></tp:taxon-name></italic> on <italic><tp:taxon-name><tp:taxon-name-part taxon-name-part-type="genus" reg="Lablab">Lablab</tp:taxon-name-part></tp:taxon-name></italic> sp. (YMM23A) <bold>E</bold><italic><tp:taxon-name><tp:taxon-name-part taxon-name-part-type="genus" reg="Cercospora">Cercospora</tp:taxon-name-part> <tp:taxon-name-part taxon-name-part-type="species" reg="parakouensis">parakouensis</tp:taxon-name-part></tp:taxon-name></italic> on <italic><tp:taxon-name><tp:taxon-name-part taxon-name-part-type="genus" reg="Desmodium">Desmodium</tp:taxon-name-part> <tp:taxon-name-part taxon-name-part-type="species" reg="tortuosum">tortuosum</tp:taxon-name-part></tp:taxon-name></italic> (YMM296A) <bold>F</bold><italic><tp:taxon-name><tp:taxon-name-part taxon-name-part-type="genus" reg="Cercospora">Cercospora</tp:taxon-name-part> <tp:taxon-name-part taxon-name-part-type="species" reg="phaseoli-lunati">phaseoli-lunati</tp:taxon-name-part></tp:taxon-name></italic> on <italic><tp:taxon-name><tp:taxon-name-part taxon-name-part-type="genus" reg="Vigna">Vigna</tp:taxon-name-part> <tp:taxon-name-part taxon-name-part-type="species" reg="radiata">radiata</tp:taxon-name-part></tp:taxon-name></italic> (YMM289) <bold>G</bold><italic><tp:taxon-name><tp:taxon-name-part taxon-name-part-type="genus" reg="Cercospora">Cercospora</tp:taxon-name-part> <tp:taxon-name-part taxon-name-part-type="species" reg="rhynchophora">rhynchophora</tp:taxon-name-part></tp:taxon-name></italic> on <italic><tp:taxon-name><tp:taxon-name-part taxon-name-part-type="genus" reg="Vigna">Vigna</tp:taxon-name-part> <tp:taxon-name-part taxon-name-part-type="species" reg="unguiculata">unguiculata</tp:taxon-name-part></tp:taxon-name></italic> (YMM03B) <bold>H</bold><italic><tp:taxon-name><tp:taxon-name-part taxon-name-part-type="genus" reg="Cercospora">Cercospora</tp:taxon-name-part> <tp:taxon-name-part taxon-name-part-type="species" reg="tentaculifera">tentaculifera</tp:taxon-name-part></tp:taxon-name></italic> on <italic><tp:taxon-name><tp:taxon-name-part taxon-name-part-type="genus" reg="Vigna">Vigna</tp:taxon-name-part> <tp:taxon-name-part taxon-name-part-type="species" reg="unguiculata">unguiculata</tp:taxon-name-part></tp:taxon-name></italic> (YMM75) <bold>I</bold><italic><tp:taxon-name><tp:taxon-name-part taxon-name-part-type="genus" reg="Cercospora">Cercospora</tp:taxon-name-part> <tp:taxon-name-part taxon-name-part-type="species" reg="vignae-subterraneae">vignae-subterraneae</tp:taxon-name-part></tp:taxon-name></italic> on <italic><tp:taxon-name><tp:taxon-name-part taxon-name-part-type="genus" reg="Vigna">Vigna</tp:taxon-name-part> <tp:taxon-name-part taxon-name-part-type="species" reg="subterranea">subterranea</tp:taxon-name-part></tp:taxon-name></italic> (YMM293) <bold>J</bold><italic><tp:taxon-name><tp:taxon-name-part taxon-name-part-type="genus" reg="Cercospora">Cercospora</tp:taxon-name-part> <tp:taxon-name-part taxon-name-part-type="species" reg="zorniicola">zorniicola</tp:taxon-name-part></tp:taxon-name></italic> on <italic><tp:taxon-name><tp:taxon-name-part taxon-name-part-type="genus" reg="Zornia">Zornia</tp:taxon-name-part> <tp:taxon-name-part taxon-name-part-type="species" reg="glochidiata">glochidiata</tp:taxon-name-part></tp:taxon-name></italic> (YMM299). Scale bars: 10 mm (<bold>A, C, F, G</bold>); 12 mm (<bold>B, D, E, H, J</bold>); 6 mm (<bold>I</bold>).</p></caption><graphic xmlns:xlink="http://www.w3.org/1999/xlink" xlink:href="mycokeys-81-069-g002.jpg" position="float" orientation="portrait" xlink:type="simple" id="oo_556601.jpg"><uri content-type="original_file" xlink:type="simple">https://binary.pensoft.net/fig/556601</uri></graphic></fig><table-wrap id="T4" position="float" orientation="portrait"><label>Table 4.</label><caption><p>Comparison of <italic><tp:taxon-name><tp:taxon-name-part taxon-name-part-type="genus" reg="Cercospora">Cercospora</tp:taxon-name-part> <tp:taxon-name-part taxon-name-part-type="species" reg="rhynchophora">rhynchophora</tp:taxon-name-part></tp:taxon-name></italic> (YMM03B) on <italic><tp:taxon-name><tp:taxon-name-part taxon-name-part-type="genus" reg="Vigna">Vigna</tp:taxon-name-part> <tp:taxon-name-part taxon-name-part-type="species" reg="unguiculata">unguiculata</tp:taxon-name-part></tp:taxon-name></italic>, <italic><tp:taxon-name><tp:taxon-name-part taxon-name-part-type="genus" reg="Cercospora">Cercospora</tp:taxon-name-part> <tp:taxon-name-part taxon-name-part-type="species" reg="tentaculifera">tentaculifera</tp:taxon-name-part></tp:taxon-name></italic> (YMM75) on <italic><tp:taxon-name><tp:taxon-name-part taxon-name-part-type="genus" reg="Vigna">Vigna</tp:taxon-name-part> <tp:taxon-name-part taxon-name-part-type="species" reg="unguiculata">unguiculata</tp:taxon-name-part></tp:taxon-name></italic> as well as on <italic><tp:taxon-name><tp:taxon-name-part taxon-name-part-type="genus" reg="Phaseolus">Phaseolus</tp:taxon-name-part> <tp:taxon-name-part taxon-name-part-type="species" reg="vulgaris">vulgaris</tp:taxon-name-part></tp:taxon-name></italic> and <italic><tp:taxon-name><tp:taxon-name-part taxon-name-part-type="genus" reg="Cercospora">C.</tp:taxon-name-part> <tp:taxon-name-part taxon-name-part-type="species" reg="vignae-subterraneae">vignae-subterraneae</tp:taxon-name-part></tp:taxon-name></italic> (YMM293, see below) on <italic><tp:taxon-name><tp:taxon-name-part taxon-name-part-type="genus" reg="Vigna">Vigna</tp:taxon-name-part> <tp:taxon-name-part taxon-name-part-type="species" reg="subterranea">subterranea</tp:taxon-name-part></tp:taxon-name></italic> with <italic><tp:taxon-name><tp:taxon-name-part taxon-name-part-type="genus" reg="Cercospora">Cercospora</tp:taxon-name-part></tp:taxon-name></italic> species known from <italic><tp:taxon-name><tp:taxon-name-part taxon-name-part-type="genus" reg="Vigna">Vigna</tp:taxon-name-part></tp:taxon-name></italic> spp. based on literature <sup>a–f</sup>.</p></caption><table id="TID0EOGBM" rules="all"><tbody><tr><th rowspan="1" colspan="1"><italic><tp:taxon-name><tp:taxon-name-part taxon-name-part-type="genus" reg="Cercospora">Cercospora</tp:taxon-name-part></tp:taxon-name></italic> species</th><th rowspan="1" colspan="1"><italic>Leaf spots</italic>, colour, size</th><th rowspan="1" colspan="1">Stromata</th><th rowspan="1" colspan="1">Conidiophore size (in μm), branching, septa, colour</th><th rowspan="1" colspan="1">Conidium sizes (in μm), septa</th></tr><tr><td rowspan="1" colspan="1"><bold><italic><tp:taxon-name><tp:taxon-name-part taxon-name-part-type="genus" reg="Cercospora">Cercospora</tp:taxon-name-part> <tp:taxon-name-part taxon-name-part-type="species" reg="rhynchophora">rhynchophora</tp:taxon-name-part></tp:taxon-name></italic></bold> (YMM03B)</td><td rowspan="1" colspan="1">Dark brown to reddish brown, (3–)4.5–12.5 mm diam.</td><td rowspan="1" colspan="1">Well-developed</td><td rowspan="1" colspan="1">(12.5–)26–160(–200) × (3.5–)4–5(–5.5), branched, 0–7(–9)-septate, dark brown</td><td rowspan="1" colspan="1">(28–)40–265(–280) × (3–)3.5–4.5(–5), 1–9 distinct septa</td></tr><tr><td rowspan="1" colspan="1">
                      <bold><italic><tp:taxon-name><tp:taxon-name-part taxon-name-part-type="genus" reg="Cercospora">C.</tp:taxon-name-part> <tp:taxon-name-part taxon-name-part-type="species" reg="tentaculifera">tentaculifera</tp:taxon-name-part></tp:taxon-name></italic> (YMM75)</bold>
                    </td><td rowspan="1" colspan="1">Almost absent</td><td rowspan="1" colspan="1">Small or lacking</td><td rowspan="1" colspan="1">(32.5–)40–400(–435) × (3–)3.5–4.5(–5), rarely branched, (2–)3–8(–10)-septate, brown to dark brown</td><td rowspan="1" colspan="1">(29–)38–188(–240) × (2.5–)3–3.5(–4.5), 1–9 septa</td></tr><tr><td rowspan="1" colspan="1"><bold><italic><tp:taxon-name><tp:taxon-name-part taxon-name-part-type="genus" reg="Cercospora">C.</tp:taxon-name-part> <tp:taxon-name-part taxon-name-part-type="species" reg="vignae">vignae</tp:taxon-name-part></tp:taxon-name></italic>-<italic><tp:taxon-name><tp:taxon-name-part taxon-name-part-type="genus" reg="Cercospora"/><tp:taxon-name-part taxon-name-part-type="species" reg="subterraneae">subterraneae</tp:taxon-name-part></tp:taxon-name></italic></bold> (YMM293)</td><td rowspan="1" colspan="1">Brown to reddish brown, 2–6.5 mm diam.</td><td rowspan="1" colspan="1">Lacking or small</td><td rowspan="1" colspan="1">(28–)35.5–278(–340) × (3.5–)4–5, rarely branched, 2–6-septate, brown to dark brown</td><td rowspan="1" colspan="1">(19–)26.5–100(–110.5) × (2.5–)3–4, (2–)3–6 septa</td></tr><tr><td rowspan="1" colspan="1">
                      <italic><tp:taxon-name><tp:taxon-name-part taxon-name-part-type="genus" reg="Cercospora">C.</tp:taxon-name-part> <tp:taxon-name-part taxon-name-part-type="species" reg="apii">apii</tp:taxon-name-part></tp:taxon-name></italic>
                      <sup>ab</sup>
                    </td><td rowspan="1" colspan="1">Present</td><td rowspan="1" colspan="1">Often small or lacking, occasionally developed, up to 50 μm diam.</td><td rowspan="1" colspan="1">20–300 × 4–6.5, rarely branched, multi-septate, pale brown, uniform in colour and width</td><td rowspan="1" colspan="1">25–315 × 3–6, (0–)3–25(–30) septa<sup>b</sup></td></tr><tr><td rowspan="1" colspan="1">
                      <italic><tp:taxon-name><tp:taxon-name-part taxon-name-part-type="genus" reg="Cercospora">C.</tp:taxon-name-part> <tp:taxon-name-part taxon-name-part-type="species" reg="canescens">canescens</tp:taxon-name-part></tp:taxon-name></italic>
                      <sup>a</sup>
                    </td><td rowspan="1" colspan="1">3–15 mm</td><td rowspan="1" colspan="1">Often small</td><td rowspan="1" colspan="1">20–200 × 3–6.5, rarely branched, multi-septate, pale to medium dark brown</td><td rowspan="1" colspan="1">25–300 × 2.5–5.5, indistinctly multi-septate</td></tr><tr><td rowspan="1" colspan="1">
                      <italic><tp:taxon-name><tp:taxon-name-part taxon-name-part-type="genus" reg="Cercospora">C.</tp:taxon-name-part> <tp:taxon-name-part taxon-name-part-type="species" reg="canscorina">canscorina</tp:taxon-name-part></tp:taxon-name></italic>
                      <sup>c</sup>
                    </td><td rowspan="1" colspan="1">Pale brown to brown, 3–6 mm</td><td rowspan="1" colspan="1">Developed</td><td rowspan="1" colspan="1">29.8–85.0 × 3.4–4.2, 1–3-septate, or rarely non-septate, pale brown</td><td rowspan="1" colspan="1">31.2–89.9 × 3–3.4, 3–9 septa</td></tr><tr><td rowspan="1" colspan="1">
                      <italic><tp:taxon-name><tp:taxon-name-part taxon-name-part-type="genus" reg="Cercospora">C.</tp:taxon-name-part> <tp:taxon-name-part taxon-name-part-type="species" reg="caracallae">caracallae</tp:taxon-name-part></tp:taxon-name></italic>
                      <sup>d</sup>
                    </td><td rowspan="1" colspan="1">Present</td><td rowspan="1" colspan="1">Present</td><td rowspan="1" colspan="1">40–80 × 5–6, unbranched,</td><td rowspan="1" colspan="1">50–75 × 4, 3–5 septa</td></tr><tr><td rowspan="1" colspan="1">
                      <italic><tp:taxon-name><tp:taxon-name-part taxon-name-part-type="genus" reg="Cercospora">C.</tp:taxon-name-part> <tp:taxon-name-part taxon-name-part-type="species" reg="kikuchii">kikuchii</tp:taxon-name-part></tp:taxon-name></italic>
                      <sup>a</sup>
                    </td><td rowspan="1" colspan="1">Present</td><td rowspan="1" colspan="1">Small</td><td rowspan="1" colspan="1">45–200 × 3–6.5, unbranched, multi-septate</td><td rowspan="1" colspan="1">50–375 × 2.5–5, indistinctly multi-septate</td></tr><tr><td rowspan="1" colspan="1">
                      <italic><tp:taxon-name><tp:taxon-name-part taxon-name-part-type="genus" reg="Cercospora">C.</tp:taxon-name-part> <tp:taxon-name-part taxon-name-part-type="species" reg="longispora">longispora</tp:taxon-name-part></tp:taxon-name></italic>
                      <sup>e</sup>
                    </td><td rowspan="1" colspan="1">Present</td><td rowspan="1" colspan="1">Small</td><td rowspan="1" colspan="1">5–30 × 1.5–3, unbranched, multi-septate, scars indistinct or lacking</td><td rowspan="1" colspan="1">75–170 × 2–3.5, indistinctly multi-septate</td></tr><tr><td rowspan="1" colspan="1">
                      <italic><tp:taxon-name><tp:taxon-name-part taxon-name-part-type="genus" reg="Cercospora">C.</tp:taxon-name-part> <tp:taxon-name-part taxon-name-part-type="species" reg="vignigena">vignigena</tp:taxon-name-part></tp:taxon-name></italic>
                      <sup>f</sup>
                    </td><td rowspan="1" colspan="1">Pale to medium brown, 8–20 mm</td><td rowspan="1" colspan="1">Small to well-developed (up to 60 μm diam.)</td><td rowspan="1" colspan="1">40–130 × 5–7(–10), 0–3-septate</td><td rowspan="1" colspan="1">(35–)45–70(–150) × (2.5–)4–6(–10), (3–)4–7(–14) septa</td></tr></tbody></table><table-wrap-foot><fn><p><sup>a</sup><xref ref-type="bibr" rid="B75">Hsieh and Goh (1990)</xref>, <sup>b</sup><xref ref-type="bibr" rid="B32">Crous and Braun (2003)</xref>, <sup>c</sup><xref ref-type="bibr" rid="B27">Chiddarwar (1959)</xref>, <sup>d</sup><xref ref-type="bibr" rid="B114">Spegazzini (1910)</xref>, <sup>e</sup><xref ref-type="bibr" rid="B28">Chupp (1954)</xref>, <sup>f</sup><xref ref-type="bibr" rid="B64">Groenewald et al. (2013)</xref>.</p></fn></table-wrap-foot></table-wrap></tp:treatment-sec><ref-list><ref id="B75"><mixed-citation xmlns:xlink="http://www.w3.org/1999/xlink" xlink:type="simple"><person-group><name name-style="western"><surname>Hsieh</surname><given-names>WH</given-names></name><name name-style="western"><surname>Goh</surname><given-names>TK</given-names></name></person-group> (<year>1990</year>) <source><italic><tp:taxon-name><tp:taxon-name-part taxon-name-part-type="genus">Cercospora</tp:taxon-name-part></tp:taxon-name></italic> and Similar <tp:taxon-name><tp:taxon-name-part taxon-name-part-type="kingdom">Fungi</tp:taxon-name-part></tp:taxon-name> from Taiwan.</source><publisher-name>Maw Chang Book Co</publisher-name>, <publisher-loc>Taipei</publisher-loc>, <size units="page">376 pp</size>.</mixed-citation></ref><ref id="B32"><mixed-citation xmlns:xlink="http://www.w3.org/1999/xlink" xlink:type="simple"><person-group><name name-style="western"><surname>Crous</surname><given-names>PW</given-names></name><name name-style="western"><surname>Braun</surname><given-names>U</given-names></name></person-group> (<year>2003</year>) <source>Names Published in <italic><tp:taxon-name><tp:taxon-name-part taxon-name-part-type="genus">Cercospora</tp:taxon-name-part></tp:taxon-name></italic> and <italic><tp:taxon-name><tp:taxon-name-part taxon-name-part-type="genus">Passalora</tp:taxon-name-part></tp:taxon-name></italic>.</source><publisher-name>Centraalbureau voor Schimmelcultures</publisher-name>, <publisher-loc>Utrecht</publisher-loc>, <size units="page">571 pp</size>.</mixed-citation></ref><ref id="B27"><mixed-citation xmlns:xlink="http://www.w3.org/1999/xlink" xlink:type="simple"><person-group><name name-style="western"><surname>Chiddarwar</surname><given-names>P</given-names></name></person-group> (<year>1959</year>) <article-title>Contributions to our knowledge of the <italic><tp:taxon-name><tp:taxon-name-part taxon-name-part-type="genus">Cercospora</tp:taxon-name-part></tp:taxon-name></italic> of Bombay State I.</article-title><source>Sydowia</source><volume>13</volume>: <fpage>152</fpage>–<lpage>163</lpage>.</mixed-citation></ref><ref id="B114"><mixed-citation xmlns:xlink="http://www.w3.org/1999/xlink" xlink:type="simple"><person-group><name name-style="western"><surname>Spegazzini</surname><given-names>C</given-names></name></person-group> (<year>1910</year>) Mycetes Argentinenses (Series V) <tp:taxon-name><tp:taxon-name-part taxon-name-part-type="subphylum">Deuteromycetes</tp:taxon-name-part></tp:taxon-name>. Anales del Museo Nacional de Buenos Aires 3: e364.</mixed-citation></ref><ref id="B28"><mixed-citation xmlns:xlink="http://www.w3.org/1999/xlink" xlink:type="simple"><person-group><name name-style="western"><surname>Chupp</surname><given-names>C</given-names></name></person-group> (<year>1954</year>) A Monograph of the Fungus Genus <italic><tp:taxon-name><tp:taxon-name-part taxon-name-part-type="genus">Cercospora</tp:taxon-name-part></tp:taxon-name></italic>. Published by the author, Ithaca.</mixed-citation></ref><ref id="B64"><mixed-citation xmlns:xlink="http://www.w3.org/1999/xlink" xlink:type="simple"><person-group><name name-style="western"><surname>Groenewald</surname><given-names>JZ</given-names></name><name name-style="western"><surname>Nakashima</surname><given-names>C</given-names></name><name name-style="western"><surname>Nishikawa</surname><given-names>J</given-names></name><name name-style="western"><surname>Shin</surname><given-names>H-D</given-names></name><name name-style="western"><surname>Park</surname><given-names>J-H</given-names></name><name name-style="western"><surname>Jama</surname><given-names>AN</given-names></name><name name-style="western"><surname>Groenewald</surname><given-names>M</given-names></name><name name-style="western"><surname>Braun</surname><given-names>U</given-names></name><name name-style="western"><surname>Crous</surname><given-names>PW</given-names></name></person-group> (<year>2013</year>) <article-title>Species concepts in <italic><tp:taxon-name><tp:taxon-name-part taxon-name-part-type="genus">Cercospora</tp:taxon-name-part></tp:taxon-name></italic>: spotting the weeds among the roses.</article-title><source>Studies in Mycology</source><volume>75</volume>: <fpage>115</fpage>–<lpage>170</lpage>. <ext-link xlink:type="simple" ext-link-type="doi" xlink:href="10.3114/sim0012">https://doi.org/10.3114/sim0012</ext-link></mixed-citation></ref><ref id="B15"><mixed-citation xmlns:xlink="http://www.w3.org/1999/xlink" xlink:type="simple"><person-group><name name-style="western"><surname>Braun</surname><given-names>U</given-names></name></person-group> (<year>1995b</year>) <article-title>Miscellaneous notes on phytopathogenic hyphomycetes (II).</article-title><source>Mycotaxon</source><volume>55</volume>: <fpage>223</fpage>–<lpage>241</lpage>.</mixed-citation></ref><ref id="B17"><mixed-citation xmlns:xlink="http://www.w3.org/1999/xlink" xlink:type="simple"><person-group><name name-style="western"><surname>Braun</surname><given-names>U</given-names></name><name name-style="western"><surname>Crous</surname><given-names>PW</given-names></name></person-group> (<year>2005</year>) <article-title>Additions and corrections to names published in <italic><tp:taxon-name><tp:taxon-name-part taxon-name-part-type="genus">Cercospora</tp:taxon-name-part></tp:taxon-name></italic> and <italic><tp:taxon-name><tp:taxon-name-part taxon-name-part-type="genus">Passalora</tp:taxon-name-part></tp:taxon-name></italic>.</article-title><source>Mycotaxon</source><volume>92</volume>: <fpage>395</fpage>–<lpage>416</lpage>.</mixed-citation></ref><ref id="B20"><mixed-citation xmlns:xlink="http://www.w3.org/1999/xlink" xlink:type="simple"><person-group><name name-style="western"><surname>Braun</surname><given-names>U</given-names></name><name name-style="western"><surname>Mouchacca</surname><given-names>J</given-names></name><name name-style="western"><surname>McKenzie</surname><given-names>EHC</given-names></name></person-group> (<year>1999</year>) <article-title>Cercosporoid hyphomycetes from New Caledonia and some other South Pacific islands.</article-title><source>New Zealand Journal of Botany</source><volume>37</volume>: <fpage>297</fpage>–<lpage>327</lpage>. <ext-link xlink:type="simple" ext-link-type="doi" xlink:href="10.1080/0028825X.1999.9512636">https://doi.org/10.1080/0028825X.1999.9512636</ext-link></mixed-citation></ref><ref id="B113"><mixed-citation xmlns:xlink="http://www.w3.org/1999/xlink" xlink:type="simple"><person-group><name name-style="western"><surname>Spegazzini</surname><given-names>C</given-names></name></person-group> (<year>1881</year>) <article-title><tp:taxon-name><tp:taxon-name-part taxon-name-part-type="kingdom">Fungi</tp:taxon-name-part></tp:taxon-name> argentini additis nonnullis brasiliensibus montevideensibusque. Pugillus quartus (Continuacion).</article-title><source>Anales de la Sociedad Científica Argentina</source><volume>12</volume>: <fpage>193</fpage>–<lpage>227</lpage>.</mixed-citation></ref></ref-list></tp:taxon-treatment>
