# Supplementary material for: Unravelling unexplored diversity of cercosporoid fungi (Mycosphaerellaceae, Mycosphaerellales, Ascomycota) in tropical Africa
Source: MycoKeys. 2021 Jun 17;81:69–138. doi: 10.3897/mycokeys.81.67850 (PMC8225595; doi:10.3897/mycokeys.81.67850)
Supplement: XML Treatment for Cercospora zorniicola [file mycokeys.81.67850-treatment11.xml]

<!DOCTYPE tp:taxon-treatment
  PUBLIC "-//TaxonX//DTD Taxonomic Treatment Publishing DTD v0 20100105//EN" "tax-treatment-NSO.dtd">
<tp:taxon-treatment xmlns:tp="http://www.plazi.org/taxpub"><tp:treatment-meta><kwd-group><label>Taxon classification</label><kwd><named-content xmlns:xlink="http://www.w3.org/1999/xlink" content-type="kingdom">Fungi</named-content></kwd><kwd><named-content xmlns:xlink="http://www.w3.org/1999/xlink" content-type="order">Mycosphaerellales</named-content></kwd><kwd><named-content xmlns:xlink="http://www.w3.org/1999/xlink" content-type="family">Mycosphaerellaceae</named-content></kwd></kwd-group><mixed-citation publication-type="journal"><person-group><name><surname>Meswaet</surname><given-names>Yalemwork</given-names></name><name><surname>Mangelsdorff</surname><given-names>Ralph</given-names></name><name><surname>Yorou</surname><given-names>Nourou S.</given-names></name><name><surname>Piepenbring</surname><given-names>Meike</given-names></name></person-group><article-title>Unravelling unexplored diversity of cercosporoid fungi (<tp:taxon-name><tp:taxon-name-part taxon-name-part-type="family">Mycosphaerellaceae</tp:taxon-name-part></tp:taxon-name>, <tp:taxon-name><tp:taxon-name-part taxon-name-part-type="order">Mycosphaerellales</tp:taxon-name-part></tp:taxon-name>, <tp:taxon-name><tp:taxon-name-part taxon-name-part-type="phylum">Ascomycota</tp:taxon-name-part></tp:taxon-name>) in tropical Africa</article-title><source>MycoKeys</source><day>17</day><month>6</month><year>2021</year><volume>81</volume><fpage>69</fpage><lpage>138</lpage><pub-id pub-id-type="doi">10.3897/mycokeys.81.67850</pub-id></mixed-citation></tp:treatment-meta><tp:nomenclature><tp:taxon-name><object-id xmlns:xlink="http://www.w3.org/1999/xlink" content-type="arpha" xlink:type="simple">D4471312-8E68-5DD6-A7D5-4994E8C8395D</object-id>
              <tp:taxon-name-part taxon-name-part-type="genus" reg="Cercospora">Cercospora</tp:taxon-name-part>
              <tp:taxon-name-part taxon-name-part-type="species" reg="zorniicola">zorniicola</tp:taxon-name-part>
              <object-id xmlns:xlink="http://www.w3.org/1999/xlink" content-type="mycobank" xlink:type="simple">839175</object-id>
            </tp:taxon-name><tp:taxon-authority>Y.Meswaet, Mangelsdorff, Yorou &amp; M.Piepenbr.</tp:taxon-authority><tp:taxon-status xmlns:xlink="http://www.w3.org/1999/xlink" xlink:type="simple">sp. nov.</tp:taxon-status><xref ref-type="fig" rid="F2">Figs 2J</xref><xref ref-type="fig" rid="F13">, 13</xref></tp:nomenclature><tp:treatment-sec sec-type="material" id="SECID0EHCAM"><title>Type.</title><p>Benin. Collines: Glazoué, c. 189 m a.s.l., <named-content xmlns:xlink="http://www.w3.org/1999/xlink" content-type="dwc:verbatimCoordinates" xlink:type="simple"><named-content content-type="geo-json" specific-use="{&#34;type&#34;:&#34;Point&#34;,&#34;coordinates&#34;:[2.240000,7.973611]}" id="NCID0EQCAM" xlink:type="simple">7°58’ 25"N, 2°14'24"E</named-content></named-content>, on <italic><tp:taxon-name><tp:taxon-name-part taxon-name-part-type="genus" reg="Zornia">Zornia</tp:taxon-name-part> <tp:taxon-name-part taxon-name-part-type="species" reg="glochidiata">glochidiata</tp:taxon-name-part></tp:taxon-name></italic> DC. (<tp:taxon-name><tp:taxon-name-part taxon-name-part-type="family">Fabaceae</tp:taxon-name-part></tp:taxon-name>), 22 Sep 2019, Y. Meswaet, A. Tabé and M. Piepenbring, YMM299 (<bold><italic>Holotype</italic></bold>: M-0312659; <bold><italic>Isotype</italic>s</bold>: <abbrev xmlns:xlink="http://www.w3.org/1999/xlink" content-type="institution" xlink:title="University of Parakou" id="ABBRID0EMDAM" xlink:type="simple">UNIPAR</abbrev>) <bold>. <italic>Ex holotype sequences</italic>.</bold><ext-link xmlns:xlink="http://www.w3.org/1999/xlink" ext-link-type="gen" xlink:href="MW848616" xlink:type="simple">MW848616</ext-link> (<italic><abbrev xmlns:xlink="http://www.w3.org/1999/xlink" xlink:title="translation elongation factor 1-α" id="ABBRID0E3DAM" xlink:type="simple">tef1</abbrev></italic>).</p></tp:treatment-sec><tp:treatment-sec sec-type="etymology" id="SECID0EAEAM"><title>Etymology.</title><p>The epithet <italic><tp:taxon-name><tp:taxon-name-part taxon-name-part-type="genus" reg="Cercospora"/><tp:taxon-name-part taxon-name-part-type="species" reg="zorniicola">zorniicola</tp:taxon-name-part></tp:taxon-name></italic> refers to the host genus <italic><tp:taxon-name><tp:taxon-name-part taxon-name-part-type="genus" reg="Zornia">Zornia</tp:taxon-name-part></tp:taxon-name></italic> and “-<italic>cola</italic>” (lat. <italic>colere</italic> = to dwell).</p></tp:treatment-sec><tp:treatment-sec sec-type="diagnosis" id="SECID0E2EAM"><title>Diagnosis.</title><p><italic><tp:taxon-name><tp:taxon-name-part taxon-name-part-type="genus" reg="Cercospora">Cercospora</tp:taxon-name-part> <tp:taxon-name-part taxon-name-part-type="species" reg="zorniicola">zorniicola</tp:taxon-name-part></tp:taxon-name></italic> is characterised by external hyphae, unbranched conidiophores that are uniform in colour and width, with mostly monoblastic conidiogenous cells (Fig. <xref ref-type="fig" rid="F13">13</xref>).</p><fig id="F13" position="float" orientation="portrait"><object-id xmlns:xlink="http://www.w3.org/1999/xlink" content-type="doi" xlink:type="simple">10.3897/mycokeys.81.67850.figure13</object-id><object-id xmlns:xlink="http://www.w3.org/1999/xlink" content-type="arpha" xlink:type="simple">7F4FBCC4-0E2B-5393-8BE7-F457287D110F</object-id><label>Figure 13.</label><caption><p><italic><tp:taxon-name><tp:taxon-name-part taxon-name-part-type="genus" reg="Cercospora">Cercospora</tp:taxon-name-part> <tp:taxon-name-part taxon-name-part-type="species" reg="zorniicola">zorniicola</tp:taxon-name-part></tp:taxon-name></italic> on <italic><tp:taxon-name><tp:taxon-name-part taxon-name-part-type="genus" reg="Zornia">Zornia</tp:taxon-name-part> <tp:taxon-name-part taxon-name-part-type="species" reg="glochidiata">glochidiata</tp:taxon-name-part></tp:taxon-name></italic> (YMM299) <bold>A</bold> fascicle of conidiophores growing out from a small stroma <bold>B</bold> external hyphae with two conidiophores <bold>C</bold> solitary conidiophores arising from external hyphae <bold>D</bold> conidia. Scale bars: 15 μm (<bold>A</bold>); 12 μm (<bold>B</bold>); 10 μm (<bold>C, D</bold>).</p></caption><graphic xmlns:xlink="http://www.w3.org/1999/xlink" xlink:href="mycokeys-81-069-g013.jpg" position="float" orientation="portrait" xlink:type="simple" id="oo_556611.jpg"><uri content-type="original_file" xlink:type="simple">https://binary.pensoft.net/fig/556611</uri></graphic></fig></tp:treatment-sec><tp:treatment-sec sec-type="description" id="SECID0EBHAM"><title>Description.</title><p><bold><italic>Leaf spots</italic></bold> almost lacking or brown to dark brown discolorations, amphigenous, 0.5–2 mm diam., often located along the main veins, surrounded by a yellow discoloration of undefined size and shape. <bold><italic>Caespituli</italic></bold> amphigenous, greyish brown to dark brown. <bold><italic>Mycelium</italic></bold> internal and external. External hyphae 2–3 μm wide, septate, branched, subhyaline to pale olivaceous, smooth. <bold><italic>Stromata</italic></bold> lacking or formed by few substomatal aggregated swollen hyphal cells, up to 22 μm wide, in substomatal chambers or embedded in the mesophyll, dark brown. <bold><italic>Conidiophores</italic></bold> in small, loose fascicles of up to approx. 14 conidiophores, arising from internal hyphae breaking through the adaxial epidermis of the leaves, or penetrating through stomatal openings, occasionally solitary arising from external hyphae, erect, straight, subcylindrical to geniculate, unbranched, (15–)24.5–134(–158) × 3.5–4.5 μm, 1–5(–6)-septate, brown to dark brown, often uniform in colour and width. Conidiogenous cells usually monoblastic, rarely polyblastic; loci 1.5–3 μm wide, thickened and darkened. <bold><italic>Conidia</italic></bold> solitary, acicular to narrowly obclavate, straight to curved, (15–)27.5–182.5(–200) × (2–)2.5–3.5(–4) μm, 1–8(–12)-septate, hyaline, tip acute, base truncate to short obconically truncate, 1.5–3 µm wide, hila thickened and darkened.</p></tp:treatment-sec><tp:treatment-sec sec-type="material" id="SECID0E2HAM"><title>Additional specimens examined.</title><p>Benin. Borgou: Parakou, on the way to N’Dali, c. 367 m a.s.l., <named-content xmlns:xlink="http://www.w3.org/1999/xlink" content-type="dwc:verbatimCoordinates" xlink:type="simple"><named-content content-type="geo-json" specific-use="{&#34;type&#34;:&#34;Point&#34;,&#34;coordinates&#34;:[2.628611,9.464722]}" id="NCID0EEIAM" xlink:type="simple">9°27'53"N, 2°37'43"E</named-content></named-content>, on <italic><tp:taxon-name><tp:taxon-name-part taxon-name-part-type="genus" reg="Zornia">Zornia</tp:taxon-name-part> <tp:taxon-name-part taxon-name-part-type="species" reg="glochidiata">glochidiata</tp:taxon-name-part></tp:taxon-name></italic>, 17 Sep 2019, Y. Meswaet and R. Dramani, YMM13 (<bold><italic>Paratypes</italic></bold>: M-0312660; <abbrev xmlns:xlink="http://www.w3.org/1999/xlink" content-type="institution" xlink:title="University of Parakou" id="ABBRID0EXIAM" xlink:type="simple">UNIPAR</abbrev>). Benin. Borgou: Parakou, c. 391 m a.s.l., <named-content xmlns:xlink="http://www.w3.org/1999/xlink" content-type="dwc:verbatimCoordinates" xlink:type="simple"><named-content content-type="geo-json" specific-use="{&#34;type&#34;:&#34;Point&#34;,&#34;coordinates&#34;:[2.625833,9.382222]}" id="NCID0E6IAM" xlink:type="simple">9°22'56"N, 2°37'33"E</named-content></named-content>, same host, 29 Aug 2019, Y. Meswaet and A. Tabé, YMM233 (M-0312661).</p></tp:treatment-sec><tp:treatment-sec sec-type="notes" id="SECID0EEJAM"><title>Notes.</title><p>The genus <italic><tp:taxon-name><tp:taxon-name-part taxon-name-part-type="genus" reg="Zornia">Zornia</tp:taxon-name-part></tp:taxon-name></italic> comprises 80 species mainly distributed in tropical regions of the world (<xref ref-type="bibr" rid="B56">Fortuna-Perez et al. 2013</xref>). No species of <italic><tp:taxon-name><tp:taxon-name-part taxon-name-part-type="genus" reg="Cercospora">Cercospora</tp:taxon-name-part></tp:taxon-name></italic> are currently known on hosts belonging to <italic><tp:taxon-name><tp:taxon-name-part taxon-name-part-type="genus" reg="Zornia">Zornia</tp:taxon-name-part></tp:taxon-name></italic> (<xref ref-type="bibr" rid="B54">Farr and Rossman 2021</xref>). <italic><tp:taxon-name><tp:taxon-name-part taxon-name-part-type="genus" reg="Pseudocercospora">Pseudocercospora</tp:taxon-name-part> <tp:taxon-name-part taxon-name-part-type="species" reg="zorniae">zorniae</tp:taxon-name-part></tp:taxon-name></italic> (J.M. Yen &amp; Gilles) Deighton (≡ <italic><tp:taxon-name><tp:taxon-name-part taxon-name-part-type="genus" reg="Cercospora">Cercospora</tp:taxon-name-part> <tp:taxon-name-part taxon-name-part-type="species" reg="zorniae">zorniae</tp:taxon-name-part></tp:taxon-name></italic> J.M. Yen &amp; Gilles) is the only known species of cercosporoid fungi infecting species of <italic><tp:taxon-name><tp:taxon-name-part taxon-name-part-type="genus" reg="Zornia">Zornia</tp:taxon-name-part></tp:taxon-name></italic>.</p><p>In the multi-gene phylogeny (Fig. <xref ref-type="fig" rid="F1">1</xref>), <italic><tp:taxon-name><tp:taxon-name-part taxon-name-part-type="genus" reg="Cercospora">Cercospora</tp:taxon-name-part> <tp:taxon-name-part taxon-name-part-type="species" reg="zorniicola">zorniicola</tp:taxon-name-part></tp:taxon-name></italic> grouped closely, but with poor support, with isolates of <tp:taxon-name><tp:taxon-name-part taxon-name-part-type="genus" reg="Cercospora">Cercospora</tp:taxon-name-part> <tp:taxon-name-part taxon-name-part-type="uncertainty-rank">cf.</tp:taxon-name-part> <tp:taxon-name-part taxon-name-part-type="species" reg="citrullina">citrullina</tp:taxon-name-part></tp:taxon-name> (MUCC 576) on <italic><tp:taxon-name><tp:taxon-name-part taxon-name-part-type="genus" reg="Citrullus">Citrullus</tp:taxon-name-part> <tp:taxon-name-part taxon-name-part-type="species" reg="lanatus">lanatus</tp:taxon-name-part></tp:taxon-name></italic> (Thunb.) Matsum. &amp; Nakai (<tp:taxon-name><tp:taxon-name-part taxon-name-part-type="family">Cucurbitaceae</tp:taxon-name-part></tp:taxon-name>) and <italic><tp:taxon-name><tp:taxon-name-part taxon-name-part-type="genus" reg="Cercospora">C.</tp:taxon-name-part> <tp:taxon-name-part taxon-name-part-type="species" reg="kikuchii">kikuchii</tp:taxon-name-part></tp:taxon-name></italic> on <italic><tp:taxon-name><tp:taxon-name-part taxon-name-part-type="genus" reg="Glycine">Glycine</tp:taxon-name-part> <tp:taxon-name-part taxon-name-part-type="species" reg="max">max</tp:taxon-name-part></tp:taxon-name></italic>, <italic><tp:taxon-name><tp:taxon-name-part taxon-name-part-type="genus" reg="Phaseolus">Phaseolus</tp:taxon-name-part></tp:taxon-name></italic> spp., <italic><tp:taxon-name><tp:taxon-name-part taxon-name-part-type="genus" reg="Cyamopsis">Cyamopsis</tp:taxon-name-part> <tp:taxon-name-part taxon-name-part-type="species" reg="tetragonoloba">tetragonoloba</tp:taxon-name-part></tp:taxon-name></italic> (L.) Taub., <italic><tp:taxon-name><tp:taxon-name-part taxon-name-part-type="genus" reg="Vigna">Vigna</tp:taxon-name-part></tp:taxon-name></italic> and other <tp:taxon-name><tp:taxon-name-part taxon-name-part-type="family">Fabaceae</tp:taxon-name-part></tp:taxon-name> hosts (<xref ref-type="bibr" rid="B97">Mulder and Holliday 1975</xref>; <xref ref-type="bibr" rid="B64">Groenewald et al. 2013</xref>). However, morphologically, <italic><tp:taxon-name><tp:taxon-name-part taxon-name-part-type="genus" reg="Cercospora">C.</tp:taxon-name-part> <tp:taxon-name-part taxon-name-part-type="species" reg="zorniicola">zorniicola</tp:taxon-name-part></tp:taxon-name></italic> is clearly distinct from <tp:taxon-name><tp:taxon-name-part taxon-name-part-type="genus" reg="Cercospora">C.</tp:taxon-name-part> <tp:taxon-name-part taxon-name-part-type="uncertainty-rank">cf.</tp:taxon-name-part> <tp:taxon-name-part taxon-name-part-type="species" reg="citrullina">citrullina</tp:taxon-name-part></tp:taxon-name> by external hyphae, unbranched, darker and longer conidiophores [(15–)24.5–134(–158) μm] and somewhat longer conidia [(15–)27.5–182.5(–200) μm], while <tp:taxon-name><tp:taxon-name-part taxon-name-part-type="genus" reg="Cercospora">C.</tp:taxon-name-part> <tp:taxon-name-part taxon-name-part-type="uncertainty-rank">cf.</tp:taxon-name-part> <tp:taxon-name-part taxon-name-part-type="species" reg="citrullina">citrullina</tp:taxon-name-part></tp:taxon-name> has pale to pale brown and short conidiophores (50–86 μm) and shorter conidia (40–130 μm) (<xref ref-type="bibr" rid="B64">Groenewald et al. 2013</xref>). <italic><tp:taxon-name><tp:taxon-name-part taxon-name-part-type="genus" reg="Cercospora">C.</tp:taxon-name-part> <tp:taxon-name-part taxon-name-part-type="species" reg="zorniicola">zorniicola</tp:taxon-name-part></tp:taxon-name></italic> differs from <italic><tp:taxon-name><tp:taxon-name-part taxon-name-part-type="genus" reg="Cercospora">C.</tp:taxon-name-part> <tp:taxon-name-part taxon-name-part-type="species" reg="kikuchii">kikuchii</tp:taxon-name-part></tp:taxon-name></italic> in having external hyphae, darker and shorter conidiophores [(15–)24.5–134(–158) μm] and shorter conidia [(15–)27.5–182.5(–200) μm], while <italic><tp:taxon-name><tp:taxon-name-part taxon-name-part-type="genus" reg="Cercospora">C.</tp:taxon-name-part> <tp:taxon-name-part taxon-name-part-type="species" reg="kikuchii">kikuchii</tp:taxon-name-part></tp:taxon-name></italic> has paler and longer conidiophores (45–200 μm) and above all, much longer conidia (50–375 µm) with numerous indistinct septa (<xref ref-type="bibr" rid="B97">Mulder and Holliday 1975</xref>; <xref ref-type="bibr" rid="B75">Hsieh and Goh 1990</xref>). In the phylogeny based on <italic><abbrev xmlns:xlink="http://www.w3.org/1999/xlink" xlink:title="translation elongation factor 1-α" id="ABBRID0EBRAM" xlink:type="simple">tef1</abbrev></italic> molecular sequence data, it is not possible to distinguish <italic><tp:taxon-name><tp:taxon-name-part taxon-name-part-type="genus" reg="Cercospora">C.</tp:taxon-name-part> <tp:taxon-name-part taxon-name-part-type="species" reg="zorniicola">zorniicola</tp:taxon-name-part></tp:taxon-name></italic> from other <italic><tp:taxon-name><tp:taxon-name-part taxon-name-part-type="genus" reg="Cercospora">Cercospora</tp:taxon-name-part></tp:taxon-name></italic> spp. (see Suppl. material <xref ref-type="supplementary-material" rid="S4">4</xref>).</p><p>Based on a MegaBLAST search in the NCBI GenBank nucleotide database using the <italic><abbrev xmlns:xlink="http://www.w3.org/1999/xlink" xlink:title="translation elongation factor 1-α" id="ABBRID0E5RAM" xlink:type="simple">tef1</abbrev></italic> sequence data of <italic><tp:taxon-name><tp:taxon-name-part taxon-name-part-type="genus" reg="Cercospora">C.</tp:taxon-name-part> <tp:taxon-name-part taxon-name-part-type="species" reg="zorniicola">zorniicola</tp:taxon-name-part></tp:taxon-name></italic>, the closest matches were <tp:taxon-name><tp:taxon-name-part taxon-name-part-type="genus" reg="Cercospora">Cercospora</tp:taxon-name-part> <tp:taxon-name-part taxon-name-part-type="uncertainty-rank">aff.</tp:taxon-name-part> <tp:taxon-name-part taxon-name-part-type="species" reg="canescens">canescens</tp:taxon-name-part></tp:taxon-name> on <italic><tp:taxon-name><tp:taxon-name-part taxon-name-part-type="genus" reg="Dioscorea">Dioscorea</tp:taxon-name-part> <tp:taxon-name-part taxon-name-part-type="species" reg="rotundata">rotundata</tp:taxon-name-part></tp:taxon-name></italic> Poir. (<tp:taxon-name><tp:taxon-name-part taxon-name-part-type="family">Dioscoreaceae</tp:taxon-name-part></tp:taxon-name>) from Ghana (GenBank <ext-link xmlns:xlink="http://www.w3.org/1999/xlink" ext-link-type="gen" xlink:href="JX143316" xlink:type="simple">JX143316</ext-link>; Identities 294 / 300, i.e., 98%), <tp:taxon-name><tp:taxon-name-part taxon-name-part-type="genus" reg="Cercospora">Cercospora</tp:taxon-name-part> <tp:taxon-name-part taxon-name-part-type="uncertainty-rank">cf.</tp:taxon-name-part> <tp:taxon-name-part taxon-name-part-type="species" reg="coreopsidis">coreopsidis</tp:taxon-name-part></tp:taxon-name> W.W. Ray on <italic><tp:taxon-name><tp:taxon-name-part taxon-name-part-type="genus" reg="Coreopsis">Coreopsis</tp:taxon-name-part> <tp:taxon-name-part taxon-name-part-type="species" reg="lanceolata">lanceolata</tp:taxon-name-part></tp:taxon-name></italic> L. (<tp:taxon-name><tp:taxon-name-part taxon-name-part-type="family">Asteraceae</tp:taxon-name-part></tp:taxon-name>) form South Korea (GenBank <ext-link xmlns:xlink="http://www.w3.org/1999/xlink" ext-link-type="gen" xlink:href="JX143344" xlink:type="simple">JX143344</ext-link>; Identities 293 / 300, i.e., 97%) and <italic><tp:taxon-name><tp:taxon-name-part taxon-name-part-type="genus" reg="Cercospora">Cercospora</tp:taxon-name-part> <tp:taxon-name-part taxon-name-part-type="species" reg="nicotianae">nicotianae</tp:taxon-name-part></tp:taxon-name></italic> on <italic><tp:taxon-name><tp:taxon-name-part taxon-name-part-type="genus" reg="Nicotiana">Nicotiana</tp:taxon-name-part> <tp:taxon-name-part taxon-name-part-type="species" reg="tabacum">tabacum</tp:taxon-name-part></tp:taxon-name></italic> (<tp:taxon-name><tp:taxon-name-part taxon-name-part-type="family">Solanaceae</tp:taxon-name-part></tp:taxon-name>) from China (GenBank <ext-link xmlns:xlink="http://www.w3.org/1999/xlink" ext-link-type="gen" xlink:href="MK881748" xlink:type="simple">MK881748</ext-link>; Identities 292 / 300, i.e., 97%). This species is proposed to be new to science based on a distinct combination of morphological characteristics and because no other species of <italic><tp:taxon-name><tp:taxon-name-part taxon-name-part-type="genus" reg="Cercospora">Cercospora</tp:taxon-name-part></tp:taxon-name></italic> is currently known on a species of this host genus.</p></tp:treatment-sec><tp:treatment-sec><!--Section generated to contain objects referenced in tp:taxon-treatment.--><fig id="F2" position="float" orientation="portrait"><object-id xmlns:xlink="http://www.w3.org/1999/xlink" content-type="doi" xlink:type="simple">10.3897/mycokeys.81.67850.figure2</object-id><object-id xmlns:xlink="http://www.w3.org/1999/xlink" content-type="arpha" xlink:type="simple">F38DCBF7-0609-5E6F-841D-8B3E011F8547</object-id><label>Figure 2.</label><caption><p>Leaf spot symptoms associated with <italic><tp:taxon-name><tp:taxon-name-part taxon-name-part-type="genus" reg="Cercospora">Cercospora</tp:taxon-name-part></tp:taxon-name></italic> spp. <bold>A</bold><italic><tp:taxon-name><tp:taxon-name-part taxon-name-part-type="genus" reg="Cercospora">Cercospora</tp:taxon-name-part> <tp:taxon-name-part taxon-name-part-type="species" reg="beninensis">beninensis</tp:taxon-name-part></tp:taxon-name></italic> on <italic><tp:taxon-name><tp:taxon-name-part taxon-name-part-type="genus" reg="Crotalaria">Crotalaria</tp:taxon-name-part> <tp:taxon-name-part taxon-name-part-type="species" reg="macrocalyx">macrocalyx</tp:taxon-name-part></tp:taxon-name></italic> (YMM11) <bold>B</bold><tp:taxon-name><tp:taxon-name-part taxon-name-part-type="genus" reg="Cercospora">Cercospora</tp:taxon-name-part> <tp:taxon-name-part taxon-name-part-type="uncertainty-rank">aff.</tp:taxon-name-part> <tp:taxon-name-part taxon-name-part-type="species" reg="canescens">canescens</tp:taxon-name-part></tp:taxon-name> on <italic><tp:taxon-name><tp:taxon-name-part taxon-name-part-type="genus" reg="Calopogonium">Calopogonium</tp:taxon-name-part></tp:taxon-name></italic> sp. (YMM07) <bold>C</bold><tp:taxon-name><tp:taxon-name-part taxon-name-part-type="genus" reg="Cercospora">Cercospora</tp:taxon-name-part> <tp:taxon-name-part taxon-name-part-type="uncertainty-rank">aff.</tp:taxon-name-part> <tp:taxon-name-part taxon-name-part-type="species" reg="canescens">canescens</tp:taxon-name-part></tp:taxon-name> on <italic><tp:taxon-name><tp:taxon-name-part taxon-name-part-type="genus" reg="Vigna">Vigna</tp:taxon-name-part> <tp:taxon-name-part taxon-name-part-type="species" reg="subterranea">subterranea</tp:taxon-name-part></tp:taxon-name></italic> (YMM01) <bold>D</bold><italic><tp:taxon-name><tp:taxon-name-part taxon-name-part-type="genus" reg="Cercospora">Cercospora</tp:taxon-name-part> <tp:taxon-name-part taxon-name-part-type="species" reg="fagopyri">fagopyri</tp:taxon-name-part></tp:taxon-name></italic> on <italic><tp:taxon-name><tp:taxon-name-part taxon-name-part-type="genus" reg="Lablab">Lablab</tp:taxon-name-part></tp:taxon-name></italic> sp. (YMM23A) <bold>E</bold><italic><tp:taxon-name><tp:taxon-name-part taxon-name-part-type="genus" reg="Cercospora">Cercospora</tp:taxon-name-part> <tp:taxon-name-part taxon-name-part-type="species" reg="parakouensis">parakouensis</tp:taxon-name-part></tp:taxon-name></italic> on <italic><tp:taxon-name><tp:taxon-name-part taxon-name-part-type="genus" reg="Desmodium">Desmodium</tp:taxon-name-part> <tp:taxon-name-part taxon-name-part-type="species" reg="tortuosum">tortuosum</tp:taxon-name-part></tp:taxon-name></italic> (YMM296A) <bold>F</bold><italic><tp:taxon-name><tp:taxon-name-part taxon-name-part-type="genus" reg="Cercospora">Cercospora</tp:taxon-name-part> <tp:taxon-name-part taxon-name-part-type="species" reg="phaseoli-lunati">phaseoli-lunati</tp:taxon-name-part></tp:taxon-name></italic> on <italic><tp:taxon-name><tp:taxon-name-part taxon-name-part-type="genus" reg="Vigna">Vigna</tp:taxon-name-part> <tp:taxon-name-part taxon-name-part-type="species" reg="radiata">radiata</tp:taxon-name-part></tp:taxon-name></italic> (YMM289) <bold>G</bold><italic><tp:taxon-name><tp:taxon-name-part taxon-name-part-type="genus" reg="Cercospora">Cercospora</tp:taxon-name-part> <tp:taxon-name-part taxon-name-part-type="species" reg="rhynchophora">rhynchophora</tp:taxon-name-part></tp:taxon-name></italic> on <italic><tp:taxon-name><tp:taxon-name-part taxon-name-part-type="genus" reg="Vigna">Vigna</tp:taxon-name-part> <tp:taxon-name-part taxon-name-part-type="species" reg="unguiculata">unguiculata</tp:taxon-name-part></tp:taxon-name></italic> (YMM03B) <bold>H</bold><italic><tp:taxon-name><tp:taxon-name-part taxon-name-part-type="genus" reg="Cercospora">Cercospora</tp:taxon-name-part> <tp:taxon-name-part taxon-name-part-type="species" reg="tentaculifera">tentaculifera</tp:taxon-name-part></tp:taxon-name></italic> on <italic><tp:taxon-name><tp:taxon-name-part taxon-name-part-type="genus" reg="Vigna">Vigna</tp:taxon-name-part> <tp:taxon-name-part taxon-name-part-type="species" reg="unguiculata">unguiculata</tp:taxon-name-part></tp:taxon-name></italic> (YMM75) <bold>I</bold><italic><tp:taxon-name><tp:taxon-name-part taxon-name-part-type="genus" reg="Cercospora">Cercospora</tp:taxon-name-part> <tp:taxon-name-part taxon-name-part-type="species" reg="vignae-subterraneae">vignae-subterraneae</tp:taxon-name-part></tp:taxon-name></italic> on <italic><tp:taxon-name><tp:taxon-name-part taxon-name-part-type="genus" reg="Vigna">Vigna</tp:taxon-name-part> <tp:taxon-name-part taxon-name-part-type="species" reg="subterranea">subterranea</tp:taxon-name-part></tp:taxon-name></italic> (YMM293) <bold>J</bold><italic><tp:taxon-name><tp:taxon-name-part taxon-name-part-type="genus" reg="Cercospora">Cercospora</tp:taxon-name-part> <tp:taxon-name-part taxon-name-part-type="species" reg="zorniicola">zorniicola</tp:taxon-name-part></tp:taxon-name></italic> on <italic><tp:taxon-name><tp:taxon-name-part taxon-name-part-type="genus" reg="Zornia">Zornia</tp:taxon-name-part> <tp:taxon-name-part taxon-name-part-type="species" reg="glochidiata">glochidiata</tp:taxon-name-part></tp:taxon-name></italic> (YMM299). Scale bars: 10 mm (<bold>A, C, F, G</bold>); 12 mm (<bold>B, D, E, H, J</bold>); 6 mm (<bold>I</bold>).</p></caption><graphic xmlns:xlink="http://www.w3.org/1999/xlink" xlink:href="mycokeys-81-069-g002.jpg" position="float" orientation="portrait" xlink:type="simple" id="oo_556601.jpg"><uri content-type="original_file" xlink:type="simple">https://binary.pensoft.net/fig/556601</uri></graphic></fig><fig id="F1" position="float" orientation="portrait"><object-id xmlns:xlink="http://www.w3.org/1999/xlink" content-type="doi" xlink:type="simple">10.3897/mycokeys.81.67850.figure1</object-id><object-id xmlns:xlink="http://www.w3.org/1999/xlink" content-type="arpha" xlink:type="simple">B4CBF32E-655B-556C-91A4-C4795C3123EC</object-id><label>Figure 1.</label><caption><p>The Bayesian phylogenetic tree inferred from DNA sequence data from the multigene alignment (SSU rDNA, LSU rDNA, <abbrev xmlns:xlink="http://www.w3.org/1999/xlink" xlink:title="internal transcribed spacer" id="ABBRID0EG1AK" xlink:type="simple">ITS</abbrev> and <italic><abbrev xmlns:xlink="http://www.w3.org/1999/xlink" xlink:title="translation elongation factor 1-α" id="ABBRID0EL1AK" xlink:type="simple">tef1</abbrev></italic>) of cercosporoid species. Nodes receiving Bayesian <abbrev xmlns:xlink="http://www.w3.org/1999/xlink" xlink:title="Posterior probabilities" id="ABBRID0EP1AK" xlink:type="simple">PP</abbrev> ≥ 0.94 or <abbrev xmlns:xlink="http://www.w3.org/1999/xlink" xlink:title="Maximum Likelihood" id="ABBRID0ET1AK" xlink:type="simple">ML</abbrev><abbrev xmlns:xlink="http://www.w3.org/1999/xlink" xlink:title="Bootstrap values" id="ABBRID0EX1AK" xlink:type="simple">BS</abbrev> ≥ 70% are considered as strongly supported and are indicated by thickened branches. Names of newly described species are written in bold and red. Species newly reported for Benin are indicated by green letters. Names of host plants are written with blue letters.</p></caption><graphic xmlns:xlink="http://www.w3.org/1999/xlink" xlink:href="mycokeys-81-069-g001.jpg" position="float" orientation="portrait" xlink:type="simple" id="oo_556600.jpg"><uri content-type="original_file" xlink:type="simple">https://binary.pensoft.net/fig/556600</uri></graphic></fig><supplementary-material xmlns:xlink="http://www.w3.org/1999/xlink" id="S4" position="float" orientation="portrait" xlink:type="simple"><object-id content-type="doi" xlink:type="simple">10.3897/mycokeys.81.67850.suppl4</object-id><object-id content-type="arpha" xlink:type="simple">C8014C54-C60C-5700-A5B1-3317BD83A046</object-id><label>Supplementary material 4</label><caption><p>A Bayesian phylogenetic tree inferred from <italic><abbrev xlink:title="translation elongation factor 1-α" id="ABBRID0EVAOM" xlink:type="simple">tef1</abbrev></italic> DNA sequence data of cercosporoid species</p></caption><statement content-type="dataType"><label>Data type</label><p>phylogenetic</p></statement><statement content-type="notes"><label>Explanation note</label><p>Nodes receiving Bayesian <abbrev xlink:title="Posterior probabilities" id="ABBRID0E5AOM" xlink:type="simple">PP</abbrev> ≥ 0.94 are considered as strongly supported and are indicated by thickened branches. Newly described species are denoted in bold and red text, newly reported species are indicated in blue text.</p></statement><media xlink:href="mycokeys-81-069-s004.pdf" mimetype="application" mime-subtype="pdf" position="float" orientation="portrait" xlink:type="simple" id="oo_556623.pdf"><uri content-type="original_file" xlink:type="simple">https://binary.pensoft.net/file/556623</uri></media><permissions><license xlink:type="simple"><license-p>This dataset is made available under the Open Database License (http://opendatacommons.org/licenses/odbl/1.0/). The Open Database License (ODbL) is a license agreement intended to allow users to freely share, modify, and use this Dataset while maintaining this same freedom for others, provided that the original source and author(s) are credited.</license-p></license></permissions><attrib specific-use="authors">Yalemwork Meswaet, Ralph Mangelsdorff, Nourou S. Yorou, Meike Piepenbring</attrib></supplementary-material></tp:treatment-sec><ref-list><ref id="B56"><mixed-citation xmlns:xlink="http://www.w3.org/1999/xlink" xlink:type="simple"><person-group><name name-style="western"><surname>Fortuna-Perez</surname><given-names>AP</given-names></name><name name-style="western"><surname>da Silva</surname><given-names>MJ</given-names></name><name name-style="western"><surname>de Queiroz</surname><given-names>LP</given-names></name><name name-style="western"><surname>Lewis</surname><given-names>GP</given-names></name><name name-style="western"><surname>Simões</surname><given-names>AO</given-names></name><name name-style="western"><surname>de Azevedo Tozzi</surname><given-names>AMG</given-names></name><name name-style="western"><surname>Sarkinen</surname><given-names>T</given-names></name><name name-style="western"><surname>de Souza</surname><given-names>AP</given-names></name></person-group> (<year>2013</year>) <article-title>Phylogeny and biogeography of the genus <italic><tp:taxon-name><tp:taxon-name-part taxon-name-part-type="genus">Zornia</tp:taxon-name-part></tp:taxon-name></italic> (<tp:taxon-name><tp:taxon-name-part taxon-name-part-type="family">Leguminosae</tp:taxon-name-part></tp:taxon-name>: <tp:taxon-name><tp:taxon-name-part taxon-name-part-type="subfamily">Papilionoideae</tp:taxon-name-part></tp:taxon-name>: <tp:taxon-name><tp:taxon-name-part taxon-name-part-type="tribe">Dalbergieae</tp:taxon-name-part></tp:taxon-name>).</article-title><source>Taxon</source><volume>62</volume>: <fpage>723</fpage>–<lpage>732</lpage>. <ext-link xlink:type="simple" ext-link-type="doi" xlink:href="10.12705/624.35">https://doi.org/10.12705/624.35</ext-link></mixed-citation></ref><ref id="B54"><mixed-citation xmlns:xlink="http://www.w3.org/1999/xlink" xlink:type="simple"><person-group><name name-style="western"><surname>Farr</surname><given-names>DF</given-names></name><name name-style="western"><surname>Rossman</surname><given-names>AY</given-names></name></person-group> (<year>2021</year>) Fungal Databases, U.S. National Fungus Collections, ARS, USDA. <ext-link xlink:type="simple" ext-link-type="uri" xlink:href="https://nt.ars-grin.gov/fungaldatabases/">https://nt.ars-grin.gov/fungaldatabases/</ext-link> [Retrieved January 22, 2021]</mixed-citation></ref><ref id="B97"><mixed-citation xmlns:xlink="http://www.w3.org/1999/xlink" xlink:type="simple"><person-group><name name-style="western"><surname>Mulder</surname><given-names>JL</given-names></name><name name-style="western"><surname>Holliday</surname><given-names>P</given-names></name></person-group> (<year>1975</year>) <italic><tp:taxon-name><tp:taxon-name-part taxon-name-part-type="genus">Cercospora</tp:taxon-name-part> <tp:taxon-name-part taxon-name-part-type="species">canescens</tp:taxon-name-part></tp:taxon-name></italic>. CMI descriptions of phytopathogenic fungi and bacteria 462.</mixed-citation></ref><ref id="B64"><mixed-citation xmlns:xlink="http://www.w3.org/1999/xlink" xlink:type="simple"><person-group><name name-style="western"><surname>Groenewald</surname><given-names>JZ</given-names></name><name name-style="western"><surname>Nakashima</surname><given-names>C</given-names></name><name name-style="western"><surname>Nishikawa</surname><given-names>J</given-names></name><name name-style="western"><surname>Shin</surname><given-names>H-D</given-names></name><name name-style="western"><surname>Park</surname><given-names>J-H</given-names></name><name name-style="western"><surname>Jama</surname><given-names>AN</given-names></name><name name-style="western"><surname>Groenewald</surname><given-names>M</given-names></name><name name-style="western"><surname>Braun</surname><given-names>U</given-names></name><name name-style="western"><surname>Crous</surname><given-names>PW</given-names></name></person-group> (<year>2013</year>) <article-title>Species concepts in <italic><tp:taxon-name><tp:taxon-name-part taxon-name-part-type="genus">Cercospora</tp:taxon-name-part></tp:taxon-name></italic>: spotting the weeds among the roses.</article-title><source>Studies in Mycology</source><volume>75</volume>: <fpage>115</fpage>–<lpage>170</lpage>. <ext-link xlink:type="simple" ext-link-type="doi" xlink:href="10.3114/sim0012">https://doi.org/10.3114/sim0012</ext-link></mixed-citation></ref><ref id="B75"><mixed-citation xmlns:xlink="http://www.w3.org/1999/xlink" xlink:type="simple"><person-group><name name-style="western"><surname>Hsieh</surname><given-names>WH</given-names></name><name name-style="western"><surname>Goh</surname><given-names>TK</given-names></name></person-group> (<year>1990</year>) <source><italic><tp:taxon-name><tp:taxon-name-part taxon-name-part-type="genus">Cercospora</tp:taxon-name-part></tp:taxon-name></italic> and Similar <tp:taxon-name><tp:taxon-name-part taxon-name-part-type="kingdom">Fungi</tp:taxon-name-part></tp:taxon-name> from Taiwan.</source><publisher-name>Maw Chang Book Co</publisher-name>, <publisher-loc>Taipei</publisher-loc>, <size units="page">376 pp</size>.</mixed-citation></ref></ref-list></tp:taxon-treatment>
