# Supplementary material for: Unravelling unexplored diversity of cercosporoid fungi (Mycosphaerellaceae, Mycosphaerellales, Ascomycota) in tropical Africa
Source: MycoKeys. 2021 Jun 17;81:69–138. doi: 10.3897/mycokeys.81.67850 (PMC8225595; doi:10.3897/mycokeys.81.67850)
Supplement: XML Treatment for Nothopassalora personata [file mycokeys.81.67850-treatment12.xml]

<!DOCTYPE tp:taxon-treatment
  PUBLIC "-//TaxonX//DTD Taxonomic Treatment Publishing DTD v0 20100105//EN" "tax-treatment-NSO.dtd">
<tp:taxon-treatment xmlns:tp="http://www.plazi.org/taxpub"><tp:treatment-meta><kwd-group><label>Taxon classification</label><kwd><named-content xmlns:xlink="http://www.w3.org/1999/xlink" content-type="kingdom">Fungi</named-content></kwd><kwd><named-content xmlns:xlink="http://www.w3.org/1999/xlink" content-type="order">Mycosphaerellales</named-content></kwd><kwd><named-content xmlns:xlink="http://www.w3.org/1999/xlink" content-type="family">Mycosphaerellaceae</named-content></kwd></kwd-group><mixed-citation publication-type="journal"><person-group><name><surname>Meswaet</surname><given-names>Yalemwork</given-names></name><name><surname>Mangelsdorff</surname><given-names>Ralph</given-names></name><name><surname>Yorou</surname><given-names>Nourou S.</given-names></name><name><surname>Piepenbring</surname><given-names>Meike</given-names></name></person-group><article-title>Unravelling unexplored diversity of cercosporoid fungi (<tp:taxon-name><tp:taxon-name-part taxon-name-part-type="family">Mycosphaerellaceae</tp:taxon-name-part></tp:taxon-name>, <tp:taxon-name><tp:taxon-name-part taxon-name-part-type="order">Mycosphaerellales</tp:taxon-name-part></tp:taxon-name>, <tp:taxon-name><tp:taxon-name-part taxon-name-part-type="phylum">Ascomycota</tp:taxon-name-part></tp:taxon-name>) in tropical Africa</article-title><source>MycoKeys</source><day>17</day><month>6</month><year>2021</year><volume>81</volume><fpage>69</fpage><lpage>138</lpage><pub-id pub-id-type="doi">10.3897/mycokeys.81.67850</pub-id></mixed-citation></tp:treatment-meta><tp:nomenclature><tp:taxon-name><object-id xmlns:xlink="http://www.w3.org/1999/xlink" content-type="arpha" xlink:type="simple">2D60269B-BAD7-5AD9-89B5-6ABE855016BA</object-id>
              <tp:taxon-name-part taxon-name-part-type="genus" reg="Nothopassalora">Nothopassalora</tp:taxon-name-part>
              <tp:taxon-name-part taxon-name-part-type="species" reg="personata">personata</tp:taxon-name-part>
              <object-id xmlns:xlink="http://www.w3.org/1999/xlink" content-type="mycobank" xlink:type="simple">822766</object-id>
            </tp:taxon-name><tp:taxon-authority>(Berk. &amp; M.A. Curtis) U.Braun, C. Nakash., Videira &amp; Crous, Studies in Mycology 87: 333. 2017.</tp:taxon-authority><xref ref-type="fig" rid="F14">Figs 14A, B</xref><xref ref-type="fig" rid="F15">, 15</xref></tp:nomenclature><tp:treatment-sec sec-type="Basionym" id="SECID0EIXAM"><title>Basionym.</title><p><italic><tp:taxon-name><tp:taxon-name-part taxon-name-part-type="genus" reg="Cladosporium">Cladosporium</tp:taxon-name-part> <tp:taxon-name-part taxon-name-part-type="species" reg="personatum">personatum</tp:taxon-name-part></tp:taxon-name></italic> Berk. &amp; M.A. Curtis, Grevillea 3 (27): 106 (1875).</p></tp:treatment-sec><tp:treatment-sec sec-type="material" id="SECID0EZXAM"><title>Type.</title><p>USA. South Carolina: Santee River, on <italic><tp:taxon-name><tp:taxon-name-part taxon-name-part-type="genus" reg="Arachis">Arachis</tp:taxon-name-part> <tp:taxon-name-part taxon-name-part-type="species" reg="hypogaea">hypogaea</tp:taxon-name-part></tp:taxon-name></italic> (<tp:taxon-name><tp:taxon-name-part taxon-name-part-type="family">Fabaceae</tp:taxon-name-part></tp:taxon-name>), (no date), Ravenel 1612 (<bold><italic>Holotype</italic></bold> K n.v.; <bold><italic>Isotype</italic></bold> IMI 104552, n.v.; <bold><italic>Epitype</italic></bold> CBS H-22946, n.v.).</p><p>For more synonyms see <xref ref-type="bibr" rid="B32">Crous and Braun 2003</xref>; <xref ref-type="bibr" rid="B123">Videira et al. 2017</xref> or MycoBank.</p></tp:treatment-sec><tp:treatment-sec sec-type="description" id="SECID0ECZAM"><title>Description.</title><p><bold><italic>Leaf spots</italic></bold> amphigenous, subcircular to irregularly angular, 2–8 mm diam., reddish brown, later dark brown by abundant caespituli, finally sometimes greyish brown to blackish brown, margin indefinite. <bold><italic>Caespituli</italic></bold> amphigenous, greyish brown to dark brown. <bold><italic>Mycelium</italic></bold> mainly internal. <bold>Stromata</bold> small to well-developed, up to 48 μm diam., immersed in the mesophyll or in substomatal chambers, subcircular to irregular, brown to dark brown. <bold><italic>Conidiophores</italic></bold> in moderately dense to dense fascicles, arising from stromata, breaking through the adaxial epidermis of the leaves or penetrating through stomatal openings, or solitarily arising through stomatal openings, cylindrical, straight to sinuous or geniculate, conically truncate at the apex, unbranched, (12.5–)20–55.5(–58) × 5–7 μm, 1–3(–4)-septate, pale brown to brown, paler towards the apex. Conidiogenous loci 2.5 μm wide, thickened and darkened. <bold><italic>Conidia</italic></bold> solitary, cylindrical to long-obclavate with round apex, straight to curved, (14–)23–68(–80) × (5–)5.5–8(–9) μm, 2–6-septate, pale brown to olivaceous brown, base obconically truncate, 2–3 μm wide, hila thickened and darkened.</p></tp:treatment-sec><tp:treatment-sec sec-type="material" id="SECID0E2ZAM"><title>Specimens examined.</title><p>Benin. Donga: Taneka-Koko, c. 441 m a.s.l., <named-content xmlns:xlink="http://www.w3.org/1999/xlink" content-type="dwc:verbatimCoordinates" xlink:type="simple"><named-content content-type="geo-json" specific-use="{&#34;type&#34;:&#34;Point&#34;,&#34;coordinates&#34;:[1.492778,9.858333]}" id="NCID0EE1AM" xlink:type="simple">9°51'30"N, 1°29'34"E</named-content></named-content>, on <italic><tp:taxon-name><tp:taxon-name-part taxon-name-part-type="genus" reg="Arachis">Arachis</tp:taxon-name-part> <tp:taxon-name-part taxon-name-part-type="species" reg="hypogaea">hypogaea</tp:taxon-name-part></tp:taxon-name></italic>, 29 Jul 2017, Y. Meswaet, M. Piepenbring N. S. Yorou and participants of the summer school 2017, YMM49A (M-0312662; <abbrev xmlns:xlink="http://www.w3.org/1999/xlink" content-type="institution" xlink:title="University of Parakou" id="ABBRID0EU1AM" xlink:type="simple">UNIPAR</abbrev>). Benin. Borgou: Parakou, c. 354 m a.s.l., <named-content xmlns:xlink="http://www.w3.org/1999/xlink" content-type="dwc:verbatimCoordinates" xlink:type="simple"><named-content content-type="geo-json" specific-use="{&#34;type&#34;:&#34;Point&#34;,&#34;coordinates&#34;:[2.646667,9.333889]}" id="NCID0E31AM" xlink:type="simple">9°20'02"N, 2°38'48"E</named-content></named-content>, same host, 27 Aug 2019, Y. Meswaet and R. Dramani, YMM224A (M-0312663). Benin. Borgou: Parakou, Songhai (farm school), c. 333 m a.s.l., <named-content xmlns:xlink="http://www.w3.org/1999/xlink" content-type="dwc:verbatimCoordinates" xlink:type="simple"><named-content content-type="geo-json" specific-use="{&#34;type&#34;:&#34;Point&#34;,&#34;coordinates&#34;:[2.690000,9.411667]}" id="NCID0EE2AM" xlink:type="simple">9°24'42"N, 2°41'24"E</named-content></named-content>, same host, 30 Aug 2019, Y. Meswaet and A. Tabé, YMM247 (M-0312664). Benin. Borgou: Commune of Nikki, Tontarou, c. 452 m a.s.l., <named-content xmlns:xlink="http://www.w3.org/1999/xlink" content-type="dwc:verbatimCoordinates" xlink:type="simple"><named-content content-type="geo-json" specific-use="{&#34;type&#34;:&#34;Point&#34;,&#34;coordinates&#34;:[3.249722,9.839722]}" id="NCID0EM2AM" xlink:type="simple">9°50'23"N, 3°14'59"E</named-content></named-content>, same host, 19 Sep 2019, Y. Meswaet, A. Tabé and M. Piepenbring, YMM295 (M-0312665).</p></tp:treatment-sec><tp:treatment-sec sec-type="material" id="SECID0ER2AM"><title>Herbarium specimens examined for comparison.</title><p><italic><tp:taxon-name><tp:taxon-name-part taxon-name-part-type="genus" reg="Nothopassalora">Nothopassalora</tp:taxon-name-part> <tp:taxon-name-part taxon-name-part-type="species" reg="personata">personata</tp:taxon-name-part></tp:taxon-name></italic>. On <italic><tp:taxon-name><tp:taxon-name-part taxon-name-part-type="genus" reg="Arachis">Arachis</tp:taxon-name-part></tp:taxon-name></italic> sp.: Democratic Republic of the Congo (Zaire). Kindu, 28 Jan 1920, Shantz H. L., 628 (<abbrev xmlns:xlink="http://www.w3.org/1999/xlink" xlink:title="US National Fungus Collections" id="ABBRID0EJ3AM" xlink:type="simple">BPI</abbrev> 439440 as <italic><tp:taxon-name><tp:taxon-name-part taxon-name-part-type="genus" reg="Cercospora">Cercospora</tp:taxon-name-part> <tp:taxon-name-part taxon-name-part-type="species" reg="personata">personata</tp:taxon-name-part></tp:taxon-name></italic> Berk. &amp; M.A. Curtis). On <italic><tp:taxon-name><tp:taxon-name-part taxon-name-part-type="genus" reg="Arachis">Arachis</tp:taxon-name-part></tp:taxon-name></italic> sp.: Guinea. 5 Sep 1964, Litzenberger S. <tp:taxon-name><tp:taxon-name-part taxon-name-part-type="genus" reg="Cercospora">C.</tp:taxon-name-part></tp:taxon-name>, 91 (<abbrev xmlns:xlink="http://www.w3.org/1999/xlink" xlink:title="US National Fungus Collections" id="ABBRID0EF4AM" xlink:type="simple">BPI</abbrev> 439443 as <italic><tp:taxon-name><tp:taxon-name-part taxon-name-part-type="genus" reg="Cercospora">C.</tp:taxon-name-part> <tp:taxon-name-part taxon-name-part-type="species" reg="personata">personata</tp:taxon-name-part></tp:taxon-name></italic>). On <italic><tp:taxon-name><tp:taxon-name-part taxon-name-part-type="genus" reg="Arachis">A.</tp:taxon-name-part> <tp:taxon-name-part taxon-name-part-type="species" reg="hypogaea">hypogaea</tp:taxon-name-part></tp:taxon-name></italic>: Indonesia, Java, Tegal, 28 Jan 1920, Raciborski, s.n (<abbrev xmlns:xlink="http://www.w3.org/1999/xlink" xlink:title="US National Fungus Collections" id="ABBRID0E64AM" xlink:type="simple">BPI</abbrev> 407235 “type?” of <italic><tp:taxon-name><tp:taxon-name-part taxon-name-part-type="genus" reg="Septogloeum">Septogloeum</tp:taxon-name-part> <tp:taxon-name-part taxon-name-part-type="species" reg="arachidis">arachidis</tp:taxon-name-part></tp:taxon-name></italic> Racib.).</p></tp:treatment-sec><tp:treatment-sec sec-type="distribution" id="SECID0EO5AM"><title>Hosts and distribution.</title><p>On <italic><tp:taxon-name><tp:taxon-name-part taxon-name-part-type="genus" reg="Arachis">Arachis</tp:taxon-name-part> <tp:taxon-name-part taxon-name-part-type="species" reg="glabrata">glabrata</tp:taxon-name-part></tp:taxon-name></italic> Benth., <italic><tp:taxon-name><tp:taxon-name-part taxon-name-part-type="genus" reg="Arachis">A.</tp:taxon-name-part> <tp:taxon-name-part taxon-name-part-type="species" reg="hypogaea">hypogaea</tp:taxon-name-part></tp:taxon-name></italic> (<tp:taxon-name><tp:taxon-name-part taxon-name-part-type="family">Fabaceae</tp:taxon-name-part></tp:taxon-name>), known in tropical regions where the host is cultivated, including Afghanistan, Angola, Argentina, Australia, Azerbaijan, Bangladesh, Barbados, Benin, Bermuda, Bhutan, Bolivia, Brazil, Brunei, Burkina Faso, Cambodia, Canada, China, Cambodia, Cameroon, Chad, Colombia, Congo, Cuba, Dominican Republic, Egypt, EI Salvador, Ethiopia, Fiji, French Polynesia, Gabon, Gambia, Georgia, Ghana, Greece, Guam, Guatemala, Guinea, Guyana, Haiti, Honduras, Hong Kong, India, Indonesia, Iran, Iraq, Israel, Ivory Coast, Jamaica, Jordan, Kenya, Korea, Laos, Lesser Antilles, Liberia, Libya, Madagascar, Malawi, Malaysia, Mali, Mauritius, Mexico, Morocco, Mozambique, Myanmar, Nepal, New Caledonia, Nicaragua, Niger, Nigeria, Pakistan, Panama, Papua New Guinea, Paraguay, Peru, Philippines, Puerto Rico, Russia, Saint Vincent and the Grenadines, Senegal, Sierra Leone, Singapore, Solomon Islands, Somalia, South Africa, Spain, Sri Lanka, Sudan, Suriname, Taiwan, Tanzania, Thailand, Togo, Tonga, Trinidad and Tobago, Turkmenistan, Turkey, Uganda, Uruguay, USA, Uzbekistan, Venezuela, Vietnam, Zambia, Zimbabwe (<xref ref-type="bibr" rid="B128">Yen and Lim 1980</xref>; <xref ref-type="bibr" rid="B75">Hsieh and Goh 1990</xref>; <xref ref-type="bibr" rid="B109">Shin and Kim 2001</xref>; <xref ref-type="bibr" rid="B32">Crous and Braun 2003</xref>; <xref ref-type="bibr" rid="B54">Farr and Rossman 2021</xref>).</p><fig id="F14" position="float" orientation="portrait"><object-id xmlns:xlink="http://www.w3.org/1999/xlink" content-type="doi" xlink:type="simple">10.3897/mycokeys.81.67850.figure14</object-id><object-id xmlns:xlink="http://www.w3.org/1999/xlink" content-type="arpha" xlink:type="simple">561CCC4E-5434-5DC6-B5D9-9E74AC056C42</object-id><label>Figure 14.</label><caption><p>Leaf spot symptoms associated with cercosporoid fungi <bold>A, B</bold><italic><tp:taxon-name><tp:taxon-name-part taxon-name-part-type="genus" reg="Nothopassalora">Nothopassalora</tp:taxon-name-part> <tp:taxon-name-part taxon-name-part-type="species" reg="personata">personata</tp:taxon-name-part></tp:taxon-name></italic> on <italic><tp:taxon-name><tp:taxon-name-part taxon-name-part-type="genus" reg="Arachis">Arachis</tp:taxon-name-part> <tp:taxon-name-part taxon-name-part-type="species" reg="hypogaea">hypogaea</tp:taxon-name-part></tp:taxon-name></italic> (YMM49A) <bold>B</bold> close-up of lesions with caespituli <bold>C</bold><italic><tp:taxon-name><tp:taxon-name-part taxon-name-part-type="genus" reg="Passalora">Passalora</tp:taxon-name-part> <tp:taxon-name-part taxon-name-part-type="species" reg="arachidicola">arachidicola</tp:taxon-name-part></tp:taxon-name></italic> on <italic><tp:taxon-name><tp:taxon-name-part taxon-name-part-type="genus" reg="Arachis">Arachis</tp:taxon-name-part> <tp:taxon-name-part taxon-name-part-type="species" reg="hypogaea">hypogaea</tp:taxon-name-part></tp:taxon-name></italic> (YMM49B) <bold>D</bold><italic><tp:taxon-name><tp:taxon-name-part taxon-name-part-type="genus" reg="Pseudocercospora">Pseudocercospora</tp:taxon-name-part> <tp:taxon-name-part taxon-name-part-type="species" reg="bradburyae">bradburyae</tp:taxon-name-part></tp:taxon-name></italic> on <italic><tp:taxon-name><tp:taxon-name-part taxon-name-part-type="genus" reg="Centrosema">Centrosema</tp:taxon-name-part> <tp:taxon-name-part taxon-name-part-type="species" reg="pubescens">pubescens</tp:taxon-name-part></tp:taxon-name></italic> (YMM275) <bold>E</bold><italic><tp:taxon-name><tp:taxon-name-part taxon-name-part-type="genus" reg="Pseudocercospora">Pseudocercospora</tp:taxon-name-part> <tp:taxon-name-part taxon-name-part-type="species" reg="cruenta">cruenta</tp:taxon-name-part></tp:taxon-name></italic> on <italic><tp:taxon-name><tp:taxon-name-part taxon-name-part-type="genus" reg="Phaseolus">Phaseolus</tp:taxon-name-part></tp:taxon-name></italic> sp. (YMM288) <bold>F, G</bold><italic><tp:taxon-name><tp:taxon-name-part taxon-name-part-type="genus" reg="Pseudocercospora">Pseudocercospora</tp:taxon-name-part> <tp:taxon-name-part taxon-name-part-type="species" reg="griseola">griseola</tp:taxon-name-part></tp:taxon-name></italic> on <italic><tp:taxon-name><tp:taxon-name-part taxon-name-part-type="genus" reg="Phaseolus">Phaseolus</tp:taxon-name-part> <tp:taxon-name-part taxon-name-part-type="species" reg="lunatus">lunatus</tp:taxon-name-part></tp:taxon-name></italic> (YMM297A) <bold>G</bold> close-up of lesions with sporulation <bold>H</bold><italic><tp:taxon-name><tp:taxon-name-part taxon-name-part-type="genus" reg="Pseudocercospora">Pseudocercospora</tp:taxon-name-part> <tp:taxon-name-part taxon-name-part-type="species" reg="sennicola">sennicola</tp:taxon-name-part></tp:taxon-name></italic> on <italic><tp:taxon-name><tp:taxon-name-part taxon-name-part-type="genus" reg="Senna">Senna</tp:taxon-name-part> <tp:taxon-name-part taxon-name-part-type="species" reg="occidentalis">occidentalis</tp:taxon-name-part></tp:taxon-name></italic> (YMM12) <bold>I</bold><italic><tp:taxon-name><tp:taxon-name-part taxon-name-part-type="genus" reg="Pseudocercospora">Pseudocercospora</tp:taxon-name-part> <tp:taxon-name-part taxon-name-part-type="species" reg="tabei">tabei</tp:taxon-name-part></tp:taxon-name></italic> on <italic><tp:taxon-name><tp:taxon-name-part taxon-name-part-type="genus" reg="Vigna">Vigna</tp:taxon-name-part> <tp:taxon-name-part taxon-name-part-type="species" reg="unguiculata">unguiculata</tp:taxon-name-part></tp:taxon-name></italic> (YMM220). Scale bars: 15 mm (<bold>A, D, E, F, I</bold>); 100 μm (<bold>B, G</bold>); 12 mm (<bold>D, H</bold>).</p></caption><graphic xmlns:xlink="http://www.w3.org/1999/xlink" xlink:href="mycokeys-81-069-g014.jpg" position="float" orientation="portrait" xlink:type="simple" id="oo_556612.jpg"><uri content-type="original_file" xlink:type="simple">https://binary.pensoft.net/fig/556612</uri></graphic></fig></tp:treatment-sec><tp:treatment-sec sec-type="notes" id="SECID0E5FBM"><title>Notes.</title><p><italic><tp:taxon-name><tp:taxon-name-part taxon-name-part-type="genus" reg="Nothopassalora">Nothopassalora</tp:taxon-name-part> <tp:taxon-name-part taxon-name-part-type="species" reg="personata">personata</tp:taxon-name-part></tp:taxon-name></italic> and <italic><tp:taxon-name><tp:taxon-name-part taxon-name-part-type="genus" reg="Passalora">Passalora</tp:taxon-name-part> <tp:taxon-name-part taxon-name-part-type="species" reg="arachidicola">arachidicola</tp:taxon-name-part></tp:taxon-name></italic> (Hori) U.Braun are the agents of the two major foliar diseases of <italic><tp:taxon-name><tp:taxon-name-part taxon-name-part-type="genus" reg="Arachis">Arachis</tp:taxon-name-part> <tp:taxon-name-part taxon-name-part-type="species" reg="hypogaea">hypogaea</tp:taxon-name-part></tp:taxon-name></italic> worldwide (<xref ref-type="bibr" rid="B78">Jenkins 1938</xref>; Kokalis-Burelle et al. 1997; <xref ref-type="bibr" rid="B123">Videira et al. 2017</xref>). During the collecting activities in Benin, we observed that both, <italic><tp:taxon-name><tp:taxon-name-part taxon-name-part-type="genus" reg="Nothopassalora">N.</tp:taxon-name-part> <tp:taxon-name-part taxon-name-part-type="species" reg="personata">personata</tp:taxon-name-part></tp:taxon-name></italic> and <italic><tp:taxon-name><tp:taxon-name-part taxon-name-part-type="genus" reg="Passalora">P.</tp:taxon-name-part> <tp:taxon-name-part taxon-name-part-type="species" reg="arachidicola">arachidicola</tp:taxon-name-part></tp:taxon-name></italic>, are present wherever <italic><tp:taxon-name><tp:taxon-name-part taxon-name-part-type="genus" reg="Arachis">A.</tp:taxon-name-part> <tp:taxon-name-part taxon-name-part-type="species" reg="hypogaea">hypogaea</tp:taxon-name-part></tp:taxon-name></italic> is grown and mixed infections are common. In addition, <italic><tp:taxon-name><tp:taxon-name-part taxon-name-part-type="genus" reg="Nothopassalora">N.</tp:taxon-name-part> <tp:taxon-name-part taxon-name-part-type="species" reg="personata">personata</tp:taxon-name-part></tp:taxon-name></italic> is occasionally associated with <italic><tp:taxon-name><tp:taxon-name-part taxon-name-part-type="genus" reg="Puccinia">Puccinia</tp:taxon-name-part></tp:taxon-name></italic> sp. <italic><tp:taxon-name><tp:taxon-name-part taxon-name-part-type="genus" reg="Nothopassalora">N.</tp:taxon-name-part> <tp:taxon-name-part taxon-name-part-type="species" reg="personata">personata</tp:taxon-name-part></tp:taxon-name></italic> often predominates and is more destructive than <italic><tp:taxon-name><tp:taxon-name-part taxon-name-part-type="genus" reg="Passalora">P.</tp:taxon-name-part> <tp:taxon-name-part taxon-name-part-type="species" reg="arachidicola">arachidicola</tp:taxon-name-part></tp:taxon-name></italic>. <italic><tp:taxon-name><tp:taxon-name-part taxon-name-part-type="genus" reg="Nothopassalora">N.</tp:taxon-name-part> <tp:taxon-name-part taxon-name-part-type="species" reg="personata">personata</tp:taxon-name-part></tp:taxon-name></italic> differs from <italic><tp:taxon-name><tp:taxon-name-part taxon-name-part-type="genus" reg="Passalora">P.</tp:taxon-name-part> <tp:taxon-name-part taxon-name-part-type="species" reg="arachidicola">arachidicola</tp:taxon-name-part></tp:taxon-name></italic>, in forming wider conidiophores (5–7 μm) as well as cylindrical and wider conidia [(5–)5.5–8(–9) µm], while <italic><tp:taxon-name><tp:taxon-name-part taxon-name-part-type="genus" reg="Passalora">P.</tp:taxon-name-part> <tp:taxon-name-part taxon-name-part-type="species" reg="arachidicola">arachidicola</tp:taxon-name-part></tp:taxon-name></italic> forms narrower conidiophores [(3.5–)4–5 µm)] and conidia (3.5–4.5 μm). <italic><tp:taxon-name><tp:taxon-name-part taxon-name-part-type="genus" reg="Nothopassalora">N.</tp:taxon-name-part> <tp:taxon-name-part taxon-name-part-type="species" reg="personata">personata</tp:taxon-name-part></tp:taxon-name></italic> and <italic><tp:taxon-name><tp:taxon-name-part taxon-name-part-type="genus" reg="Passalora">P.</tp:taxon-name-part> <tp:taxon-name-part taxon-name-part-type="species" reg="arachidicola">arachidicola</tp:taxon-name-part></tp:taxon-name></italic> on <italic><tp:taxon-name><tp:taxon-name-part taxon-name-part-type="genus" reg="Arachis">A.</tp:taxon-name-part> <tp:taxon-name-part taxon-name-part-type="species" reg="hypogaea">hypogaea</tp:taxon-name-part></tp:taxon-name></italic> were previously reported from Benin (<xref ref-type="bibr" rid="B32">Crous and Braun 2003</xref>), but this is the first report of these pathogens in Benin including details of the two species.</p><fig id="F15" position="float" orientation="portrait"><object-id xmlns:xlink="http://www.w3.org/1999/xlink" content-type="doi" xlink:type="simple">10.3897/mycokeys.81.67850.figure15</object-id><object-id xmlns:xlink="http://www.w3.org/1999/xlink" content-type="arpha" xlink:type="simple">AD35CA64-5F4D-5DA1-B091-3AC3A94B01DE</object-id><label>Figure 15.</label><caption><p><italic><tp:taxon-name><tp:taxon-name-part taxon-name-part-type="genus" reg="Nothopassalora">Nothopassalora</tp:taxon-name-part> <tp:taxon-name-part taxon-name-part-type="species" reg="personata">personata</tp:taxon-name-part></tp:taxon-name></italic> on <italic><tp:taxon-name><tp:taxon-name-part taxon-name-part-type="genus" reg="Arachis">Arachis</tp:taxon-name-part> <tp:taxon-name-part taxon-name-part-type="species" reg="hypogaea">hypogaea</tp:taxon-name-part></tp:taxon-name></italic> (YMM49A) <bold>A</bold> fascicle of conidiophores growing out from a developed stroma embedded in the epidermis <bold>B</bold> solitary conidiophores <bold>C</bold> conidia. Scale bars: 15 μm (<bold>A</bold>); 12 μm (<bold>B, C</bold>).</p></caption><graphic xmlns:xlink="http://www.w3.org/1999/xlink" xlink:href="mycokeys-81-069-g015.jpg" position="float" orientation="portrait" xlink:type="simple" id="oo_556613.jpg"><uri content-type="original_file" xlink:type="simple">https://binary.pensoft.net/fig/556613</uri></graphic></fig></tp:treatment-sec><ref-list><ref id="B32"><mixed-citation xmlns:xlink="http://www.w3.org/1999/xlink" xlink:type="simple"><person-group><name name-style="western"><surname>Crous</surname><given-names>PW</given-names></name><name name-style="western"><surname>Braun</surname><given-names>U</given-names></name></person-group> (<year>2003</year>) <source>Names Published in <italic><tp:taxon-name><tp:taxon-name-part taxon-name-part-type="genus">Cercospora</tp:taxon-name-part></tp:taxon-name></italic> and <italic><tp:taxon-name><tp:taxon-name-part taxon-name-part-type="genus">Passalora</tp:taxon-name-part></tp:taxon-name></italic>.</source><publisher-name>Centraalbureau voor Schimmelcultures</publisher-name>, <publisher-loc>Utrecht</publisher-loc>, <size units="page">571 pp</size>.</mixed-citation></ref><ref id="B123"><mixed-citation xmlns:xlink="http://www.w3.org/1999/xlink" xlink:type="simple"><person-group><name name-style="western"><surname>Videira</surname><given-names>SIR</given-names></name><name name-style="western"><surname>Groenewald</surname><given-names>JZ</given-names></name><name name-style="western"><surname>Nakashima</surname><given-names>C</given-names></name><name name-style="western"><surname>Braun</surname><given-names>U</given-names></name><name name-style="western"><surname>Barreto</surname><given-names>RW</given-names></name><name name-style="western"><surname>de Wit</surname><given-names>PJGM</given-names></name><name name-style="western"><surname>Crous</surname><given-names>PW</given-names></name></person-group> (<year>2017</year>) <tp:taxon-name><tp:taxon-name-part taxon-name-part-type="family">Mycosphaerellaceae</tp:taxon-name-part></tp:taxon-name> – Chaos or clarity? Studies in Mycology 87: 257–421. <ext-link xlink:type="simple" ext-link-type="doi" xlink:href="10.1016/j.simyco.2017.09.003">https://doi.org/10.1016/j.simyco.2017.09.003</ext-link></mixed-citation></ref><ref id="B128"><mixed-citation xmlns:xlink="http://www.w3.org/1999/xlink" xlink:type="simple"><person-group><name name-style="western"><surname>Yen</surname><given-names>JM</given-names></name><name name-style="western"><surname>Lim</surname><given-names>G</given-names></name></person-group> (<year>1980</year>) <article-title><italic><tp:taxon-name><tp:taxon-name-part taxon-name-part-type="genus">Cercospora</tp:taxon-name-part></tp:taxon-name></italic> and allied genera of Singapore and the Malay Peninsula.</article-title><source>The Gardens’ bulletin, Singapore</source><volume>33</volume>: <fpage>151</fpage>–<lpage>263</lpage>.</mixed-citation></ref><ref id="B75"><mixed-citation xmlns:xlink="http://www.w3.org/1999/xlink" xlink:type="simple"><person-group><name name-style="western"><surname>Hsieh</surname><given-names>WH</given-names></name><name name-style="western"><surname>Goh</surname><given-names>TK</given-names></name></person-group> (<year>1990</year>) <source><italic><tp:taxon-name><tp:taxon-name-part taxon-name-part-type="genus">Cercospora</tp:taxon-name-part></tp:taxon-name></italic> and Similar <tp:taxon-name><tp:taxon-name-part taxon-name-part-type="kingdom">Fungi</tp:taxon-name-part></tp:taxon-name> from Taiwan.</source><publisher-name>Maw Chang Book Co</publisher-name>, <publisher-loc>Taipei</publisher-loc>, <size units="page">376 pp</size>.</mixed-citation></ref><ref id="B109"><mixed-citation xmlns:xlink="http://www.w3.org/1999/xlink" xlink:type="simple"><person-group><name name-style="western"><surname>Shin</surname><given-names>HD</given-names></name><name name-style="western"><surname>Kim</surname><given-names>JD</given-names></name></person-group> (<year>2001</year>) <article-title><italic><tp:taxon-name><tp:taxon-name-part taxon-name-part-type="genus">Cercospora</tp:taxon-name-part></tp:taxon-name></italic> and allied genera from Korea.</article-title><source>Plant Pathogens of Korea</source><volume>7</volume>: <fpage>1</fpage>–<lpage>302</lpage>.</mixed-citation></ref><ref id="B54"><mixed-citation xmlns:xlink="http://www.w3.org/1999/xlink" xlink:type="simple"><person-group><name name-style="western"><surname>Farr</surname><given-names>DF</given-names></name><name name-style="western"><surname>Rossman</surname><given-names>AY</given-names></name></person-group> (<year>2021</year>) Fungal Databases, U.S. National Fungus Collections, ARS, USDA. <ext-link xlink:type="simple" ext-link-type="uri" xlink:href="https://nt.ars-grin.gov/fungaldatabases/">https://nt.ars-grin.gov/fungaldatabases/</ext-link> [Retrieved January 22, 2021]</mixed-citation></ref><ref id="B78"><mixed-citation xmlns:xlink="http://www.w3.org/1999/xlink" xlink:type="simple"><person-group><name name-style="western"><surname>Jenkins</surname><given-names>WA</given-names></name></person-group> (<year>1938</year>) <article-title>Two fungi causing leaf spot of peanut.</article-title><source>Journal of Agricultural Research</source><volume>56</volume>: <fpage>317</fpage>–<lpage>332</lpage>.</mixed-citation></ref></ref-list></tp:taxon-treatment>
