# Supplementary material for: Unravelling unexplored diversity of cercosporoid fungi (Mycosphaerellaceae, Mycosphaerellales, Ascomycota) in tropical Africa
Source: MycoKeys. 2021 Jun 17;81:69–138. doi: 10.3897/mycokeys.81.67850 (PMC8225595; doi:10.3897/mycokeys.81.67850)
Supplement: XML Treatment for Passalora arachidicola [file mycokeys.81.67850-treatment13.xml]

<!DOCTYPE tp:taxon-treatment
  PUBLIC "-//TaxonX//DTD Taxonomic Treatment Publishing DTD v0 20100105//EN" "tax-treatment-NSO.dtd">
<tp:taxon-treatment xmlns:tp="http://www.plazi.org/taxpub"><tp:treatment-meta><kwd-group><label>Taxon classification</label><kwd><named-content xmlns:xlink="http://www.w3.org/1999/xlink" content-type="kingdom">Fungi</named-content></kwd><kwd><named-content xmlns:xlink="http://www.w3.org/1999/xlink" content-type="order">Mycosphaerellales</named-content></kwd><kwd><named-content xmlns:xlink="http://www.w3.org/1999/xlink" content-type="family">Mycosphaerellaceae</named-content></kwd></kwd-group><mixed-citation publication-type="journal"><person-group><name><surname>Meswaet</surname><given-names>Yalemwork</given-names></name><name><surname>Mangelsdorff</surname><given-names>Ralph</given-names></name><name><surname>Yorou</surname><given-names>Nourou S.</given-names></name><name><surname>Piepenbring</surname><given-names>Meike</given-names></name></person-group><article-title>Unravelling unexplored diversity of cercosporoid fungi (<tp:taxon-name><tp:taxon-name-part taxon-name-part-type="family">Mycosphaerellaceae</tp:taxon-name-part></tp:taxon-name>, <tp:taxon-name><tp:taxon-name-part taxon-name-part-type="order">Mycosphaerellales</tp:taxon-name-part></tp:taxon-name>, <tp:taxon-name><tp:taxon-name-part taxon-name-part-type="phylum">Ascomycota</tp:taxon-name-part></tp:taxon-name>) in tropical Africa</article-title><source>MycoKeys</source><day>17</day><month>6</month><year>2021</year><volume>81</volume><fpage>69</fpage><lpage>138</lpage><pub-id pub-id-type="doi">10.3897/mycokeys.81.67850</pub-id></mixed-citation></tp:treatment-meta><tp:nomenclature><tp:taxon-name><object-id xmlns:xlink="http://www.w3.org/1999/xlink" content-type="arpha" xlink:type="simple">9B59EDBB-2919-5E66-8725-548783FF14B0</object-id>
              <tp:taxon-name-part taxon-name-part-type="genus" reg="Passalora">Passalora</tp:taxon-name-part>
              <tp:taxon-name-part taxon-name-part-type="species" reg="arachidicola">arachidicola</tp:taxon-name-part>
              <object-id xmlns:xlink="http://www.w3.org/1999/xlink" content-type="mycobank" xlink:type="simple">459582</object-id>
            </tp:taxon-name><tp:taxon-authority>(Hori) U.Braun, New Zealand J. Bot. 37: 303. 1999.</tp:taxon-authority><xref ref-type="fig" rid="F14">Figs 14C</xref><xref ref-type="fig" rid="F16">, 16</xref></tp:nomenclature><tp:treatment-sec sec-type="Basionym" id="SECID0EZOBM"><title>Basionym.</title><p><italic><tp:taxon-name><tp:taxon-name-part taxon-name-part-type="genus" reg="Cercospora">Cercospora</tp:taxon-name-part> <tp:taxon-name-part taxon-name-part-type="species" reg="arachidicola">arachidicola</tp:taxon-name-part></tp:taxon-name></italic> Hori, Rep. (Annual) Nishigahara Agric. Exp. Sta. Tokyo: 26. 1917.</p></tp:treatment-sec><tp:treatment-sec sec-type="material" id="SECID0EKPBM"><title>Type.</title><p>Japan. Tokyo, Experiment Station, on <italic><tp:taxon-name><tp:taxon-name-part taxon-name-part-type="genus" reg="Arachis">Arachis</tp:taxon-name-part> <tp:taxon-name-part taxon-name-part-type="species" reg="hypogaea">hypogaea</tp:taxon-name-part></tp:taxon-name></italic> (<tp:taxon-name><tp:taxon-name-part taxon-name-part-type="family">Fabaceae</tp:taxon-name-part></tp:taxon-name>), (no date), S. Hori. s.n. (<bold><italic>Holotype</italic></bold> HIRO, n.v.).</p><p>For more synonyms see <xref ref-type="bibr" rid="B32">Crous and Braun (2003)</xref> or MycoBank.</p></tp:treatment-sec><tp:treatment-sec sec-type="description" id="SECID0EJQBM"><title>Description.</title><p><bold><italic>Leaf spots</italic></bold> amphigenous, subcircular to angular-irregular, 2.5–9.5 mm diam., greyish brown to medium dark brown, occasionally limited by veins, margin indefinite. <bold><italic>Caespituli</italic></bold> epiphyllous, whitish brown to greyish brown. <bold><italic>Mycelium</italic></bold> mainly internal. Internal hyphae pale brown, smooth, 1.5–3 μm wide. <bold><italic>Stromata</italic></bold> small, up to approx. 32 μm diam., embedded in the mesophyll or in substomatal chambers, subcircular to irregular, brown to dark brown. <bold><italic>Conidiophores</italic></bold> in small, loose to moderately dense fascicles, arising from internal hyphae or stromata, or solitary, arising through stomatal openings, erect, straight to sinuous or geniculate, simple, (11.5–)14–42.5(–53) × (3.5–)4–5 μm, 0–5-septate, smooth, olivaceous brown to slightly dark brown, paler towards the tips. Conidiogenous loci 2–2.5(–3) μm wide, thickened and darkened. <bold><italic>Conidia</italic></bold> solitary, narrowly obclavate to subacicular, straight to slightly curved, (16–)23–76.5(–88) × 3.5–4.5 μm, 2–5-septate, olivaceous brown, apex subacute or acute, base truncate to short obconically truncate, 2–2.5(–3.5) μm wide, hila thickened and darkened.</p></tp:treatment-sec><tp:treatment-sec sec-type="material" id="SECID0EDRBM"><title>Specimens examined.</title><p>Benin. Donga: Taneka-Koko, c. 441 m a.s.l., <named-content xmlns:xlink="http://www.w3.org/1999/xlink" content-type="dwc:verbatimCoordinates" xlink:type="simple"><named-content content-type="geo-json" specific-use="{&#34;type&#34;:&#34;Point&#34;,&#34;coordinates&#34;:[1.492778,9.858333]}" id="NCID0EMRBM" xlink:type="simple">9°51'30"N, 1°29'34"E</named-content></named-content>, on <italic><tp:taxon-name><tp:taxon-name-part taxon-name-part-type="genus" reg="Arachis">Arachis</tp:taxon-name-part> <tp:taxon-name-part taxon-name-part-type="species" reg="hypogaea">hypogaea</tp:taxon-name-part></tp:taxon-name></italic>, 29 Jul 2017, Y. Meswaet, M. Piepenbring, N. S. Yorou and participants of the summer school 2017, YMM49B (M-0312666; <abbrev xmlns:xlink="http://www.w3.org/1999/xlink" content-type="institution" xlink:title="University of Parakou" id="ABBRID0E3RBM" xlink:type="simple">UNIPAR</abbrev>). Benin. Borgou: Parakou, c. 354 m a.s.l., <named-content xmlns:xlink="http://www.w3.org/1999/xlink" content-type="dwc:verbatimCoordinates" xlink:type="simple"><named-content content-type="geo-json" specific-use="{&#34;type&#34;:&#34;Point&#34;,&#34;coordinates&#34;:[2.646667,9.333889]}" id="NCID0EESBM" xlink:type="simple">9°20'02"N, 2°38'48"E</named-content></named-content>, same host, 27 Aug 2019, Y. Meswaet and R. Dramani, YMM224B (M-0312667).</p></tp:treatment-sec><tp:treatment-sec sec-type="material" id="SECID0EJSBM"><title>Herbarium specimens examined for comparison.</title><p><italic><tp:taxon-name><tp:taxon-name-part taxon-name-part-type="genus" reg="Passalora">Passalora</tp:taxon-name-part> <tp:taxon-name-part taxon-name-part-type="species" reg="arachidicola">arachidicola</tp:taxon-name-part></tp:taxon-name></italic>. On <italic><tp:taxon-name><tp:taxon-name-part taxon-name-part-type="genus" reg="Arachis">Arachis</tp:taxon-name-part></tp:taxon-name></italic> sp.: Guinea. Labe, 29 Jul 1964, Litzenberger S. <tp:taxon-name><tp:taxon-name-part taxon-name-part-type="genus" reg="Cercospora">C.</tp:taxon-name-part></tp:taxon-name> 55 (<abbrev xmlns:xlink="http://www.w3.org/1999/xlink" xlink:title="US National Fungus Collections" id="ABBRID0EHTBM" xlink:type="simple">BPI</abbrev> 432987 as <italic><tp:taxon-name><tp:taxon-name-part taxon-name-part-type="genus" reg="Cercospora">Cercospora</tp:taxon-name-part> <tp:taxon-name-part taxon-name-part-type="species" reg="arachidicola">arachidicola</tp:taxon-name-part></tp:taxon-name></italic>). On <italic><tp:taxon-name><tp:taxon-name-part taxon-name-part-type="genus" reg="Arachis">Arachis</tp:taxon-name-part></tp:taxon-name></italic> sp.: Guinea. Dubreka, 25 Jul 1964, Litzenberger S. <tp:taxon-name><tp:taxon-name-part taxon-name-part-type="genus" reg="Cercospora">C.</tp:taxon-name-part></tp:taxon-name> 39 (<abbrev xmlns:xlink="http://www.w3.org/1999/xlink" xlink:title="US National Fungus Collections" id="ABBRID0EDUBM" xlink:type="simple">BPI</abbrev> 432989 as <italic><tp:taxon-name><tp:taxon-name-part taxon-name-part-type="genus" reg="Cercospora">C.</tp:taxon-name-part> <tp:taxon-name-part taxon-name-part-type="species" reg="arachidicola">arachidicola</tp:taxon-name-part></tp:taxon-name></italic>). On <italic><tp:taxon-name><tp:taxon-name-part taxon-name-part-type="genus" reg="Arachis">Arachis</tp:taxon-name-part></tp:taxon-name></italic> sp.: Guinea. Beyla, 2 Aug 1964, Litzenberger S. <tp:taxon-name><tp:taxon-name-part taxon-name-part-type="genus" reg="Cercospora">C.</tp:taxon-name-part></tp:taxon-name> 47 (<abbrev xmlns:xlink="http://www.w3.org/1999/xlink" xlink:title="US National Fungus Collections" id="ABBRID0E6UBM" xlink:type="simple">BPI</abbrev> 432990A as <italic><tp:taxon-name><tp:taxon-name-part taxon-name-part-type="genus" reg="Cercospora">C.</tp:taxon-name-part> <tp:taxon-name-part taxon-name-part-type="species" reg="arachidicola">arachidicola</tp:taxon-name-part></tp:taxon-name></italic>). On <italic><tp:taxon-name><tp:taxon-name-part taxon-name-part-type="genus" reg="Arachis">Arachis</tp:taxon-name-part></tp:taxon-name></italic> sp.: Guinea. Kissidougou, 4 Aug 1964, Litzenberger S. <tp:taxon-name><tp:taxon-name-part taxon-name-part-type="genus" reg="Cercospora">C.</tp:taxon-name-part></tp:taxon-name> 28 (<abbrev xmlns:xlink="http://www.w3.org/1999/xlink" xlink:title="US National Fungus Collections" id="ABBRID0E2VBM" xlink:type="simple">BPI</abbrev> 432991 as <italic><tp:taxon-name><tp:taxon-name-part taxon-name-part-type="genus" reg="Cercospora">C.</tp:taxon-name-part> <tp:taxon-name-part taxon-name-part-type="species" reg="arachidicola">arachidicola</tp:taxon-name-part></tp:taxon-name></italic>). On <italic><tp:taxon-name><tp:taxon-name-part taxon-name-part-type="genus" reg="Arachis">Arachis</tp:taxon-name-part></tp:taxon-name></italic> sp.: Guinea. Dabola, 4 Aug 1964, Litzenberger S. <tp:taxon-name><tp:taxon-name-part taxon-name-part-type="genus" reg="Cercospora">C.</tp:taxon-name-part></tp:taxon-name> 26 (<abbrev xmlns:xlink="http://www.w3.org/1999/xlink" xlink:title="US National Fungus Collections" id="ABBRID0EXWBM" xlink:type="simple">BPI</abbrev> 432992 as <italic><tp:taxon-name><tp:taxon-name-part taxon-name-part-type="genus" reg="Cercospora">C.</tp:taxon-name-part> <tp:taxon-name-part taxon-name-part-type="species" reg="arachidicola">arachidicola</tp:taxon-name-part></tp:taxon-name></italic>).</p></tp:treatment-sec><tp:treatment-sec sec-type="distribution" id="SECID0EGXBM"><title>Host and distribution.</title><p>On <italic><tp:taxon-name><tp:taxon-name-part taxon-name-part-type="genus" reg="Arachis">Arachis</tp:taxon-name-part> <tp:taxon-name-part taxon-name-part-type="species" reg="hypogaea">hypogaea</tp:taxon-name-part></tp:taxon-name></italic> (<tp:taxon-name><tp:taxon-name-part taxon-name-part-type="family">Fabaceae</tp:taxon-name-part></tp:taxon-name>) known worldwide where the host is cultivated, including Afghanistan, Angola, Argentina, Australia, Bangladesh, Benin, Bolivia, Brazil, Brunei, Burkina Faso, China, Cuba, Cambodia, Cameroon, Colombia, Comoros, Democratic Republic Congo, Cuba, Dominican Republic, El Salvador, Fiji, Gabon, Gambia, Ghana, Guatemala, Guinea, Guyana, Hong Kong, India, Indonesia, Ivory Coast, Jamaica, Japan, Kenya, Korea, Laos, Lebanon, Libya, Madagascar, Malawi, Malaysia, Mali, Mauritius, Mexico, Mozambique, Myanmar, Nepal, New Caledonia, Nicaragua, Niger, Nigeria, Pakistan, Panama, Papua New Guinea, Philippines, Puerto Rico, Malaysia, Senegal, Sierra Leone, Solomon Islands, Somalia, South Africa, Sudan, Suriname, Taiwan, Tanzania, Thailand, Togo, Uganda, USA, Uruguay, Venezuela, Vietnam, Zambia, Zimbabwe (<xref ref-type="bibr" rid="B28">Chupp 1954</xref>; <xref ref-type="bibr" rid="B75">Hsieh and Goh 1990</xref>; <xref ref-type="bibr" rid="B109">Shin and Kim 2001</xref>; <xref ref-type="bibr" rid="B32">Crous and Braun 2003</xref>; <xref ref-type="bibr" rid="B54">Farr and Rossman 2021</xref>).</p></tp:treatment-sec><tp:treatment-sec sec-type="notes" id="SECID0EQYBM"><title>Notes.</title><p><italic><tp:taxon-name><tp:taxon-name-part taxon-name-part-type="genus" reg="Passalora">Passalora</tp:taxon-name-part> <tp:taxon-name-part taxon-name-part-type="species" reg="arachidicola">arachidicola</tp:taxon-name-part></tp:taxon-name></italic> was placed into the genus <italic><tp:taxon-name><tp:taxon-name-part taxon-name-part-type="genus" reg="Passalora">Passalora</tp:taxon-name-part></tp:taxon-name></italic> by Braun (1999) based on morphological characteristics that are confirmed in the context of the present study. <xref ref-type="bibr" rid="B35">Crous et al. (2009b</xref>, <xref ref-type="bibr" rid="B36">2009c</xref>, 2013a) showed that the genus <italic><tp:taxon-name><tp:taxon-name-part taxon-name-part-type="genus" reg="Passalora">Passalora</tp:taxon-name-part></tp:taxon-name></italic> is paraphyletic or polyphyletic. Therefore, the present species most probably does not belong to <italic><tp:taxon-name><tp:taxon-name-part taxon-name-part-type="genus" reg="Passalora">Passalora</tp:taxon-name-part></tp:taxon-name></italic>. However, we refrain from drawing taxonomic conclusions here because a revision of the genus <italic><tp:taxon-name><tp:taxon-name-part taxon-name-part-type="genus" reg="Passalora">Passalora</tp:taxon-name-part></tp:taxon-name></italic> is beyond the scope of the present study.</p><fig id="F16" position="float" orientation="portrait"><object-id xmlns:xlink="http://www.w3.org/1999/xlink" content-type="doi" xlink:type="simple">10.3897/mycokeys.81.67850.figure16</object-id><object-id xmlns:xlink="http://www.w3.org/1999/xlink" content-type="arpha" xlink:type="simple">1660478B-7009-54BE-B698-5F1D6AD4AA8C</object-id><label>Figure 16.</label><caption><p><italic><tp:taxon-name><tp:taxon-name-part taxon-name-part-type="genus" reg="Passalora">Passalora</tp:taxon-name-part> <tp:taxon-name-part taxon-name-part-type="species" reg="arachidicola">arachidicola</tp:taxon-name-part></tp:taxon-name></italic> on <italic><tp:taxon-name><tp:taxon-name-part taxon-name-part-type="genus" reg="Arachis">Arachis</tp:taxon-name-part> <tp:taxon-name-part taxon-name-part-type="species" reg="hypogaea">hypogaea</tp:taxon-name-part></tp:taxon-name></italic> (YMM49B) <bold>A</bold> fascicle of conidiophores growing out from a small stroma embedded in the epidermis <bold>B</bold> solitary conidiophores <bold>C</bold> conidia. Scale bars: 15 μm (<bold>A</bold>); 10 μm (<bold>B, C</bold>).</p></caption><graphic xmlns:xlink="http://www.w3.org/1999/xlink" xlink:href="mycokeys-81-069-g016.jpg" position="float" orientation="portrait" xlink:type="simple" id="oo_556614.jpg"><uri content-type="original_file" xlink:type="simple">https://binary.pensoft.net/fig/556614</uri></graphic></fig></tp:treatment-sec><tp:treatment-sec><!--Section generated to contain objects referenced in tp:taxon-treatment.--><fig id="F14" position="float" orientation="portrait"><object-id xmlns:xlink="http://www.w3.org/1999/xlink" content-type="doi" xlink:type="simple">10.3897/mycokeys.81.67850.figure14</object-id><object-id xmlns:xlink="http://www.w3.org/1999/xlink" content-type="arpha" xlink:type="simple">561CCC4E-5434-5DC6-B5D9-9E74AC056C42</object-id><label>Figure 14.</label><caption><p>Leaf spot symptoms associated with cercosporoid fungi <bold>A, B</bold><italic><tp:taxon-name><tp:taxon-name-part taxon-name-part-type="genus" reg="Nothopassalora">Nothopassalora</tp:taxon-name-part> <tp:taxon-name-part taxon-name-part-type="species" reg="personata">personata</tp:taxon-name-part></tp:taxon-name></italic> on <italic><tp:taxon-name><tp:taxon-name-part taxon-name-part-type="genus" reg="Arachis">Arachis</tp:taxon-name-part> <tp:taxon-name-part taxon-name-part-type="species" reg="hypogaea">hypogaea</tp:taxon-name-part></tp:taxon-name></italic> (YMM49A) <bold>B</bold> close-up of lesions with caespituli <bold>C</bold><italic><tp:taxon-name><tp:taxon-name-part taxon-name-part-type="genus" reg="Passalora">Passalora</tp:taxon-name-part> <tp:taxon-name-part taxon-name-part-type="species" reg="arachidicola">arachidicola</tp:taxon-name-part></tp:taxon-name></italic> on <italic><tp:taxon-name><tp:taxon-name-part taxon-name-part-type="genus" reg="Arachis">Arachis</tp:taxon-name-part> <tp:taxon-name-part taxon-name-part-type="species" reg="hypogaea">hypogaea</tp:taxon-name-part></tp:taxon-name></italic> (YMM49B) <bold>D</bold><italic><tp:taxon-name><tp:taxon-name-part taxon-name-part-type="genus" reg="Pseudocercospora">Pseudocercospora</tp:taxon-name-part> <tp:taxon-name-part taxon-name-part-type="species" reg="bradburyae">bradburyae</tp:taxon-name-part></tp:taxon-name></italic> on <italic><tp:taxon-name><tp:taxon-name-part taxon-name-part-type="genus" reg="Centrosema">Centrosema</tp:taxon-name-part> <tp:taxon-name-part taxon-name-part-type="species" reg="pubescens">pubescens</tp:taxon-name-part></tp:taxon-name></italic> (YMM275) <bold>E</bold><italic><tp:taxon-name><tp:taxon-name-part taxon-name-part-type="genus" reg="Pseudocercospora">Pseudocercospora</tp:taxon-name-part> <tp:taxon-name-part taxon-name-part-type="species" reg="cruenta">cruenta</tp:taxon-name-part></tp:taxon-name></italic> on <italic><tp:taxon-name><tp:taxon-name-part taxon-name-part-type="genus" reg="Phaseolus">Phaseolus</tp:taxon-name-part></tp:taxon-name></italic> sp. (YMM288) <bold>F, G</bold><italic><tp:taxon-name><tp:taxon-name-part taxon-name-part-type="genus" reg="Pseudocercospora">Pseudocercospora</tp:taxon-name-part> <tp:taxon-name-part taxon-name-part-type="species" reg="griseola">griseola</tp:taxon-name-part></tp:taxon-name></italic> on <italic><tp:taxon-name><tp:taxon-name-part taxon-name-part-type="genus" reg="Phaseolus">Phaseolus</tp:taxon-name-part> <tp:taxon-name-part taxon-name-part-type="species" reg="lunatus">lunatus</tp:taxon-name-part></tp:taxon-name></italic> (YMM297A) <bold>G</bold> close-up of lesions with sporulation <bold>H</bold><italic><tp:taxon-name><tp:taxon-name-part taxon-name-part-type="genus" reg="Pseudocercospora">Pseudocercospora</tp:taxon-name-part> <tp:taxon-name-part taxon-name-part-type="species" reg="sennicola">sennicola</tp:taxon-name-part></tp:taxon-name></italic> on <italic><tp:taxon-name><tp:taxon-name-part taxon-name-part-type="genus" reg="Senna">Senna</tp:taxon-name-part> <tp:taxon-name-part taxon-name-part-type="species" reg="occidentalis">occidentalis</tp:taxon-name-part></tp:taxon-name></italic> (YMM12) <bold>I</bold><italic><tp:taxon-name><tp:taxon-name-part taxon-name-part-type="genus" reg="Pseudocercospora">Pseudocercospora</tp:taxon-name-part> <tp:taxon-name-part taxon-name-part-type="species" reg="tabei">tabei</tp:taxon-name-part></tp:taxon-name></italic> on <italic><tp:taxon-name><tp:taxon-name-part taxon-name-part-type="genus" reg="Vigna">Vigna</tp:taxon-name-part> <tp:taxon-name-part taxon-name-part-type="species" reg="unguiculata">unguiculata</tp:taxon-name-part></tp:taxon-name></italic> (YMM220). Scale bars: 15 mm (<bold>A, D, E, F, I</bold>); 100 μm (<bold>B, G</bold>); 12 mm (<bold>D, H</bold>).</p></caption><graphic xmlns:xlink="http://www.w3.org/1999/xlink" xlink:href="mycokeys-81-069-g014.jpg" position="float" orientation="portrait" xlink:type="simple" id="oo_556612.jpg"><uri content-type="original_file" xlink:type="simple">https://binary.pensoft.net/fig/556612</uri></graphic></fig></tp:treatment-sec><ref-list><ref id="B32"><mixed-citation xmlns:xlink="http://www.w3.org/1999/xlink" xlink:type="simple"><person-group><name name-style="western"><surname>Crous</surname><given-names>PW</given-names></name><name name-style="western"><surname>Braun</surname><given-names>U</given-names></name></person-group> (<year>2003</year>) <source>Names Published in <italic><tp:taxon-name><tp:taxon-name-part taxon-name-part-type="genus">Cercospora</tp:taxon-name-part></tp:taxon-name></italic> and <italic><tp:taxon-name><tp:taxon-name-part taxon-name-part-type="genus">Passalora</tp:taxon-name-part></tp:taxon-name></italic>.</source><publisher-name>Centraalbureau voor Schimmelcultures</publisher-name>, <publisher-loc>Utrecht</publisher-loc>, <size units="page">571 pp</size>.</mixed-citation></ref><ref id="B28"><mixed-citation xmlns:xlink="http://www.w3.org/1999/xlink" xlink:type="simple"><person-group><name name-style="western"><surname>Chupp</surname><given-names>C</given-names></name></person-group> (<year>1954</year>) A Monograph of the Fungus Genus <italic><tp:taxon-name><tp:taxon-name-part taxon-name-part-type="genus">Cercospora</tp:taxon-name-part></tp:taxon-name></italic>. Published by the author, Ithaca.</mixed-citation></ref><ref id="B75"><mixed-citation xmlns:xlink="http://www.w3.org/1999/xlink" xlink:type="simple"><person-group><name name-style="western"><surname>Hsieh</surname><given-names>WH</given-names></name><name name-style="western"><surname>Goh</surname><given-names>TK</given-names></name></person-group> (<year>1990</year>) <source><italic><tp:taxon-name><tp:taxon-name-part taxon-name-part-type="genus">Cercospora</tp:taxon-name-part></tp:taxon-name></italic> and Similar <tp:taxon-name><tp:taxon-name-part taxon-name-part-type="kingdom">Fungi</tp:taxon-name-part></tp:taxon-name> from Taiwan.</source><publisher-name>Maw Chang Book Co</publisher-name>, <publisher-loc>Taipei</publisher-loc>, <size units="page">376 pp</size>.</mixed-citation></ref><ref id="B109"><mixed-citation xmlns:xlink="http://www.w3.org/1999/xlink" xlink:type="simple"><person-group><name name-style="western"><surname>Shin</surname><given-names>HD</given-names></name><name name-style="western"><surname>Kim</surname><given-names>JD</given-names></name></person-group> (<year>2001</year>) <article-title><italic><tp:taxon-name><tp:taxon-name-part taxon-name-part-type="genus">Cercospora</tp:taxon-name-part></tp:taxon-name></italic> and allied genera from Korea.</article-title><source>Plant Pathogens of Korea</source><volume>7</volume>: <fpage>1</fpage>–<lpage>302</lpage>.</mixed-citation></ref><ref id="B54"><mixed-citation xmlns:xlink="http://www.w3.org/1999/xlink" xlink:type="simple"><person-group><name name-style="western"><surname>Farr</surname><given-names>DF</given-names></name><name name-style="western"><surname>Rossman</surname><given-names>AY</given-names></name></person-group> (<year>2021</year>) Fungal Databases, U.S. National Fungus Collections, ARS, USDA. <ext-link xlink:type="simple" ext-link-type="uri" xlink:href="https://nt.ars-grin.gov/fungaldatabases/">https://nt.ars-grin.gov/fungaldatabases/</ext-link> [Retrieved January 22, 2021]</mixed-citation></ref><ref id="B35"><mixed-citation xmlns:xlink="http://www.w3.org/1999/xlink" xlink:type="simple"><person-group><name name-style="western"><surname>Crous</surname><given-names>PW</given-names></name><name name-style="western"><surname>Groenewald</surname><given-names>JZ</given-names></name><name name-style="western"><surname>Summerell</surname><given-names>BA</given-names></name><name name-style="western"><surname>Wingfield</surname><given-names>BD</given-names></name><name name-style="western"><surname>Wingfield</surname><given-names>MJ</given-names></name></person-group> (<year>2009b</year>) <article-title>Co-occurring species of <italic><tp:taxon-name><tp:taxon-name-part taxon-name-part-type="genus">Teratosphaeria</tp:taxon-name-part></tp:taxon-name></italic> on <italic><tp:taxon-name><tp:taxon-name-part taxon-name-part-type="genus">Eucalyptus</tp:taxon-name-part></tp:taxon-name></italic>.</article-title><source>Persoonia – Molecular Phylogeny and Evolution of <tp:taxon-name><tp:taxon-name-part taxon-name-part-type="kingdom">Fungi</tp:taxon-name-part></tp:taxon-name></source><volume>22</volume>: <fpage>38</fpage>–<lpage>48</lpage>. <ext-link xlink:type="simple" ext-link-type="doi" xlink:href="10.3767/003158509X424333">https://doi.org/10.3767/003158509X424333</ext-link></mixed-citation></ref><ref id="B36"><mixed-citation xmlns:xlink="http://www.w3.org/1999/xlink" xlink:type="simple"><person-group><name name-style="western"><surname>Crous</surname><given-names>PW</given-names></name><name name-style="western"><surname>Summerell</surname><given-names>BA</given-names></name><name name-style="western"><surname>Carnegie</surname><given-names>AJ</given-names></name><name name-style="western"><surname>Wingfield</surname><given-names>MJ</given-names></name><name name-style="western"><surname>Groenewald</surname><given-names>JZ</given-names></name></person-group> (<year>2009c</year>) <article-title>Novel species of <tp:taxon-name><tp:taxon-name-part taxon-name-part-type="family">Mycosphaerellaceae</tp:taxon-name-part></tp:taxon-name> and <tp:taxon-name><tp:taxon-name-part taxon-name-part-type="family">Teratosphaeriaceae</tp:taxon-name-part></tp:taxon-name>.</article-title><source>Persoonia – Molecular Phylogeny and Evolution of <tp:taxon-name><tp:taxon-name-part taxon-name-part-type="kingdom">Fungi</tp:taxon-name-part></tp:taxon-name></source><volume>23</volume>: <fpage>119</fpage>–<lpage>146</lpage>. <ext-link xlink:type="simple" ext-link-type="doi" xlink:href="10.3767/003158509X479531">https://doi.org/10.3767/003158509X479531</ext-link></mixed-citation></ref></ref-list></tp:taxon-treatment>
