# Supplementary material for: Unravelling unexplored diversity of cercosporoid fungi (Mycosphaerellaceae, Mycosphaerellales, Ascomycota) in tropical Africa
Source: MycoKeys. 2021 Jun 17;81:69–138. doi: 10.3897/mycokeys.81.67850 (PMC8225595; doi:10.3897/mycokeys.81.67850)
Supplement: XML Treatment for Pseudocercospora bradburyae [file mycokeys.81.67850-treatment14.xml]

<!DOCTYPE tp:taxon-treatment
  PUBLIC "-//TaxonX//DTD Taxonomic Treatment Publishing DTD v0 20100105//EN" "tax-treatment-NSO.dtd">
<tp:taxon-treatment xmlns:tp="http://www.plazi.org/taxpub"><tp:treatment-meta><kwd-group><label>Taxon classification</label><kwd><named-content xmlns:xlink="http://www.w3.org/1999/xlink" content-type="kingdom">Fungi</named-content></kwd><kwd><named-content xmlns:xlink="http://www.w3.org/1999/xlink" content-type="order">Mycosphaerellales</named-content></kwd><kwd><named-content xmlns:xlink="http://www.w3.org/1999/xlink" content-type="family">Mycosphaerellaceae</named-content></kwd></kwd-group><mixed-citation publication-type="journal"><person-group><name><surname>Meswaet</surname><given-names>Yalemwork</given-names></name><name><surname>Mangelsdorff</surname><given-names>Ralph</given-names></name><name><surname>Yorou</surname><given-names>Nourou S.</given-names></name><name><surname>Piepenbring</surname><given-names>Meike</given-names></name></person-group><article-title>Unravelling unexplored diversity of cercosporoid fungi (<tp:taxon-name><tp:taxon-name-part taxon-name-part-type="family">Mycosphaerellaceae</tp:taxon-name-part></tp:taxon-name>, <tp:taxon-name><tp:taxon-name-part taxon-name-part-type="order">Mycosphaerellales</tp:taxon-name-part></tp:taxon-name>, <tp:taxon-name><tp:taxon-name-part taxon-name-part-type="phylum">Ascomycota</tp:taxon-name-part></tp:taxon-name>) in tropical Africa</article-title><source>MycoKeys</source><day>17</day><month>6</month><year>2021</year><volume>81</volume><fpage>69</fpage><lpage>138</lpage><pub-id pub-id-type="doi">10.3897/mycokeys.81.67850</pub-id></mixed-citation></tp:treatment-meta><tp:nomenclature><tp:taxon-name><object-id xmlns:xlink="http://www.w3.org/1999/xlink" content-type="arpha" xlink:type="simple">50B23A11-1F0F-5D80-8BF1-D28A2EAEE146</object-id>
              <tp:taxon-name-part taxon-name-part-type="genus" reg="Pseudocercospora">Pseudocercospora</tp:taxon-name-part>
              <tp:taxon-name-part taxon-name-part-type="species" reg="bradburyae">bradburyae</tp:taxon-name-part>
              <object-id xmlns:xlink="http://www.w3.org/1999/xlink" content-type="mycobank" xlink:type="simple">321522</object-id>
            </tp:taxon-name><tp:taxon-authority>(E. Young) Deighton, Mycological Papers 140: 140. 1976</tp:taxon-authority><xref ref-type="fig" rid="F14">Figs 14D</xref><xref ref-type="fig" rid="F17">, 17</xref></tp:nomenclature><tp:treatment-sec sec-type="Basionym" id="SECID0EC4BM"><title>Basionym.</title><p><italic><tp:taxon-name><tp:taxon-name-part taxon-name-part-type="genus" reg="Cercospora">Cercospora</tp:taxon-name-part> <tp:taxon-name-part taxon-name-part-type="species" reg="bradburyae">bradburyae</tp:taxon-name-part></tp:taxon-name></italic> E. Young, Mycologia 8 (1): 46 (1916).</p></tp:treatment-sec><tp:treatment-sec sec-type="material" id="SECID0ET4BM"><title>Type.</title><p>Puerto Rico. Rosario, on <italic><tp:taxon-name><tp:taxon-name-part taxon-name-part-type="genus" reg="Centrosema">Centrosema</tp:taxon-name-part> <tp:taxon-name-part taxon-name-part-type="species" reg="pubescens">pubescens</tp:taxon-name-part></tp:taxon-name></italic> (as <italic><tp:taxon-name><tp:taxon-name-part taxon-name-part-type="genus" reg="Bradburya">Bradburya</tp:taxon-name-part> <tp:taxon-name-part taxon-name-part-type="species" reg="pubescens">pubescens</tp:taxon-name-part></tp:taxon-name></italic> (Benth.) Kuntze (<tp:taxon-name><tp:taxon-name-part taxon-name-part-type="family">Fabaceae</tp:taxon-name-part></tp:taxon-name>), 15 Feb 1913, F. L. Stevens 446 (<bold><italic>Holotype</italic></bold>: <named-content xmlns:xlink="http://www.w3.org/1999/xlink" content-type="dwc:institutional_code" xlink:type="simple">ILL</named-content>!).</p><p>For more synonyms see <xref ref-type="bibr" rid="B32">Crous and Braun 2003</xref> or MycoBank.</p></tp:treatment-sec><tp:treatment-sec sec-type="description" id="SECID0EF6BM"><title>Description.</title><p><bold><italic>Leaf spots</italic></bold> amphigenous, subcircular to irregularly angular, (2.5–)4–8.5 mm diam., limited by veins, reddish brown to brown, with indefinite margins. <bold><italic>Caespituli</italic></bold> mainly epiphyllous, olivaceous brown to slightly dark brown. <bold><italic>Mycelium</italic></bold> internal and external. External hyphae branched, 2.5–3.5 μm wide, septate, olivaceous brown to brown, smooth. <bold><italic>Stromata</italic></bold> lacking or small, about 10–18 μm diam., immersed in the mesophyll or in substomatal chambers. <bold><italic>Conidiophores</italic></bold> often in small, loose to slightly dense fascicles of up to approx. 10 conidiophores, arising from stromata or breaking through the adaxial epidermis of the leaves, occasionally solitary arising from external hyphae, straight to sinuous or somewhat geniculate, rarely branched, (11–)13–44(–48.5) × (3.5–)4–5 μm, 0–3(–4)-septate, smooth, olivaceous brown to brown, paler towards the tips. <bold><italic>Conidiogenous cells</italic></bold> terminal, 10–15 μm long; loci inconspicuous to distinctly denticle-like, not thickened and not darkened, 1.5–3 μm wide. <bold><italic>Conidia</italic></bold> solitary, narrowly obclavate to subacicular, straight to curved, (30–)38–110(–130) × (2.5–)3–4(–4.5) μm, 3–9-septate, olivaceous brown, smooth, apex subacute to rounded and slightly narrower, base truncate to obconically truncate, 1.5–3 μm wide, hila not thickened and not darkened, occasionally somewhat refractive.</p></tp:treatment-sec><tp:treatment-sec sec-type="material" id="SECID0ECACM"><title>Specimens examined.</title><p>Benin. Borgou: N’Dali, c. 380 m a.s.l., <named-content xmlns:xlink="http://www.w3.org/1999/xlink" content-type="dwc:verbatimCoordinates" xlink:type="simple"><named-content content-type="geo-json" specific-use="{&#34;type&#34;:&#34;Point&#34;,&#34;coordinates&#34;:[2.688889,9.875833]}" id="NCID0ELACM" xlink:type="simple">9°52'33"N, 2°41'20"E</named-content></named-content>, on <italic><tp:taxon-name><tp:taxon-name-part taxon-name-part-type="genus" reg="Centrosema">Centrosema</tp:taxon-name-part> <tp:taxon-name-part taxon-name-part-type="species" reg="pubescens">pubescens</tp:taxon-name-part></tp:taxon-name></italic>, 31 Aug 2019, Y. Meswaet and A. Tabé, YMM275 (M-0312668; <abbrev xmlns:xlink="http://www.w3.org/1999/xlink" content-type="institution" xlink:title="University of Parakou" id="ABBRID0E2ACM" xlink:type="simple">UNIPAR</abbrev>). Same locality and host, 1 Sep 2019, Y. Meswaet and A. Tabé, YMM275B (M-0312669).</p></tp:treatment-sec><tp:treatment-sec sec-type="material" id="SECID0EABCM"><title>Herbarium specimens examined for comparison.</title><p><italic><tp:taxon-name><tp:taxon-name-part taxon-name-part-type="genus" reg="Pseudocercospora">Pseudocercospora</tp:taxon-name-part> <tp:taxon-name-part taxon-name-part-type="species" reg="bradburyae">bradburyae</tp:taxon-name-part></tp:taxon-name></italic>. On <italic><tp:taxon-name><tp:taxon-name-part taxon-name-part-type="genus" reg="Centrosema">Centrosema</tp:taxon-name-part> <tp:taxon-name-part taxon-name-part-type="species" reg="pubescens">pubescens</tp:taxon-name-part></tp:taxon-name></italic> (as <italic><tp:taxon-name><tp:taxon-name-part taxon-name-part-type="genus" reg="Bradburya">Bradburya</tp:taxon-name-part> <tp:taxon-name-part taxon-name-part-type="species" reg="pubescens">pubescens</tp:taxon-name-part></tp:taxon-name></italic>): Puerto Rico. Rosario, 15 Feb 1913, Stevens F. L. 446 (ILL14818 <bold><italic>Holotype</italic></bold> of <italic><tp:taxon-name><tp:taxon-name-part taxon-name-part-type="genus" reg="Cercospora">Cercospora</tp:taxon-name-part> <tp:taxon-name-part taxon-name-part-type="species" reg="bradburyae">bradburyae</tp:taxon-name-part></tp:taxon-name></italic>). Puerto Rico. Mayagüez, 31 Oct 1913, Stevens F. L. 3930 (ILL10600 <bold><italic>Paratype</italic></bold>). Puerto Rico. San Germán, 12 Dec 1913, Stevens F. L. 5833 (ILL10606 <bold><italic>Paratype</italic></bold>). Puerto Rico. Dos Bocas, below Utuado, 30 Dec 1913, Stevens F. L. 6558(ILL10603 <bold><italic>Paratype</italic></bold>). Puerto Rico. Hormigueros, 14 Jan 1914, Stevens F. L. 225a (ILL10609 <bold><italic>Paratype</italic></bold>). Guinea. Kindia, May 1963, Kranz J, 2795 (<abbrev xmlns:xlink="http://www.w3.org/1999/xlink" xlink:title="US National Fungus Collections" id="ABBRID0EBDCM" xlink:type="simple">BPI</abbrev> 1112168).</p></tp:treatment-sec><tp:treatment-sec sec-type="distribution" id="SECID0EFDCM"><title>Host and distribution.</title><p>On <italic><tp:taxon-name><tp:taxon-name-part taxon-name-part-type="genus" reg="Centrosema">Centrosema</tp:taxon-name-part> <tp:taxon-name-part taxon-name-part-type="species" reg="acutifolium">acutifolium</tp:taxon-name-part></tp:taxon-name></italic> Benth., <italic><tp:taxon-name><tp:taxon-name-part taxon-name-part-type="genus" reg="Cercospora">C.</tp:taxon-name-part> <tp:taxon-name-part taxon-name-part-type="species" reg="arenarium">arenarium</tp:taxon-name-part></tp:taxon-name></italic> Benth., <italic><tp:taxon-name><tp:taxon-name-part taxon-name-part-type="genus" reg="Cercospora">C.</tp:taxon-name-part> <tp:taxon-name-part taxon-name-part-type="species" reg="brasilianum">brasilianum</tp:taxon-name-part></tp:taxon-name></italic> (L.) Benth., <italic><tp:taxon-name><tp:taxon-name-part taxon-name-part-type="genus" reg="Cercospora">C.</tp:taxon-name-part> <tp:taxon-name-part taxon-name-part-type="species" reg="macrocarpum">macrocarpum</tp:taxon-name-part></tp:taxon-name></italic> Benth., <italic><tp:taxon-name><tp:taxon-name-part taxon-name-part-type="genus" reg="Cercospora">C.</tp:taxon-name-part> <tp:taxon-name-part taxon-name-part-type="species" reg="plumieri">plumieri</tp:taxon-name-part></tp:taxon-name></italic> Benth., <italic><tp:taxon-name><tp:taxon-name-part taxon-name-part-type="genus" reg="Centrosema">C.</tp:taxon-name-part> <tp:taxon-name-part taxon-name-part-type="species" reg="pubescens">pubescens</tp:taxon-name-part></tp:taxon-name></italic>, <italic><tp:taxon-name><tp:taxon-name-part taxon-name-part-type="genus" reg="Cercospora">C.</tp:taxon-name-part> <tp:taxon-name-part taxon-name-part-type="species" reg="virginianum">virginianum</tp:taxon-name-part></tp:taxon-name></italic> (L.) Benth, <italic><tp:taxon-name><tp:taxon-name-part taxon-name-part-type="genus" reg="Centrosema">Centrosema</tp:taxon-name-part></tp:taxon-name></italic> spp. (<tp:taxon-name><tp:taxon-name-part taxon-name-part-type="family">Fabaceae</tp:taxon-name-part></tp:taxon-name>) from Australia, Barbados, Bolivia, Brazil, Brunei, Cambodia, China, Colombia, Costa Rica, Cuba, Dominican Republic, Ecuador, Fiji, Hong Kong, Ghana, Guinea, Indonesia, Jamaica, Malaysia, Mexico, Micronesia, Mona Island, New Caledonia, Nigeria, Niue, Palau, Papua New Guinea, Peru, Philippines, Puerto Rico, Solomon Islands, St. Thomas, South Africa, Taiwan, Thailand, Togo, Tonga, Trinidad and Tobago, Vanuatu, Venezuela, Virgin Islands (<xref ref-type="bibr" rid="B28">Chupp 1954</xref>; <xref ref-type="bibr" rid="B52">Ellis 1976</xref>; <xref ref-type="bibr" rid="B75">Hsieh and Goh 1990</xref>; <xref ref-type="bibr" rid="B32">Crous and Braun 2003</xref>; <xref ref-type="bibr" rid="B54">Farr and Rossman 2021</xref>). This species is reported here for the first time for Benin.</p></tp:treatment-sec><tp:treatment-sec sec-type="notes" id="SECID0EYGCM"><title>Notes.</title><p>Three species of <italic><tp:taxon-name><tp:taxon-name-part taxon-name-part-type="genus" reg="Pseudocercospora">Pseudocercospora</tp:taxon-name-part></tp:taxon-name></italic>, namely <italic><tp:taxon-name><tp:taxon-name-part taxon-name-part-type="genus" reg="Pseudocercospora">Ps.</tp:taxon-name-part> <tp:taxon-name-part taxon-name-part-type="species" reg="bradburyae">bradburyae</tp:taxon-name-part></tp:taxon-name></italic>, <italic><tp:taxon-name><tp:taxon-name-part taxon-name-part-type="genus" reg="Pseudocercospora">Ps.</tp:taxon-name-part> <tp:taxon-name-part taxon-name-part-type="species" reg="centrosematicola">centrosematicola</tp:taxon-name-part></tp:taxon-name></italic> (J.M. Yen &amp; Lim) J.M. Yen and <italic><tp:taxon-name><tp:taxon-name-part taxon-name-part-type="genus" reg="Pseudocercospora">Ps.</tp:taxon-name-part> <tp:taxon-name-part taxon-name-part-type="species" reg="clitoriae">clitoriae</tp:taxon-name-part></tp:taxon-name></italic> (G.F. Atk.) Deighton are known on <italic><tp:taxon-name><tp:taxon-name-part taxon-name-part-type="genus" reg="Centrosema">Centrosema</tp:taxon-name-part></tp:taxon-name></italic> spp. (<xref ref-type="bibr" rid="B28">Chupp 1954</xref>; <xref ref-type="bibr" rid="B54">Farr and Rossman 2021</xref>). The present specimens from Benin differ from <italic><tp:taxon-name><tp:taxon-name-part taxon-name-part-type="genus" reg="Pseudocercospora">Ps.</tp:taxon-name-part> <tp:taxon-name-part taxon-name-part-type="species" reg="clitoriae">clitoriae</tp:taxon-name-part></tp:taxon-name></italic> by having often small fascicles formed by up to approx. 10 conidiophores and longer conidiophores [(11–)13–44(–48) µm] and wider conidia [(2.5–)3–4(–4.5) µm], while <italic><tp:taxon-name><tp:taxon-name-part taxon-name-part-type="genus" reg="Pseudocercospora">Ps.</tp:taxon-name-part> <tp:taxon-name-part taxon-name-part-type="species" reg="clitoriae">clitoriae</tp:taxon-name-part></tp:taxon-name></italic> has large, dense fascicles formed by 40 or more conidiophores, shorter conidiophores [8–15(–22) µm] and narrower conidia (2.5–3 µm) (<xref ref-type="bibr" rid="B28">Chupp 1954</xref>; <xref ref-type="bibr" rid="B47">Deighton 1976</xref>). Based on the descriptions made by <xref ref-type="bibr" rid="B28">Chupp (1954)</xref>, <xref ref-type="bibr" rid="B75">Hsieh and Goh (1990)</xref>, <xref ref-type="bibr" rid="B130">Young (1916)</xref> and the re-examination of the type specimen of <italic><tp:taxon-name><tp:taxon-name-part taxon-name-part-type="genus" reg="Pseudocercospora">Ps.</tp:taxon-name-part> <tp:taxon-name-part taxon-name-part-type="species" reg="bradburyae">bradburyae</tp:taxon-name-part></tp:taxon-name></italic>, the present specimen from Benin agrees well with <italic><tp:taxon-name><tp:taxon-name-part taxon-name-part-type="genus" reg="Pseudocercospora">Ps.</tp:taxon-name-part> <tp:taxon-name-part taxon-name-part-type="species" reg="bradburyae">bradburyae</tp:taxon-name-part></tp:taxon-name></italic>. In the <italic><abbrev xmlns:xlink="http://www.w3.org/1999/xlink" xlink:title="translation elongation factor 1-α" id="ABBRID0EWKCM" xlink:type="simple">tef1</abbrev></italic> phylogeny (see Suppl. material <xref ref-type="supplementary-material" rid="S4">4</xref>), <italic><tp:taxon-name><tp:taxon-name-part taxon-name-part-type="genus" reg="Pseudocercospora">Ps.</tp:taxon-name-part> <tp:taxon-name-part taxon-name-part-type="species" reg="bradburyae">bradburyae</tp:taxon-name-part></tp:taxon-name></italic> grouped with low support with isolates of <italic><tp:taxon-name><tp:taxon-name-part taxon-name-part-type="genus" reg="Pseudocercospora">Ps.</tp:taxon-name-part> <tp:taxon-name-part taxon-name-part-type="species" reg="humuli">humuli</tp:taxon-name-part></tp:taxon-name></italic> on <italic><tp:taxon-name><tp:taxon-name-part taxon-name-part-type="genus" reg="Humulus">Humulus</tp:taxon-name-part> <tp:taxon-name-part taxon-name-part-type="species" reg="lupulus">lupulus</tp:taxon-name-part></tp:taxon-name></italic> (<tp:taxon-name><tp:taxon-name-part taxon-name-part-type="family">Cannabaceae</tp:taxon-name-part></tp:taxon-name>) from Japan, <italic><tp:taxon-name><tp:taxon-name-part taxon-name-part-type="genus" reg="Pseudocercospora">Ps.</tp:taxon-name-part> <tp:taxon-name-part taxon-name-part-type="species" reg="cercidicola">cercidicola</tp:taxon-name-part></tp:taxon-name></italic> on <italic><tp:taxon-name><tp:taxon-name-part taxon-name-part-type="genus" reg="Cercis">Cercis</tp:taxon-name-part> <tp:taxon-name-part taxon-name-part-type="species" reg="chinensis">chinensis</tp:taxon-name-part></tp:taxon-name></italic> (<tp:taxon-name><tp:taxon-name-part taxon-name-part-type="family">Fabaceae</tp:taxon-name-part></tp:taxon-name>) from Japan and <italic><tp:taxon-name><tp:taxon-name-part taxon-name-part-type="genus" reg="Pseudocercospora">Ps.</tp:taxon-name-part> <tp:taxon-name-part taxon-name-part-type="species" reg="abelmoschi">abelmoschi</tp:taxon-name-part></tp:taxon-name></italic> on <italic><tp:taxon-name><tp:taxon-name-part taxon-name-part-type="genus" reg="Hibiscus">Hibiscus</tp:taxon-name-part> <tp:taxon-name-part taxon-name-part-type="species" reg="syriacus">syriacus</tp:taxon-name-part></tp:taxon-name></italic> (<tp:taxon-name><tp:taxon-name-part taxon-name-part-type="family">Malvaceae</tp:taxon-name-part></tp:taxon-name>) from South Korea.</p><fig id="F17" position="float" orientation="portrait"><object-id xmlns:xlink="http://www.w3.org/1999/xlink" content-type="doi" xlink:type="simple">10.3897/mycokeys.81.67850.figure17</object-id><object-id xmlns:xlink="http://www.w3.org/1999/xlink" content-type="arpha" xlink:type="simple">FC64AB9E-684B-56C0-BBD1-09A957DD8CE3</object-id><label>Figure 17.</label><caption><p><italic><tp:taxon-name><tp:taxon-name-part taxon-name-part-type="genus" reg="Pseudocercospora">Pseudocercospora</tp:taxon-name-part> <tp:taxon-name-part taxon-name-part-type="species" reg="bradburyae">bradburyae</tp:taxon-name-part></tp:taxon-name></italic> on <italic><tp:taxon-name><tp:taxon-name-part taxon-name-part-type="genus" reg="Centrosema">Centrosema</tp:taxon-name-part> <tp:taxon-name-part taxon-name-part-type="species" reg="pubescens">pubescens</tp:taxon-name-part></tp:taxon-name></italic> (YMM275) <bold>A</bold> fascicle of conidiophores <bold>B</bold> solitary conidiophores arising from external hyphae <bold>C</bold> conidia. Scale bars: 15 μm (<bold>A</bold>); 10 μm (<bold>B, C</bold>).</p></caption><graphic xmlns:xlink="http://www.w3.org/1999/xlink" xlink:href="mycokeys-81-069-g017.jpg" position="float" orientation="portrait" xlink:type="simple" id="oo_556615.jpg"><uri content-type="original_file" xlink:type="simple">https://binary.pensoft.net/fig/556615</uri></graphic></fig></tp:treatment-sec><tp:treatment-sec><!--Section generated to contain objects referenced in tp:taxon-treatment.--><fig id="F14" position="float" orientation="portrait"><object-id xmlns:xlink="http://www.w3.org/1999/xlink" content-type="doi" xlink:type="simple">10.3897/mycokeys.81.67850.figure14</object-id><object-id xmlns:xlink="http://www.w3.org/1999/xlink" content-type="arpha" xlink:type="simple">561CCC4E-5434-5DC6-B5D9-9E74AC056C42</object-id><label>Figure 14.</label><caption><p>Leaf spot symptoms associated with cercosporoid fungi <bold>A, B</bold><italic><tp:taxon-name><tp:taxon-name-part taxon-name-part-type="genus" reg="Nothopassalora">Nothopassalora</tp:taxon-name-part> <tp:taxon-name-part taxon-name-part-type="species" reg="personata">personata</tp:taxon-name-part></tp:taxon-name></italic> on <italic><tp:taxon-name><tp:taxon-name-part taxon-name-part-type="genus" reg="Arachis">Arachis</tp:taxon-name-part> <tp:taxon-name-part taxon-name-part-type="species" reg="hypogaea">hypogaea</tp:taxon-name-part></tp:taxon-name></italic> (YMM49A) <bold>B</bold> close-up of lesions with caespituli <bold>C</bold><italic><tp:taxon-name><tp:taxon-name-part taxon-name-part-type="genus" reg="Passalora">Passalora</tp:taxon-name-part> <tp:taxon-name-part taxon-name-part-type="species" reg="arachidicola">arachidicola</tp:taxon-name-part></tp:taxon-name></italic> on <italic><tp:taxon-name><tp:taxon-name-part taxon-name-part-type="genus" reg="Arachis">Arachis</tp:taxon-name-part> <tp:taxon-name-part taxon-name-part-type="species" reg="hypogaea">hypogaea</tp:taxon-name-part></tp:taxon-name></italic> (YMM49B) <bold>D</bold><italic><tp:taxon-name><tp:taxon-name-part taxon-name-part-type="genus" reg="Pseudocercospora">Pseudocercospora</tp:taxon-name-part> <tp:taxon-name-part taxon-name-part-type="species" reg="bradburyae">bradburyae</tp:taxon-name-part></tp:taxon-name></italic> on <italic><tp:taxon-name><tp:taxon-name-part taxon-name-part-type="genus" reg="Centrosema">Centrosema</tp:taxon-name-part> <tp:taxon-name-part taxon-name-part-type="species" reg="pubescens">pubescens</tp:taxon-name-part></tp:taxon-name></italic> (YMM275) <bold>E</bold><italic><tp:taxon-name><tp:taxon-name-part taxon-name-part-type="genus" reg="Pseudocercospora">Pseudocercospora</tp:taxon-name-part> <tp:taxon-name-part taxon-name-part-type="species" reg="cruenta">cruenta</tp:taxon-name-part></tp:taxon-name></italic> on <italic><tp:taxon-name><tp:taxon-name-part taxon-name-part-type="genus" reg="Phaseolus">Phaseolus</tp:taxon-name-part></tp:taxon-name></italic> sp. (YMM288) <bold>F, G</bold><italic><tp:taxon-name><tp:taxon-name-part taxon-name-part-type="genus" reg="Pseudocercospora">Pseudocercospora</tp:taxon-name-part> <tp:taxon-name-part taxon-name-part-type="species" reg="griseola">griseola</tp:taxon-name-part></tp:taxon-name></italic> on <italic><tp:taxon-name><tp:taxon-name-part taxon-name-part-type="genus" reg="Phaseolus">Phaseolus</tp:taxon-name-part> <tp:taxon-name-part taxon-name-part-type="species" reg="lunatus">lunatus</tp:taxon-name-part></tp:taxon-name></italic> (YMM297A) <bold>G</bold> close-up of lesions with sporulation <bold>H</bold><italic><tp:taxon-name><tp:taxon-name-part taxon-name-part-type="genus" reg="Pseudocercospora">Pseudocercospora</tp:taxon-name-part> <tp:taxon-name-part taxon-name-part-type="species" reg="sennicola">sennicola</tp:taxon-name-part></tp:taxon-name></italic> on <italic><tp:taxon-name><tp:taxon-name-part taxon-name-part-type="genus" reg="Senna">Senna</tp:taxon-name-part> <tp:taxon-name-part taxon-name-part-type="species" reg="occidentalis">occidentalis</tp:taxon-name-part></tp:taxon-name></italic> (YMM12) <bold>I</bold><italic><tp:taxon-name><tp:taxon-name-part taxon-name-part-type="genus" reg="Pseudocercospora">Pseudocercospora</tp:taxon-name-part> <tp:taxon-name-part taxon-name-part-type="species" reg="tabei">tabei</tp:taxon-name-part></tp:taxon-name></italic> on <italic><tp:taxon-name><tp:taxon-name-part taxon-name-part-type="genus" reg="Vigna">Vigna</tp:taxon-name-part> <tp:taxon-name-part taxon-name-part-type="species" reg="unguiculata">unguiculata</tp:taxon-name-part></tp:taxon-name></italic> (YMM220). Scale bars: 15 mm (<bold>A, D, E, F, I</bold>); 100 μm (<bold>B, G</bold>); 12 mm (<bold>D, H</bold>).</p></caption><graphic xmlns:xlink="http://www.w3.org/1999/xlink" xlink:href="mycokeys-81-069-g014.jpg" position="float" orientation="portrait" xlink:type="simple" id="oo_556612.jpg"><uri content-type="original_file" xlink:type="simple">https://binary.pensoft.net/fig/556612</uri></graphic></fig><supplementary-material xmlns:xlink="http://www.w3.org/1999/xlink" id="S4" position="float" orientation="portrait" xlink:type="simple"><object-id content-type="doi" xlink:type="simple">10.3897/mycokeys.81.67850.suppl4</object-id><object-id content-type="arpha" xlink:type="simple">C8014C54-C60C-5700-A5B1-3317BD83A046</object-id><label>Supplementary material 4</label><caption><p>A Bayesian phylogenetic tree inferred from <italic><abbrev xlink:title="translation elongation factor 1-α" id="ABBRID0EVAOM" xlink:type="simple">tef1</abbrev></italic> DNA sequence data of cercosporoid species</p></caption><statement content-type="dataType"><label>Data type</label><p>phylogenetic</p></statement><statement content-type="notes"><label>Explanation note</label><p>Nodes receiving Bayesian <abbrev xlink:title="Posterior probabilities" id="ABBRID0E5AOM" xlink:type="simple">PP</abbrev> ≥ 0.94 are considered as strongly supported and are indicated by thickened branches. Newly described species are denoted in bold and red text, newly reported species are indicated in blue text.</p></statement><media xlink:href="mycokeys-81-069-s004.pdf" mimetype="application" mime-subtype="pdf" position="float" orientation="portrait" xlink:type="simple" id="oo_556623.pdf"><uri content-type="original_file" xlink:type="simple">https://binary.pensoft.net/file/556623</uri></media><permissions><license xlink:type="simple"><license-p>This dataset is made available under the Open Database License (http://opendatacommons.org/licenses/odbl/1.0/). The Open Database License (ODbL) is a license agreement intended to allow users to freely share, modify, and use this Dataset while maintaining this same freedom for others, provided that the original source and author(s) are credited.</license-p></license></permissions><attrib specific-use="authors">Yalemwork Meswaet, Ralph Mangelsdorff, Nourou S. Yorou, Meike Piepenbring</attrib></supplementary-material></tp:treatment-sec><ref-list><ref id="B32"><mixed-citation xmlns:xlink="http://www.w3.org/1999/xlink" xlink:type="simple"><person-group><name name-style="western"><surname>Crous</surname><given-names>PW</given-names></name><name name-style="western"><surname>Braun</surname><given-names>U</given-names></name></person-group> (<year>2003</year>) <source>Names Published in <italic><tp:taxon-name><tp:taxon-name-part taxon-name-part-type="genus">Cercospora</tp:taxon-name-part></tp:taxon-name></italic> and <italic><tp:taxon-name><tp:taxon-name-part taxon-name-part-type="genus">Passalora</tp:taxon-name-part></tp:taxon-name></italic>.</source><publisher-name>Centraalbureau voor Schimmelcultures</publisher-name>, <publisher-loc>Utrecht</publisher-loc>, <size units="page">571 pp</size>.</mixed-citation></ref><ref id="B28"><mixed-citation xmlns:xlink="http://www.w3.org/1999/xlink" xlink:type="simple"><person-group><name name-style="western"><surname>Chupp</surname><given-names>C</given-names></name></person-group> (<year>1954</year>) A Monograph of the Fungus Genus <italic><tp:taxon-name><tp:taxon-name-part taxon-name-part-type="genus">Cercospora</tp:taxon-name-part></tp:taxon-name></italic>. Published by the author, Ithaca.</mixed-citation></ref><ref id="B52"><mixed-citation xmlns:xlink="http://www.w3.org/1999/xlink" xlink:type="simple"><person-group><name name-style="western"><surname>Ellis</surname><given-names>MB</given-names></name></person-group> (<year>1976</year>) <source>More Dematiaceous <tp:taxon-name><tp:taxon-name-part taxon-name-part-type="above-genus">Hyphomycetes</tp:taxon-name-part></tp:taxon-name>.</source><publisher-name>Commonwealth Mycological Institute</publisher-name>, <publisher-loc>Kew</publisher-loc>, <size units="page">507 pp</size>.</mixed-citation></ref><ref id="B75"><mixed-citation xmlns:xlink="http://www.w3.org/1999/xlink" xlink:type="simple"><person-group><name name-style="western"><surname>Hsieh</surname><given-names>WH</given-names></name><name name-style="western"><surname>Goh</surname><given-names>TK</given-names></name></person-group> (<year>1990</year>) <source><italic><tp:taxon-name><tp:taxon-name-part taxon-name-part-type="genus">Cercospora</tp:taxon-name-part></tp:taxon-name></italic> and Similar <tp:taxon-name><tp:taxon-name-part taxon-name-part-type="kingdom">Fungi</tp:taxon-name-part></tp:taxon-name> from Taiwan.</source><publisher-name>Maw Chang Book Co</publisher-name>, <publisher-loc>Taipei</publisher-loc>, <size units="page">376 pp</size>.</mixed-citation></ref><ref id="B54"><mixed-citation xmlns:xlink="http://www.w3.org/1999/xlink" xlink:type="simple"><person-group><name name-style="western"><surname>Farr</surname><given-names>DF</given-names></name><name name-style="western"><surname>Rossman</surname><given-names>AY</given-names></name></person-group> (<year>2021</year>) Fungal Databases, U.S. National Fungus Collections, ARS, USDA. <ext-link xlink:type="simple" ext-link-type="uri" xlink:href="https://nt.ars-grin.gov/fungaldatabases/">https://nt.ars-grin.gov/fungaldatabases/</ext-link> [Retrieved January 22, 2021]</mixed-citation></ref><ref id="B47"><mixed-citation xmlns:xlink="http://www.w3.org/1999/xlink" xlink:type="simple"><person-group><name name-style="western"><surname>Deighton</surname><given-names>FC</given-names></name></person-group> (<year>1976</year>) <article-title>Studies on <italic><tp:taxon-name><tp:taxon-name-part taxon-name-part-type="genus">Cercospora</tp:taxon-name-part></tp:taxon-name></italic> and allied genera. VI. <italic><tp:taxon-name><tp:taxon-name-part taxon-name-part-type="genus">Pseudocercospora</tp:taxon-name-part></tp:taxon-name></italic> Speg., <italic><tp:taxon-name><tp:taxon-name-part taxon-name-part-type="genus">Pantospora</tp:taxon-name-part></tp:taxon-name></italic> Cif., and <italic><tp:taxon-name><tp:taxon-name-part taxon-name-part-type="genus">Cercoseptoria</tp:taxon-name-part></tp:taxon-name></italic> Petr.</article-title><source>Mycological Papers</source><volume>140</volume>: <fpage>1</fpage>–<lpage>168</lpage>.</mixed-citation></ref><ref id="B130"><mixed-citation xmlns:xlink="http://www.w3.org/1999/xlink" xlink:type="simple"><person-group><name name-style="western"><surname>Young</surname><given-names>E</given-names></name></person-group> (<year>1916</year>) <article-title>Studies in Porto Rican parasitic fungi–II.</article-title><source>Mycologia</source><volume>8</volume>: <fpage>42</fpage>–<lpage>46</lpage>. <ext-link xlink:type="simple" ext-link-type="doi" xlink:href="10.1080/00275514.1916.12018861">https://doi.org/10.1080/00275514.1916.12018861</ext-link></mixed-citation></ref></ref-list></tp:taxon-treatment>
