# Supplementary material for: Unravelling unexplored diversity of cercosporoid fungi (Mycosphaerellaceae, Mycosphaerellales, Ascomycota) in tropical Africa
Source: MycoKeys. 2021 Jun 17;81:69–138. doi: 10.3897/mycokeys.81.67850 (PMC8225595; doi:10.3897/mycokeys.81.67850)
Supplement: XML Treatment for Pseudocercospora cruenta [file mycokeys.81.67850-treatment15.xml]

<!DOCTYPE tp:taxon-treatment
  PUBLIC "-//TaxonX//DTD Taxonomic Treatment Publishing DTD v0 20100105//EN" "tax-treatment-NSO.dtd">
<tp:taxon-treatment xmlns:tp="http://www.plazi.org/taxpub"><tp:treatment-meta><kwd-group><label>Taxon classification</label><kwd><named-content xmlns:xlink="http://www.w3.org/1999/xlink" content-type="kingdom">Fungi</named-content></kwd><kwd><named-content xmlns:xlink="http://www.w3.org/1999/xlink" content-type="order">Mycosphaerellales</named-content></kwd><kwd><named-content xmlns:xlink="http://www.w3.org/1999/xlink" content-type="family">Mycosphaerellaceae</named-content></kwd></kwd-group><mixed-citation publication-type="journal"><person-group><name><surname>Meswaet</surname><given-names>Yalemwork</given-names></name><name><surname>Mangelsdorff</surname><given-names>Ralph</given-names></name><name><surname>Yorou</surname><given-names>Nourou S.</given-names></name><name><surname>Piepenbring</surname><given-names>Meike</given-names></name></person-group><article-title>Unravelling unexplored diversity of cercosporoid fungi (<tp:taxon-name><tp:taxon-name-part taxon-name-part-type="family">Mycosphaerellaceae</tp:taxon-name-part></tp:taxon-name>, <tp:taxon-name><tp:taxon-name-part taxon-name-part-type="order">Mycosphaerellales</tp:taxon-name-part></tp:taxon-name>, <tp:taxon-name><tp:taxon-name-part taxon-name-part-type="phylum">Ascomycota</tp:taxon-name-part></tp:taxon-name>) in tropical Africa</article-title><source>MycoKeys</source><day>17</day><month>6</month><year>2021</year><volume>81</volume><fpage>69</fpage><lpage>138</lpage><pub-id pub-id-type="doi">10.3897/mycokeys.81.67850</pub-id></mixed-citation></tp:treatment-meta><tp:nomenclature><tp:taxon-name><object-id xmlns:xlink="http://www.w3.org/1999/xlink" content-type="arpha" xlink:type="simple">8475F659-D93F-5BF1-98B0-CF500449769D</object-id>
              <tp:taxon-name-part taxon-name-part-type="genus" reg="Pseudocercospora">Pseudocercospora</tp:taxon-name-part>
              <tp:taxon-name-part taxon-name-part-type="species" reg="cruenta">cruenta</tp:taxon-name-part>
              <object-id xmlns:xlink="http://www.w3.org/1999/xlink" content-type="mycobank" xlink:type="simple">321556</object-id>
            </tp:taxon-name><tp:taxon-authority>(Sacc.) Deighton, Mycol. Pap. 140: 142. 1976</tp:taxon-authority><xref ref-type="fig" rid="F14">Figs 14E</xref><xref ref-type="fig" rid="F18">, 18</xref></tp:nomenclature><tp:treatment-sec sec-type="Basionym" id="SECID0EXQCM"><title>Basionym.</title><p><italic><tp:taxon-name><tp:taxon-name-part taxon-name-part-type="genus" reg="Cercospora">Cercospora</tp:taxon-name-part> <tp:taxon-name-part taxon-name-part-type="species" reg="cruenta">cruenta</tp:taxon-name-part></tp:taxon-name></italic> Sacc., Michelia 2:149 (1880).</p></tp:treatment-sec><tp:treatment-sec sec-type="material" id="SECID0EIRCM"><title>Type.</title><p>USA. South Carolina: (no further information on the locality), on <italic><tp:taxon-name><tp:taxon-name-part taxon-name-part-type="genus" reg="Phaseolus">Phaseolus</tp:taxon-name-part></tp:taxon-name></italic> sp. (<tp:taxon-name><tp:taxon-name-part taxon-name-part-type="family">Fabaceae</tp:taxon-name-part></tp:taxon-name>), (no date), Ravenel 2156 (<bold><italic>Holotype</italic></bold>: PAD, n.v.).</p><p>For more synonyms see <xref ref-type="bibr" rid="B32">Crous and Braun (2003)</xref> or MycoBank.</p></tp:treatment-sec><tp:treatment-sec sec-type="description" id="SECID0EDSCM"><title>Description.</title><p><bold><italic>Leaf spots</italic></bold> amphigenous, subcircular to irregularly angular, (2.5–)4–8.5 mm diam., limited by veins, reddish brown to dark brown, with an indefinite margin. <bold><italic>Caespituli</italic></bold> amphigenous, denser, darker olivaceous to almost sooty on the abaxial surface of the leaves than on the adaxial side. <bold><italic>Mycelium</italic></bold> internal and external. External hyphae branched, 2.5–3.5 μm wide, septate, olivaceous brown to brown, smooth. <bold><italic>Stromata</italic></bold> lacking or small, 8–14 μm diam., immersed in the mesophyll or in substomatal cavities, subcircular to irregular, brown to dark brown. <bold><italic>Conidiophores</italic></bold> in small, loose, moderately large and dense fascicles formed by up to approx. 10 conidiophores, arising from stromata, breaking through the adaxial epidermis of the leaves or penetrating through stomatal openings, sometimes solitary, arising from external hyphae, straight to sinuous or somewhat geniculate, rarely branched, (12–)15.5–54(–58.5) × (3.5–)4–5 μm [in YMM125 up to 120 µm long], 1–3-septate, smooth, olivaceous brown to brown, paler towards the tips. <bold><italic>Conidiogenous cells</italic></bold> terminal or subterminal, a conidiophore can be reduced to a single conidiogenous cell; loci 2–2.5 μm wide, not thickened and not darkened. <bold><italic>Conidia</italic></bold> solitary, narrowly obclavate to subacicular, straight to curved, (30.5–)42–132(–154) × (3–)3.5–4.5(–5) μm, 2–10-septate, olivaceous brown, smooth, apex subacute to rounded and slightly narrower than the rest of the conidiophore, up to 2.5 μm wide, base truncate to obconically truncate, 2–2.5(–3) μm wide, hila not thickened and not darkened.</p></tp:treatment-sec><tp:treatment-sec sec-type="material" id="SECID0EATCM"><title>Specimens examined.</title><p>Benin. Borgou: Parakou, c. 353 m a.s.l., <named-content xmlns:xlink="http://www.w3.org/1999/xlink" content-type="dwc:verbatimCoordinates" xlink:type="simple"><named-content content-type="geo-json" specific-use="{&#34;type&#34;:&#34;Point&#34;,&#34;coordinates&#34;:[2.646667,9.333889]}" id="NCID0EJTCM" xlink:type="simple">9°20'02"N, 2°38'48"E</named-content></named-content>, on <italic><tp:taxon-name><tp:taxon-name-part taxon-name-part-type="genus" reg="Phaseolus">Phaseolus</tp:taxon-name-part></tp:taxon-name></italic> sp., 12 Sep 2019, Y. Meswaet and A. Tabé, YMM288 (M-0312670, <abbrev xmlns:xlink="http://www.w3.org/1999/xlink" content-type="institution" xlink:title="University of Parakou" id="ABBRID0EVTCM" xlink:type="simple">UNIPAR</abbrev>). Benin. Atlantique: Commune of Allada, Sékou, c. 84 m a.s.l., <named-content xmlns:xlink="http://www.w3.org/1999/xlink" content-type="dwc:verbatimCoordinates" xlink:type="simple"><named-content content-type="geo-json" specific-use="{&#34;type&#34;:&#34;Point&#34;,&#34;coordinates&#34;:[2.219167,6.638333]}" id="NCID0E4TCM" xlink:type="simple">6°38'18"N, 2°13'09"E</named-content></named-content>, on <italic><tp:taxon-name><tp:taxon-name-part taxon-name-part-type="genus" reg="Vigna">Vigna</tp:taxon-name-part> <tp:taxon-name-part taxon-name-part-type="species" reg="unguiculata">unguiculata</tp:taxon-name-part></tp:taxon-name></italic>, 15 August 2017, Y. Meswaet and A. Tabé, YMM125 (M-0312671; <abbrev xmlns:xlink="http://www.w3.org/1999/xlink" content-type="institution" xlink:title="University of Parakou" id="ABBRID0ENUCM" xlink:type="simple">UNIPAR</abbrev>). Benin. Borgou: Parakou, c. 385 m a.s.l., <named-content xmlns:xlink="http://www.w3.org/1999/xlink" content-type="dwc:verbatimCoordinates" xlink:type="simple"><named-content content-type="geo-json" specific-use="{&#34;type&#34;:&#34;Point&#34;,&#34;coordinates&#34;:[2.610833,9.342778]}" id="NCID0EVUCM" xlink:type="simple">9°20'34"N, 2°36'39"E</named-content></named-content>, same host, 14 Sep 2019, Y. Meswaet and R. Dramani, YMM03A (M-0312672). Borgou: Parakou, c. 394 m a.s.l., <named-content xmlns:xlink="http://www.w3.org/1999/xlink" content-type="dwc:verbatimCoordinates" xlink:type="simple"><named-content content-type="geo-json" specific-use="{&#34;type&#34;:&#34;Point&#34;,&#34;coordinates&#34;:[2.612500,9.356944]}" id="NCID0E4UCM" xlink:type="simple">9°21'25"N, 2°36'45"E</named-content></named-content>, same host, 17 Sep 2019, Y. Meswaet and R. Dramani, YMM294B (M-0312673). Benin. Borgou: Parakou, c. 363 m a.s.l., <named-content xmlns:xlink="http://www.w3.org/1999/xlink" content-type="dwc:verbatimCoordinates" xlink:type="simple"><named-content content-type="geo-json" specific-use="{&#34;type&#34;:&#34;Point&#34;,&#34;coordinates&#34;:[2.624444,9.341389]}" id="NCID0EFVCM" xlink:type="simple">9°20'29"N, 2°37'28"E</named-content></named-content>, same host, 21 Sep 2019, Y. Meswaet and A. Tabé, YMM04 (M-0312674).</p></tp:treatment-sec><tp:treatment-sec sec-type="material" id="SECID0EKVCM"><title>Herbarium specimens examined for comparison.</title><p><italic><tp:taxon-name><tp:taxon-name-part taxon-name-part-type="genus" reg="Pseudocercospora">Pseudocercospora</tp:taxon-name-part> <tp:taxon-name-part taxon-name-part-type="species" reg="cruenta">cruenta</tp:taxon-name-part></tp:taxon-name></italic>. On <italic><tp:taxon-name><tp:taxon-name-part taxon-name-part-type="genus" reg="Vigna">Vigna</tp:taxon-name-part> <tp:taxon-name-part taxon-name-part-type="species" reg="unguiculata">unguiculata</tp:taxon-name-part></tp:taxon-name></italic>: USA. Mississippi: Starkville, Sep 1888, Tracy S. M. s.n. (<abbrev xmlns:xlink="http://www.w3.org/1999/xlink" xlink:title="US National Fungus Collections" id="ABBRID0EGWCM" xlink:type="simple">BPI</abbrev> 435817 <bold><italic>Paratype</italic></bold> of <italic><tp:taxon-name><tp:taxon-name-part taxon-name-part-type="genus" reg="Cercospora">Cercospora</tp:taxon-name-part> <tp:taxon-name-part taxon-name-part-type="species" reg="dolichi">dolichi</tp:taxon-name-part></tp:taxon-name></italic> Ellis &amp; Everh.); On <italic><tp:taxon-name><tp:taxon-name-part taxon-name-part-type="genus" reg="Phaseolus">Phaseolus</tp:taxon-name-part></tp:taxon-name></italic> sp.: USA. South Carolina: Aiken, no date, Ravenel H. W. s.n (<abbrev xmlns:xlink="http://www.w3.org/1999/xlink" xlink:title="US National Fungus Collections" id="ABBRID0E6WCM" xlink:type="simple">BPI</abbrev> 439619 <bold><italic>Paratype</italic></bold> of <italic><tp:taxon-name><tp:taxon-name-part taxon-name-part-type="genus" reg="Cercospora">C.</tp:taxon-name-part> <tp:taxon-name-part taxon-name-part-type="species" reg="phaseolorum">phaseolorum</tp:taxon-name-part></tp:taxon-name></italic> Cooke). <italic><tp:taxon-name><tp:taxon-name-part taxon-name-part-type="genus" reg="Pseudocercospora">Pseudocercospora</tp:taxon-name-part> <tp:taxon-name-part taxon-name-part-type="species" reg="stizolobii">stizolobii</tp:taxon-name-part></tp:taxon-name></italic> (Syd. &amp; <tp:taxon-name><tp:taxon-name-part taxon-name-part-type="genus" reg="Passalora">P.</tp:taxon-name-part></tp:taxon-name> Syd.) Deighton. On <italic><tp:taxon-name><tp:taxon-name-part taxon-name-part-type="genus" reg="Mucuna">Mucuna</tp:taxon-name-part></tp:taxon-name></italic> sp.: Philippines. Los Baños, 6 Apr 1913, Raimundo M. B. 892 (<abbrev xmlns:xlink="http://www.w3.org/1999/xlink" xlink:title="US National Fungus Collections" id="ABBRID0EJYCM" xlink:type="simple">BPI</abbrev> 441666 <bold><italic>Holotype</italic></bold> of <italic><tp:taxon-name><tp:taxon-name-part taxon-name-part-type="genus" reg="Cercospora">C.</tp:taxon-name-part> <tp:taxon-name-part taxon-name-part-type="species" reg="stizolobii">stizolobii</tp:taxon-name-part></tp:taxon-name></italic> Syd. &amp; <tp:taxon-name><tp:taxon-name-part taxon-name-part-type="genus" reg="Passalora">P.</tp:taxon-name-part></tp:taxon-name> Syd.).</p></tp:treatment-sec><tp:treatment-sec sec-type="distribution" id="SECID0EBZCM"><title>Hosts and distribution.</title><p>On <italic><tp:taxon-name><tp:taxon-name-part taxon-name-part-type="genus" reg="Calopogonium">Calopogonium</tp:taxon-name-part></tp:taxon-name></italic> sp., <italic><tp:taxon-name><tp:taxon-name-part taxon-name-part-type="genus" reg="Canavalia">Canavalia</tp:taxon-name-part> <tp:taxon-name-part taxon-name-part-type="species" reg="ensiformis">ensiformis</tp:taxon-name-part></tp:taxon-name></italic> (L.) DC., <italic><tp:taxon-name><tp:taxon-name-part taxon-name-part-type="genus" reg="Cercospora">C.</tp:taxon-name-part> <tp:taxon-name-part taxon-name-part-type="species" reg="gladiata">gladiata</tp:taxon-name-part></tp:taxon-name></italic> (Jacq.) DC., <italic><tp:taxon-name><tp:taxon-name-part taxon-name-part-type="genus" reg="Cercospora">C.</tp:taxon-name-part> <tp:taxon-name-part taxon-name-part-type="species" reg="maritima">maritima</tp:taxon-name-part></tp:taxon-name></italic> Thouars, <italic><tp:taxon-name><tp:taxon-name-part taxon-name-part-type="genus" reg="Canavalia">Canavalia</tp:taxon-name-part></tp:taxon-name></italic> sp., <italic><tp:taxon-name><tp:taxon-name-part taxon-name-part-type="genus" reg="Cassia">Cassia</tp:taxon-name-part> <tp:taxon-name-part taxon-name-part-type="species" reg="lathyroides">lathyroides</tp:taxon-name-part></tp:taxon-name></italic> L., <italic><tp:taxon-name><tp:taxon-name-part taxon-name-part-type="genus" reg="Cicer">Cicer</tp:taxon-name-part> <tp:taxon-name-part taxon-name-part-type="species" reg="arietinum">arietinum</tp:taxon-name-part></tp:taxon-name></italic> L., <italic><tp:taxon-name><tp:taxon-name-part taxon-name-part-type="genus" reg="Clitoria">Clitoria</tp:taxon-name-part> <tp:taxon-name-part taxon-name-part-type="species" reg="ternatea">ternatea</tp:taxon-name-part></tp:taxon-name></italic> L., <italic><tp:taxon-name><tp:taxon-name-part taxon-name-part-type="genus" reg="Dolichos">Dolichos</tp:taxon-name-part> <tp:taxon-name-part taxon-name-part-type="species" reg="biflorus">biflorus</tp:taxon-name-part></tp:taxon-name></italic> L., <italic><tp:taxon-name><tp:taxon-name-part taxon-name-part-type="genus" reg="Dolichos">D.</tp:taxon-name-part> <tp:taxon-name-part taxon-name-part-type="species" reg="lablab">lablab</tp:taxon-name-part></tp:taxon-name></italic> L., <italic><tp:taxon-name><tp:taxon-name-part taxon-name-part-type="genus" reg="Dolichos">Dolichos</tp:taxon-name-part></tp:taxon-name></italic> sp., <italic><tp:taxon-name><tp:taxon-name-part taxon-name-part-type="genus" reg="Glycine">Glycine</tp:taxon-name-part> <tp:taxon-name-part taxon-name-part-type="species" reg="max">max</tp:taxon-name-part></tp:taxon-name></italic>, <italic><tp:taxon-name><tp:taxon-name-part taxon-name-part-type="genus" reg="Glycine">Glycine</tp:taxon-name-part></tp:taxon-name></italic> sp., <italic><tp:taxon-name><tp:taxon-name-part taxon-name-part-type="genus" reg="Lablab">Lablab</tp:taxon-name-part> <tp:taxon-name-part taxon-name-part-type="species" reg="niger">niger</tp:taxon-name-part></tp:taxon-name></italic> Medik., <italic><tp:taxon-name><tp:taxon-name-part taxon-name-part-type="genus" reg="Lablab">L.</tp:taxon-name-part> <tp:taxon-name-part taxon-name-part-type="species" reg="purpureus">purpureus</tp:taxon-name-part></tp:taxon-name></italic> (L.) Sweet, <italic><tp:taxon-name><tp:taxon-name-part taxon-name-part-type="genus" reg="Mucuna">Mucuna</tp:taxon-name-part> <tp:taxon-name-part taxon-name-part-type="species" reg="capitata">capitata</tp:taxon-name-part></tp:taxon-name></italic> Wight &amp; Arn., <italic><tp:taxon-name><tp:taxon-name-part taxon-name-part-type="genus" reg="Mucuna">M.</tp:taxon-name-part> <tp:taxon-name-part taxon-name-part-type="species" reg="deeringiana">deeringiana</tp:taxon-name-part></tp:taxon-name></italic> (Bort) Merr., <italic><tp:taxon-name><tp:taxon-name-part taxon-name-part-type="genus" reg="Phaseolus">Phaseolus</tp:taxon-name-part> <tp:taxon-name-part taxon-name-part-type="species" reg="aconitifolius">aconitifolius</tp:taxon-name-part></tp:taxon-name></italic> Jacq., <italic><tp:taxon-name><tp:taxon-name-part taxon-name-part-type="genus" reg="Passalora">P.</tp:taxon-name-part> <tp:taxon-name-part taxon-name-part-type="species" reg="adenanthus">adenanthus</tp:taxon-name-part></tp:taxon-name></italic> G. Mey., <italic><tp:taxon-name><tp:taxon-name-part taxon-name-part-type="genus" reg="Passalora">P.</tp:taxon-name-part> <tp:taxon-name-part taxon-name-part-type="species" reg="aureus">aureus</tp:taxon-name-part></tp:taxon-name></italic> Roxb., <italic><tp:taxon-name><tp:taxon-name-part taxon-name-part-type="genus" reg="Passalora">P.</tp:taxon-name-part> <tp:taxon-name-part taxon-name-part-type="species" reg="calcaratus">calcaratus</tp:taxon-name-part></tp:taxon-name></italic> Roxb., <italic><tp:taxon-name><tp:taxon-name-part taxon-name-part-type="genus" reg="Passalora">P.</tp:taxon-name-part> <tp:taxon-name-part taxon-name-part-type="species" reg="coccineus">coccineus</tp:taxon-name-part></tp:taxon-name></italic> L., <italic><tp:taxon-name><tp:taxon-name-part taxon-name-part-type="genus" reg="Passalora">P.</tp:taxon-name-part> <tp:taxon-name-part taxon-name-part-type="species" reg="lathyroides">lathyroides</tp:taxon-name-part></tp:taxon-name></italic> L., <italic><tp:taxon-name><tp:taxon-name-part taxon-name-part-type="genus" reg="Phaseolus">P.</tp:taxon-name-part> <tp:taxon-name-part taxon-name-part-type="species" reg="lunatus">lunatus</tp:taxon-name-part></tp:taxon-name></italic>, <italic><tp:taxon-name><tp:taxon-name-part taxon-name-part-type="genus" reg="Passalora">P.</tp:taxon-name-part> <tp:taxon-name-part taxon-name-part-type="species" reg="radiatus">radiatus</tp:taxon-name-part></tp:taxon-name></italic> L., <italic><tp:taxon-name><tp:taxon-name-part taxon-name-part-type="genus" reg="Passalora">P.</tp:taxon-name-part> <tp:taxon-name-part taxon-name-part-type="species" reg="sublobatus">sublobatus</tp:taxon-name-part></tp:taxon-name></italic> Roxb., <italic><tp:taxon-name><tp:taxon-name-part taxon-name-part-type="genus" reg="Phaseolus">P.</tp:taxon-name-part> <tp:taxon-name-part taxon-name-part-type="species" reg="vulgaris">vulgaris</tp:taxon-name-part></tp:taxon-name></italic>, <italic><tp:taxon-name><tp:taxon-name-part taxon-name-part-type="genus" reg="Psophocarpus">Psophocarpus</tp:taxon-name-part> <tp:taxon-name-part taxon-name-part-type="species" reg="tetragonolobus">tetragonolobus</tp:taxon-name-part></tp:taxon-name></italic> (L.) DC., <italic><tp:taxon-name><tp:taxon-name-part taxon-name-part-type="genus" reg="Pueraria">Pueraria</tp:taxon-name-part></tp:taxon-name></italic> sp., <italic><tp:taxon-name><tp:taxon-name-part taxon-name-part-type="genus" reg="Strophostyles">Strophostyles</tp:taxon-name-part> <tp:taxon-name-part taxon-name-part-type="species" reg="helvola">helvola</tp:taxon-name-part></tp:taxon-name></italic> (L.) Elliott, <italic><tp:taxon-name><tp:taxon-name-part taxon-name-part-type="genus" reg="Vicia">Vicia</tp:taxon-name-part> <tp:taxon-name-part taxon-name-part-type="species" reg="faba">faba</tp:taxon-name-part></tp:taxon-name></italic> L., <italic><tp:taxon-name><tp:taxon-name-part taxon-name-part-type="genus" reg="Vigna">Vigna</tp:taxon-name-part> <tp:taxon-name-part taxon-name-part-type="species" reg="antillana">antillana</tp:taxon-name-part></tp:taxon-name></italic> (Urb.) Fawc. &amp; Rendle, <italic><tp:taxon-name><tp:taxon-name-part taxon-name-part-type="genus" reg="Vigna">V.</tp:taxon-name-part> <tp:taxon-name-part taxon-name-part-type="species" reg="catjang">catjang</tp:taxon-name-part></tp:taxon-name></italic> (Burm.f.) Walp., <italic><tp:taxon-name><tp:taxon-name-part taxon-name-part-type="genus" reg="Vigna">V.</tp:taxon-name-part> <tp:taxon-name-part taxon-name-part-type="species" reg="cylindrica">cylindrica</tp:taxon-name-part></tp:taxon-name></italic> (L.) Skeels, <italic><tp:taxon-name><tp:taxon-name-part taxon-name-part-type="genus" reg="Vigna">V.</tp:taxon-name-part> <tp:taxon-name-part taxon-name-part-type="species" reg="luteola">luteola</tp:taxon-name-part></tp:taxon-name></italic> (Jacq.) Benth., <italic><tp:taxon-name><tp:taxon-name-part taxon-name-part-type="genus" reg="Vigna">V.</tp:taxon-name-part> <tp:taxon-name-part taxon-name-part-type="species" reg="marina">marina</tp:taxon-name-part></tp:taxon-name></italic> (Burm.) Merr., <italic><tp:taxon-name><tp:taxon-name-part taxon-name-part-type="genus" reg="Vigna">V.</tp:taxon-name-part> <tp:taxon-name-part taxon-name-part-type="species" reg="mungo">mungo</tp:taxon-name-part></tp:taxon-name></italic> (L.) Hepper, <italic><tp:taxon-name><tp:taxon-name-part taxon-name-part-type="genus" reg="Vigna">V.</tp:taxon-name-part> <tp:taxon-name-part taxon-name-part-type="species" reg="repens">repens</tp:taxon-name-part></tp:taxon-name></italic> (L.) Kuntze, <italic><tp:taxon-name><tp:taxon-name-part taxon-name-part-type="genus" reg="Vigna">V.</tp:taxon-name-part> <tp:taxon-name-part taxon-name-part-type="species" reg="sesquipedalis">sesquipedalis</tp:taxon-name-part></tp:taxon-name></italic> (L.) Fruwirth, <italic><tp:taxon-name><tp:taxon-name-part taxon-name-part-type="genus" reg="Vigna">V.</tp:taxon-name-part> <tp:taxon-name-part taxon-name-part-type="species" reg="sinensis">sinensis</tp:taxon-name-part></tp:taxon-name></italic> (L.) Savi ex Hausskn., <italic><tp:taxon-name><tp:taxon-name-part taxon-name-part-type="genus" reg="Vigna">V.</tp:taxon-name-part> <tp:taxon-name-part taxon-name-part-type="species" reg="unguiculata">unguiculata</tp:taxon-name-part></tp:taxon-name></italic> (L.) Walp., and further species in other genera of <tp:taxon-name><tp:taxon-name-part taxon-name-part-type="family">Fabaceae</tp:taxon-name-part></tp:taxon-name>. It is widespread in warmer regions, including Afghanistan, Angola, Argentina, Australia, Azerbaijan, Bangladesh, Barbados, Bolivia, Brazil, Brunei, Cambodia, Canada, China, Colombia, Cuba, Dominican Republic, Egypt, EI Salvador, Ethiopia, Fiji, Ghana, Grenada, Guatemala, Guyana, Haiti, Honduras, Hong Kong, India, Indonesia, Iran, Iraq, Italy, Jamaica, Japan, Korea, Liberia, Malawi, Malaysia, Mauritius, Mexico, Mozambique, Myanmar, Nepal, New Caledonia, Niger, Nigeria, Pakistan, Panama, Papua New Guinea, Peru, Philippines, Puerto Rico, Russia, Rwanda, Saint Lucia, Saint Vincent and the Grenadines, Samoa, Saudi Arabia, Senegal, Sierra Leone, Singapore, Solomon Islands, Somalia, South Africa, Sri Lanka, Sudan, Suriname, Taiwan, Tanzania, Thailand, Togo, Tonga, Trinidad and Tobago, Uganda, USA, Venezuela, Virgin Islands, Zambia, Zimbabwe. (<xref ref-type="bibr" rid="B108">Saccardo 1886</xref>; <xref ref-type="bibr" rid="B97">Mulder and Holliday 1975</xref>; <xref ref-type="bibr" rid="B52">Ellis 1976</xref>; <xref ref-type="bibr" rid="B128">Yen and Lim 1980</xref>; <xref ref-type="bibr" rid="B109">Shin and Kim 2001</xref>; <xref ref-type="bibr" rid="B32">Crous and Braun 2003</xref>; <xref ref-type="bibr" rid="B54">Farr and Rossman 2021</xref>).</p></tp:treatment-sec><tp:treatment-sec sec-type="notes" id="SECID0EXHDM"><title>Notes.</title><p>Except for the presence of external hyphae and mostly slightly shorter conidiophores, the present specimen from Benin is morphologically identical to <italic><tp:taxon-name><tp:taxon-name-part taxon-name-part-type="genus" reg="Pseudocercospora">Ps.</tp:taxon-name-part> <tp:taxon-name-part taxon-name-part-type="species" reg="cruenta">cruenta</tp:taxon-name-part></tp:taxon-name></italic> as known by literature (<xref ref-type="bibr" rid="B28">Chupp 1954</xref>; <xref ref-type="bibr" rid="B47">Deighton 1976</xref>). This identification is confirmed by results obtained by phylogenetic analyses based on <italic><abbrev xmlns:xlink="http://www.w3.org/1999/xlink" xlink:title="translation elongation factor 1-α" id="ABBRID0ERIDM" xlink:type="simple">tef1</abbrev></italic> sequence data (see Suppl. material <xref ref-type="supplementary-material" rid="S4">4</xref>). <italic><tp:taxon-name><tp:taxon-name-part taxon-name-part-type="genus" reg="Pseudocercospora">Ps.</tp:taxon-name-part> <tp:taxon-name-part taxon-name-part-type="species" reg="cruenta">cruenta</tp:taxon-name-part></tp:taxon-name></italic> is a well-known pathogen causing leaf spot diseases on species of <italic><tp:taxon-name><tp:taxon-name-part taxon-name-part-type="genus" reg="Vigna">Vigna</tp:taxon-name-part></tp:taxon-name></italic> and allied genera. It can cause serious yield losses of up to 40% in cowpea (<xref ref-type="bibr" rid="B111">Sivanesan 1990</xref>). <italic><tp:taxon-name><tp:taxon-name-part taxon-name-part-type="genus" reg="Pseudocercospora">Ps.</tp:taxon-name-part> <tp:taxon-name-part taxon-name-part-type="species" reg="cruenta">cruenta</tp:taxon-name-part></tp:taxon-name></italic> is cited here for the first time for Benin.</p><fig id="F18" position="float" orientation="portrait"><object-id xmlns:xlink="http://www.w3.org/1999/xlink" content-type="doi" xlink:type="simple">10.3897/mycokeys.81.67850.figure18</object-id><object-id xmlns:xlink="http://www.w3.org/1999/xlink" content-type="arpha" xlink:type="simple">1E698A1A-3F68-5D9F-9CD0-381A84ABC221</object-id><label>Figure 18.</label><caption><p><italic><tp:taxon-name><tp:taxon-name-part taxon-name-part-type="genus" reg="Pseudocercospora">Pseudocercospora</tp:taxon-name-part> <tp:taxon-name-part taxon-name-part-type="species" reg="cruenta">cruenta</tp:taxon-name-part></tp:taxon-name></italic> on <italic><tp:taxon-name><tp:taxon-name-part taxon-name-part-type="genus" reg="Phaseolus">Phaseolus</tp:taxon-name-part></tp:taxon-name></italic> sp. (YMM288) <bold>A</bold> fascicle of conidiophores protruding from a stomatal opening <bold>B</bold> solitary conidiophores <bold>C</bold> conidia. Scale bars: 15 μm (<bold>A, C</bold>); 10 μm (<bold>B</bold>).</p></caption><graphic xmlns:xlink="http://www.w3.org/1999/xlink" xlink:href="mycokeys-81-069-g018.jpg" position="float" orientation="portrait" xlink:type="simple" id="oo_556616.jpg"><uri content-type="original_file" xlink:type="simple">https://binary.pensoft.net/fig/556616</uri></graphic></fig></tp:treatment-sec><tp:treatment-sec><!--Section generated to contain objects referenced in tp:taxon-treatment.--><fig id="F14" position="float" orientation="portrait"><object-id xmlns:xlink="http://www.w3.org/1999/xlink" content-type="doi" xlink:type="simple">10.3897/mycokeys.81.67850.figure14</object-id><object-id xmlns:xlink="http://www.w3.org/1999/xlink" content-type="arpha" xlink:type="simple">561CCC4E-5434-5DC6-B5D9-9E74AC056C42</object-id><label>Figure 14.</label><caption><p>Leaf spot symptoms associated with cercosporoid fungi <bold>A, B</bold><italic><tp:taxon-name><tp:taxon-name-part taxon-name-part-type="genus" reg="Nothopassalora">Nothopassalora</tp:taxon-name-part> <tp:taxon-name-part taxon-name-part-type="species" reg="personata">personata</tp:taxon-name-part></tp:taxon-name></italic> on <italic><tp:taxon-name><tp:taxon-name-part taxon-name-part-type="genus" reg="Arachis">Arachis</tp:taxon-name-part> <tp:taxon-name-part taxon-name-part-type="species" reg="hypogaea">hypogaea</tp:taxon-name-part></tp:taxon-name></italic> (YMM49A) <bold>B</bold> close-up of lesions with caespituli <bold>C</bold><italic><tp:taxon-name><tp:taxon-name-part taxon-name-part-type="genus" reg="Passalora">Passalora</tp:taxon-name-part> <tp:taxon-name-part taxon-name-part-type="species" reg="arachidicola">arachidicola</tp:taxon-name-part></tp:taxon-name></italic> on <italic><tp:taxon-name><tp:taxon-name-part taxon-name-part-type="genus" reg="Arachis">Arachis</tp:taxon-name-part> <tp:taxon-name-part taxon-name-part-type="species" reg="hypogaea">hypogaea</tp:taxon-name-part></tp:taxon-name></italic> (YMM49B) <bold>D</bold><italic><tp:taxon-name><tp:taxon-name-part taxon-name-part-type="genus" reg="Pseudocercospora">Pseudocercospora</tp:taxon-name-part> <tp:taxon-name-part taxon-name-part-type="species" reg="bradburyae">bradburyae</tp:taxon-name-part></tp:taxon-name></italic> on <italic><tp:taxon-name><tp:taxon-name-part taxon-name-part-type="genus" reg="Centrosema">Centrosema</tp:taxon-name-part> <tp:taxon-name-part taxon-name-part-type="species" reg="pubescens">pubescens</tp:taxon-name-part></tp:taxon-name></italic> (YMM275) <bold>E</bold><italic><tp:taxon-name><tp:taxon-name-part taxon-name-part-type="genus" reg="Pseudocercospora">Pseudocercospora</tp:taxon-name-part> <tp:taxon-name-part taxon-name-part-type="species" reg="cruenta">cruenta</tp:taxon-name-part></tp:taxon-name></italic> on <italic><tp:taxon-name><tp:taxon-name-part taxon-name-part-type="genus" reg="Phaseolus">Phaseolus</tp:taxon-name-part></tp:taxon-name></italic> sp. (YMM288) <bold>F, G</bold><italic><tp:taxon-name><tp:taxon-name-part taxon-name-part-type="genus" reg="Pseudocercospora">Pseudocercospora</tp:taxon-name-part> <tp:taxon-name-part taxon-name-part-type="species" reg="griseola">griseola</tp:taxon-name-part></tp:taxon-name></italic> on <italic><tp:taxon-name><tp:taxon-name-part taxon-name-part-type="genus" reg="Phaseolus">Phaseolus</tp:taxon-name-part> <tp:taxon-name-part taxon-name-part-type="species" reg="lunatus">lunatus</tp:taxon-name-part></tp:taxon-name></italic> (YMM297A) <bold>G</bold> close-up of lesions with sporulation <bold>H</bold><italic><tp:taxon-name><tp:taxon-name-part taxon-name-part-type="genus" reg="Pseudocercospora">Pseudocercospora</tp:taxon-name-part> <tp:taxon-name-part taxon-name-part-type="species" reg="sennicola">sennicola</tp:taxon-name-part></tp:taxon-name></italic> on <italic><tp:taxon-name><tp:taxon-name-part taxon-name-part-type="genus" reg="Senna">Senna</tp:taxon-name-part> <tp:taxon-name-part taxon-name-part-type="species" reg="occidentalis">occidentalis</tp:taxon-name-part></tp:taxon-name></italic> (YMM12) <bold>I</bold><italic><tp:taxon-name><tp:taxon-name-part taxon-name-part-type="genus" reg="Pseudocercospora">Pseudocercospora</tp:taxon-name-part> <tp:taxon-name-part taxon-name-part-type="species" reg="tabei">tabei</tp:taxon-name-part></tp:taxon-name></italic> on <italic><tp:taxon-name><tp:taxon-name-part taxon-name-part-type="genus" reg="Vigna">Vigna</tp:taxon-name-part> <tp:taxon-name-part taxon-name-part-type="species" reg="unguiculata">unguiculata</tp:taxon-name-part></tp:taxon-name></italic> (YMM220). Scale bars: 15 mm (<bold>A, D, E, F, I</bold>); 100 μm (<bold>B, G</bold>); 12 mm (<bold>D, H</bold>).</p></caption><graphic xmlns:xlink="http://www.w3.org/1999/xlink" xlink:href="mycokeys-81-069-g014.jpg" position="float" orientation="portrait" xlink:type="simple" id="oo_556612.jpg"><uri content-type="original_file" xlink:type="simple">https://binary.pensoft.net/fig/556612</uri></graphic></fig><supplementary-material xmlns:xlink="http://www.w3.org/1999/xlink" id="S4" position="float" orientation="portrait" xlink:type="simple"><object-id content-type="doi" xlink:type="simple">10.3897/mycokeys.81.67850.suppl4</object-id><object-id content-type="arpha" xlink:type="simple">C8014C54-C60C-5700-A5B1-3317BD83A046</object-id><label>Supplementary material 4</label><caption><p>A Bayesian phylogenetic tree inferred from <italic><abbrev xlink:title="translation elongation factor 1-α" id="ABBRID0EVAOM" xlink:type="simple">tef1</abbrev></italic> DNA sequence data of cercosporoid species</p></caption><statement content-type="dataType"><label>Data type</label><p>phylogenetic</p></statement><statement content-type="notes"><label>Explanation note</label><p>Nodes receiving Bayesian <abbrev xlink:title="Posterior probabilities" id="ABBRID0E5AOM" xlink:type="simple">PP</abbrev> ≥ 0.94 are considered as strongly supported and are indicated by thickened branches. Newly described species are denoted in bold and red text, newly reported species are indicated in blue text.</p></statement><media xlink:href="mycokeys-81-069-s004.pdf" mimetype="application" mime-subtype="pdf" position="float" orientation="portrait" xlink:type="simple" id="oo_556623.pdf"><uri content-type="original_file" xlink:type="simple">https://binary.pensoft.net/file/556623</uri></media><permissions><license xlink:type="simple"><license-p>This dataset is made available under the Open Database License (http://opendatacommons.org/licenses/odbl/1.0/). The Open Database License (ODbL) is a license agreement intended to allow users to freely share, modify, and use this Dataset while maintaining this same freedom for others, provided that the original source and author(s) are credited.</license-p></license></permissions><attrib specific-use="authors">Yalemwork Meswaet, Ralph Mangelsdorff, Nourou S. Yorou, Meike Piepenbring</attrib></supplementary-material></tp:treatment-sec><ref-list><ref id="B32"><mixed-citation xmlns:xlink="http://www.w3.org/1999/xlink" xlink:type="simple"><person-group><name name-style="western"><surname>Crous</surname><given-names>PW</given-names></name><name name-style="western"><surname>Braun</surname><given-names>U</given-names></name></person-group> (<year>2003</year>) <source>Names Published in <italic><tp:taxon-name><tp:taxon-name-part taxon-name-part-type="genus">Cercospora</tp:taxon-name-part></tp:taxon-name></italic> and <italic><tp:taxon-name><tp:taxon-name-part taxon-name-part-type="genus">Passalora</tp:taxon-name-part></tp:taxon-name></italic>.</source><publisher-name>Centraalbureau voor Schimmelcultures</publisher-name>, <publisher-loc>Utrecht</publisher-loc>, <size units="page">571 pp</size>.</mixed-citation></ref><ref id="B108"><mixed-citation xmlns:xlink="http://www.w3.org/1999/xlink" xlink:type="simple"><person-group><name name-style="western"><surname>Saccardo</surname><given-names>PA</given-names></name></person-group> (<year>1886</year>) Sylloge fungorum omnium hucusque cognitorum: Additamenta ad volumina I-IV. Sumptibus auctoris Typis seminarii.</mixed-citation></ref><ref id="B97"><mixed-citation xmlns:xlink="http://www.w3.org/1999/xlink" xlink:type="simple"><person-group><name name-style="western"><surname>Mulder</surname><given-names>JL</given-names></name><name name-style="western"><surname>Holliday</surname><given-names>P</given-names></name></person-group> (<year>1975</year>) <italic><tp:taxon-name><tp:taxon-name-part taxon-name-part-type="genus">Cercospora</tp:taxon-name-part> <tp:taxon-name-part taxon-name-part-type="species">canescens</tp:taxon-name-part></tp:taxon-name></italic>. CMI descriptions of phytopathogenic fungi and bacteria 462.</mixed-citation></ref><ref id="B52"><mixed-citation xmlns:xlink="http://www.w3.org/1999/xlink" xlink:type="simple"><person-group><name name-style="western"><surname>Ellis</surname><given-names>MB</given-names></name></person-group> (<year>1976</year>) <source>More Dematiaceous <tp:taxon-name><tp:taxon-name-part taxon-name-part-type="above-genus">Hyphomycetes</tp:taxon-name-part></tp:taxon-name>.</source><publisher-name>Commonwealth Mycological Institute</publisher-name>, <publisher-loc>Kew</publisher-loc>, <size units="page">507 pp</size>.</mixed-citation></ref><ref id="B128"><mixed-citation xmlns:xlink="http://www.w3.org/1999/xlink" xlink:type="simple"><person-group><name name-style="western"><surname>Yen</surname><given-names>JM</given-names></name><name name-style="western"><surname>Lim</surname><given-names>G</given-names></name></person-group> (<year>1980</year>) <article-title><italic><tp:taxon-name><tp:taxon-name-part taxon-name-part-type="genus">Cercospora</tp:taxon-name-part></tp:taxon-name></italic> and allied genera of Singapore and the Malay Peninsula.</article-title><source>The Gardens’ bulletin, Singapore</source><volume>33</volume>: <fpage>151</fpage>–<lpage>263</lpage>.</mixed-citation></ref><ref id="B109"><mixed-citation xmlns:xlink="http://www.w3.org/1999/xlink" xlink:type="simple"><person-group><name name-style="western"><surname>Shin</surname><given-names>HD</given-names></name><name name-style="western"><surname>Kim</surname><given-names>JD</given-names></name></person-group> (<year>2001</year>) <article-title><italic><tp:taxon-name><tp:taxon-name-part taxon-name-part-type="genus">Cercospora</tp:taxon-name-part></tp:taxon-name></italic> and allied genera from Korea.</article-title><source>Plant Pathogens of Korea</source><volume>7</volume>: <fpage>1</fpage>–<lpage>302</lpage>.</mixed-citation></ref><ref id="B54"><mixed-citation xmlns:xlink="http://www.w3.org/1999/xlink" xlink:type="simple"><person-group><name name-style="western"><surname>Farr</surname><given-names>DF</given-names></name><name name-style="western"><surname>Rossman</surname><given-names>AY</given-names></name></person-group> (<year>2021</year>) Fungal Databases, U.S. National Fungus Collections, ARS, USDA. <ext-link xlink:type="simple" ext-link-type="uri" xlink:href="https://nt.ars-grin.gov/fungaldatabases/">https://nt.ars-grin.gov/fungaldatabases/</ext-link> [Retrieved January 22, 2021]</mixed-citation></ref><ref id="B28"><mixed-citation xmlns:xlink="http://www.w3.org/1999/xlink" xlink:type="simple"><person-group><name name-style="western"><surname>Chupp</surname><given-names>C</given-names></name></person-group> (<year>1954</year>) A Monograph of the Fungus Genus <italic><tp:taxon-name><tp:taxon-name-part taxon-name-part-type="genus">Cercospora</tp:taxon-name-part></tp:taxon-name></italic>. Published by the author, Ithaca.</mixed-citation></ref><ref id="B47"><mixed-citation xmlns:xlink="http://www.w3.org/1999/xlink" xlink:type="simple"><person-group><name name-style="western"><surname>Deighton</surname><given-names>FC</given-names></name></person-group> (<year>1976</year>) <article-title>Studies on <italic><tp:taxon-name><tp:taxon-name-part taxon-name-part-type="genus">Cercospora</tp:taxon-name-part></tp:taxon-name></italic> and allied genera. VI. <italic><tp:taxon-name><tp:taxon-name-part taxon-name-part-type="genus">Pseudocercospora</tp:taxon-name-part></tp:taxon-name></italic> Speg., <italic><tp:taxon-name><tp:taxon-name-part taxon-name-part-type="genus">Pantospora</tp:taxon-name-part></tp:taxon-name></italic> Cif., and <italic><tp:taxon-name><tp:taxon-name-part taxon-name-part-type="genus">Cercoseptoria</tp:taxon-name-part></tp:taxon-name></italic> Petr.</article-title><source>Mycological Papers</source><volume>140</volume>: <fpage>1</fpage>–<lpage>168</lpage>.</mixed-citation></ref><ref id="B111"><mixed-citation xmlns:xlink="http://www.w3.org/1999/xlink" xlink:type="simple"><person-group><name name-style="western"><surname>Sivanesan</surname><given-names>A</given-names></name></person-group> (<year>1990</year>) <italic><tp:taxon-name><tp:taxon-name-part taxon-name-part-type="genus">Mycosphaerella</tp:taxon-name-part> <tp:taxon-name-part taxon-name-part-type="species">cruenta</tp:taxon-name-part></tp:taxon-name></italic>. IMI Descriptions of <tp:taxon-name><tp:taxon-name-part taxon-name-part-type="kingdom">Fungi</tp:taxon-name-part></tp:taxon-name> and <tp:taxon-name><tp:taxon-name-part taxon-name-part-type="division">Bacteria</tp:taxon-name-part></tp:taxon-name>, 985 pp.</mixed-citation></ref></ref-list></tp:taxon-treatment>
