# Supplementary material for: Unravelling unexplored diversity of cercosporoid fungi (Mycosphaerellaceae, Mycosphaerellales, Ascomycota) in tropical Africa
Source: MycoKeys. 2021 Jun 17;81:69–138. doi: 10.3897/mycokeys.81.67850 (PMC8225595; doi:10.3897/mycokeys.81.67850)
Supplement: XML Treatment for Pseudocercospora griseola [file mycokeys.81.67850-treatment16.xml]

<!DOCTYPE tp:taxon-treatment
  PUBLIC "-//TaxonX//DTD Taxonomic Treatment Publishing DTD v0 20100105//EN" "tax-treatment-NSO.dtd">
<tp:taxon-treatment xmlns:tp="http://www.plazi.org/taxpub"><tp:treatment-meta><kwd-group><label>Taxon classification</label><kwd><named-content xmlns:xlink="http://www.w3.org/1999/xlink" content-type="kingdom">Fungi</named-content></kwd><kwd><named-content xmlns:xlink="http://www.w3.org/1999/xlink" content-type="order">Mycosphaerellales</named-content></kwd><kwd><named-content xmlns:xlink="http://www.w3.org/1999/xlink" content-type="family">Mycosphaerellaceae</named-content></kwd></kwd-group><mixed-citation publication-type="journal"><person-group><name><surname>Meswaet</surname><given-names>Yalemwork</given-names></name><name><surname>Mangelsdorff</surname><given-names>Ralph</given-names></name><name><surname>Yorou</surname><given-names>Nourou S.</given-names></name><name><surname>Piepenbring</surname><given-names>Meike</given-names></name></person-group><article-title>Unravelling unexplored diversity of cercosporoid fungi (<tp:taxon-name><tp:taxon-name-part taxon-name-part-type="family">Mycosphaerellaceae</tp:taxon-name-part></tp:taxon-name>, <tp:taxon-name><tp:taxon-name-part taxon-name-part-type="order">Mycosphaerellales</tp:taxon-name-part></tp:taxon-name>, <tp:taxon-name><tp:taxon-name-part taxon-name-part-type="phylum">Ascomycota</tp:taxon-name-part></tp:taxon-name>) in tropical Africa</article-title><source>MycoKeys</source><day>17</day><month>6</month><year>2021</year><volume>81</volume><fpage>69</fpage><lpage>138</lpage><pub-id pub-id-type="doi">10.3897/mycokeys.81.67850</pub-id></mixed-citation></tp:treatment-meta><tp:nomenclature><tp:taxon-name><object-id xmlns:xlink="http://www.w3.org/1999/xlink" content-type="arpha" xlink:type="simple">4371C440-2750-5821-97CB-CCA31604E323</object-id>
              <tp:taxon-name-part taxon-name-part-type="genus" reg="Pseudocercospora">Pseudocercospora</tp:taxon-name-part>
              <tp:taxon-name-part taxon-name-part-type="species" reg="griseola">griseola</tp:taxon-name-part>
              <object-id xmlns:xlink="http://www.w3.org/1999/xlink" content-type="mycobank" xlink:type="simple">500855</object-id>
            </tp:taxon-name><tp:taxon-authority>(Sacc.) Crous &amp; U.Braun, Studies in Mycology 55: 169. 2006</tp:taxon-authority><xref ref-type="fig" rid="F14">Figs 14F, G</xref><xref ref-type="fig" rid="F19">, 19</xref></tp:nomenclature><tp:treatment-sec sec-type="Basionym" id="SECID0ETMDM"><title>Basionym.</title><p><italic><tp:taxon-name><tp:taxon-name-part taxon-name-part-type="genus" reg="Isariopsis">Isariopsis</tp:taxon-name-part> <tp:taxon-name-part taxon-name-part-type="species" reg="griseola">griseola</tp:taxon-name-part></tp:taxon-name></italic> Sacc., Michelia 1: 273. 1878.</p><p>For synonyms see <xref ref-type="bibr" rid="B32">Crous and Braun (2003)</xref>, <xref ref-type="bibr" rid="B33">Crous et al. (2006)</xref> or MycoBank.</p></tp:treatment-sec><tp:treatment-sec sec-type="material" id="SECID0EONDM"><title>Type.</title><p>Italy. Selva, on <italic><tp:taxon-name><tp:taxon-name-part taxon-name-part-type="genus" reg="Phaseolus">Phaseolus</tp:taxon-name-part> <tp:taxon-name-part taxon-name-part-type="species" reg="vulgaris">vulgaris</tp:taxon-name-part></tp:taxon-name></italic> L. (<tp:taxon-name><tp:taxon-name-part taxon-name-part-type="family">Fabaceae</tp:taxon-name-part></tp:taxon-name>), Aug 1877, Saccardo, Mycotheca Veneta 1247 (<bold><italic>Lectotype</italic></bold>: HAL, designated by <xref ref-type="bibr" rid="B123">Videira et al. 2017</xref>: 401, <ext-link xmlns:xlink="http://www.w3.org/1999/xlink" ext-link-type="gen" xlink:href="MBT378593" xlink:type="simple">MBT378593</ext-link>, n.v.; <bold><italic>Epitype</italic></bold>: CBS H-19683, designated by <xref ref-type="bibr" rid="B123">Videira et al. 2017</xref>: 401, <ext-link xmlns:xlink="http://www.w3.org/1999/xlink" ext-link-type="gen" xlink:href="MBT378594" xlink:type="simple">MBT378594</ext-link>, n.v.).</p><p>For illustrations see: Saccardo (1881), <xref ref-type="bibr" rid="B57">Fragoso (1927)</xref>, <xref ref-type="bibr" rid="B50">Deighton (1990)</xref>, <xref ref-type="bibr" rid="B109">Shin and Kim (2001)</xref> or <xref ref-type="bibr" rid="B33">Crous et al. (2006)</xref>.</p></tp:treatment-sec><tp:treatment-sec sec-type="description" id="SECID0EOPDM"><title>Description.</title><p><bold><italic>Leaf spots</italic></bold> amphigenous, subcircular to irregularly angular, 2.5–7(–9.5) mm diam., reddish brown to dark brown or sometimes greyish brown to dark reddish brown, surrounded by a narrow darker margin. <bold><italic>Caespituli</italic></bold> amphigenous, mainly hypophyllous, reddish brown to olivaceous brown. <bold><italic>Mycelium</italic></bold> internal and external. External hyphae branched, 2.5–3 μm wide, septate, olivaceous brown to brown, smooth. <bold><italic>Conidiophores</italic></bold> in dense synnematous fascicles, synnemata up to 250 µm high, 20–40(–65) µm wide, emerging through stomatal openings or erumpent, or conidiophores solitary, arising from external hyphae, straight to sinuous or somewhat geniculate, 3–5(–6.5) μm wide, 1–6-septate, smooth, olivaceous brown to brown. Conidiogenous loci not thickened and not darkened, rather inconspicuous. <bold><italic>Conidia</italic></bold> solitary, narrowly obclavate to subacicular, straight to curved, (22–)30–78(–83) × (4.5–)5–7 μm, 2–6-septate, olivaceous brown, smooth, apex subacute to rounded, base truncate to obconically truncate, (2.5–)3–4(–4.5) µm wide, hila not thickened and not darkened.</p></tp:treatment-sec><tp:treatment-sec sec-type="Specimen examined" id="SECID0EFQDM"><title>Specimen examined.</title><p>Benin. Borgou: Parakou, Tankaro, c. 360 m a.s.l., <named-content xmlns:xlink="http://www.w3.org/1999/xlink" content-type="dwc:verbatimCoordinates" xlink:type="simple"><named-content content-type="geo-json" specific-use="{&#34;type&#34;:&#34;Point&#34;,&#34;coordinates&#34;:[2.510000,9.383611]}" id="NCID0EOQDM" xlink:type="simple">9°23'01"N, 2°30'36"E</named-content></named-content>, on <italic><tp:taxon-name><tp:taxon-name-part taxon-name-part-type="genus" reg="Phaseolus">Phaseolus</tp:taxon-name-part> <tp:taxon-name-part taxon-name-part-type="species" reg="lunatus">lunatus</tp:taxon-name-part></tp:taxon-name></italic>, 20 Sep 2019, Y. Meswaet and R. Dramani, YMM297A (M-0312675; <abbrev xmlns:xlink="http://www.w3.org/1999/xlink" content-type="institution" xlink:title="University of Parakou" id="ABBRID0E5QDM" xlink:type="simple">UNIPAR</abbrev>).</p></tp:treatment-sec><tp:treatment-sec sec-type="material" id="SECID0EDRDM"><title>Herbarium specimens examined for comparison.</title><p><italic><tp:taxon-name><tp:taxon-name-part taxon-name-part-type="genus" reg="Pseudocercospora">Pseudocercospora</tp:taxon-name-part> <tp:taxon-name-part taxon-name-part-type="species" reg="griseola">griseola</tp:taxon-name-part></tp:taxon-name></italic>. On <italic><tp:taxon-name><tp:taxon-name-part taxon-name-part-type="genus" reg="Phaseolus">Phaseolus</tp:taxon-name-part></tp:taxon-name></italic> sp.: USA. Pennsylvania: West Chester, Gardens, Sep 1880, W. T. Harris 1363 (<named-content xmlns:xlink="http://www.w3.org/1999/xlink" content-type="dwc:institutional_code" xlink:type="simple">NY</named-content> 00937289 <bold><italic>Holotype</italic></bold> of <italic><tp:taxon-name><tp:taxon-name-part taxon-name-part-type="genus" reg="Graphium">Graphium</tp:taxon-name-part> <tp:taxon-name-part taxon-name-part-type="species" reg="laxum">laxum</tp:taxon-name-part></tp:taxon-name></italic>). On <italic><tp:taxon-name><tp:taxon-name-part taxon-name-part-type="genus" reg="Phaseolus">Phaseolus</tp:taxon-name-part></tp:taxon-name></italic> sp.: USA. Pennsylvania: West Chester, Gardens, Sep 1880, W. T. Harris s.n (<abbrev xmlns:xlink="http://www.w3.org/1999/xlink" xlink:title="US National Fungus Collections" id="ABBRID0EYSDM" xlink:type="simple">BPI</abbrev> 448758 <bold><italic>Paratype</italic></bold> of <italic><tp:taxon-name><tp:taxon-name-part taxon-name-part-type="genus" reg="Graphium">G.</tp:taxon-name-part> <tp:taxon-name-part taxon-name-part-type="species" reg="laxum">laxum</tp:taxon-name-part></tp:taxon-name></italic>). On <italic><tp:taxon-name><tp:taxon-name-part taxon-name-part-type="genus" reg="Phaseolus">Phaseolus</tp:taxon-name-part></tp:taxon-name></italic> sp.: USA. New Jersey: Newﬁeld, 27 Sep 1894, Ellis, s.n (<abbrev xmlns:xlink="http://www.w3.org/1999/xlink" xlink:title="US National Fungus Collections" id="ABBRID0ERTDM" xlink:type="simple">BPI</abbrev> 435104 <bold><italic>Paratype</italic></bold> of <italic><tp:taxon-name><tp:taxon-name-part taxon-name-part-type="genus" reg="Cercospora">Cercospora</tp:taxon-name-part> <tp:taxon-name-part taxon-name-part-type="species" reg="columnaris">columnaris</tp:taxon-name-part></tp:taxon-name></italic> Ellis &amp; Everh.). On <italic><tp:taxon-name><tp:taxon-name-part taxon-name-part-type="genus" reg="Phaseolus">P.</tp:taxon-name-part> <tp:taxon-name-part taxon-name-part-type="species" reg="vulgaris">vulgaris</tp:taxon-name-part></tp:taxon-name></italic>: Italy. Venetia, Selva, Aug 1877, Sacc. Mycoth. Ven. s.n (<abbrev xmlns:xlink="http://www.w3.org/1999/xlink" xlink:title="US National Fungus Collections" id="ABBRID0EOUDM" xlink:type="simple">BPI</abbrev> 449390, <bold><italic>isolectotype</italic></bold> of <italic><tp:taxon-name><tp:taxon-name-part taxon-name-part-type="genus" reg="Isariopsis">Isariopsis</tp:taxon-name-part> <tp:taxon-name-part taxon-name-part-type="species" reg="griseola">griseola</tp:taxon-name-part></tp:taxon-name></italic>).</p></tp:treatment-sec><tp:treatment-sec sec-type="distribution" id="SECID0EAVDM"><title>Hosts and distribution.</title><p>On <italic><tp:taxon-name><tp:taxon-name-part taxon-name-part-type="genus" reg="Lablab">Lablab</tp:taxon-name-part> <tp:taxon-name-part taxon-name-part-type="species" reg="purpureus">purpureus</tp:taxon-name-part></tp:taxon-name></italic> (L.) Sweet (as <italic><tp:taxon-name><tp:taxon-name-part taxon-name-part-type="genus" reg="Lablab">Lablab</tp:taxon-name-part> <tp:taxon-name-part taxon-name-part-type="species" reg="niger">niger</tp:taxon-name-part></tp:taxon-name></italic> Medik.), <italic><tp:taxon-name><tp:taxon-name-part taxon-name-part-type="genus" reg="Lathyrus">Lathyrus</tp:taxon-name-part> <tp:taxon-name-part taxon-name-part-type="species" reg="odoratus">odoratus</tp:taxon-name-part></tp:taxon-name></italic> L., <italic><tp:taxon-name><tp:taxon-name-part taxon-name-part-type="genus" reg="Macroptilium">Macroptilium</tp:taxon-name-part> <tp:taxon-name-part taxon-name-part-type="species" reg="atropurpureum">atropurpureum</tp:taxon-name-part></tp:taxon-name></italic> (DC.) Urb., <italic><tp:taxon-name><tp:taxon-name-part taxon-name-part-type="genus" reg="Phaseolus">Phaseolus</tp:taxon-name-part> <tp:taxon-name-part taxon-name-part-type="species" reg="acutifolius">acutifolius</tp:taxon-name-part></tp:taxon-name></italic> A. Gray, <italic><tp:taxon-name><tp:taxon-name-part taxon-name-part-type="genus" reg="Passalora">P.</tp:taxon-name-part> <tp:taxon-name-part taxon-name-part-type="species" reg="coccineus">coccineus</tp:taxon-name-part></tp:taxon-name></italic> L., <italic><tp:taxon-name><tp:taxon-name-part taxon-name-part-type="genus" reg="Phaseolus">P.</tp:taxon-name-part> <tp:taxon-name-part taxon-name-part-type="species" reg="lunatus">lunatus</tp:taxon-name-part></tp:taxon-name></italic>, <italic><tp:taxon-name><tp:taxon-name-part taxon-name-part-type="genus" reg="Phaseolus">P.</tp:taxon-name-part> <tp:taxon-name-part taxon-name-part-type="species" reg="vulgaris">vulgaris</tp:taxon-name-part></tp:taxon-name></italic>, <italic><tp:taxon-name><tp:taxon-name-part taxon-name-part-type="genus" reg="Vigna">Vigna</tp:taxon-name-part> <tp:taxon-name-part taxon-name-part-type="species" reg="angularis">angularis</tp:taxon-name-part></tp:taxon-name></italic> (Willd.) Ohwi &amp; H. Ohashi, <italic><tp:taxon-name><tp:taxon-name-part taxon-name-part-type="genus" reg="Vigna">V.</tp:taxon-name-part> <tp:taxon-name-part taxon-name-part-type="species" reg="mungo">mungo</tp:taxon-name-part></tp:taxon-name></italic>, <italic><tp:taxon-name><tp:taxon-name-part taxon-name-part-type="genus" reg="Vigna">V.</tp:taxon-name-part> <tp:taxon-name-part taxon-name-part-type="species" reg="radiata">radiata</tp:taxon-name-part></tp:taxon-name></italic>, <italic><tp:taxon-name><tp:taxon-name-part taxon-name-part-type="genus" reg="Vigna">V.</tp:taxon-name-part> <tp:taxon-name-part taxon-name-part-type="species" reg="umbellata">umbellata</tp:taxon-name-part></tp:taxon-name></italic> (Thunb.) Ohwi &amp; H. Ohashi (as <italic><tp:taxon-name><tp:taxon-name-part taxon-name-part-type="genus" reg="Passalora">P.</tp:taxon-name-part> <tp:taxon-name-part taxon-name-part-type="species" reg="pubescens">pubescens</tp:taxon-name-part></tp:taxon-name></italic> Blume), <italic><tp:taxon-name><tp:taxon-name-part taxon-name-part-type="genus" reg="Vigna">V.</tp:taxon-name-part> <tp:taxon-name-part taxon-name-part-type="species" reg="unguiculata">unguiculata</tp:taxon-name-part></tp:taxon-name></italic> (L.) Walp. (<tp:taxon-name><tp:taxon-name-part taxon-name-part-type="family">Fabaceae</tp:taxon-name-part></tp:taxon-name>) from worldwide, including Angola, Argentina, Armenia, Australia, Austria, Bhutan, Brazil, Bulgaria, Burundi, Cameroon, Canada, China, Colombia, Costa Rica, Croatia, Cuba, Democratic Republic Congo, Dominican Republic, Ecuador, El Salvador, Ethiopia, Fiji, Georgia, Germany, Ghana, Great Britain, Greece, Guatemala, Haiti, Hungary, Jamaica, Japan, India, Indonesia, Iran, Ireland, Israel, Italy, Ivory Coast, Jamaica, Japan, Kenya, Korea, Laos, Latvia, Malawi, Madagascar, Malaysia, Mauritius, Mexico, Mozambique, Nepal, Netherlands, Netherlands Antilles, New Caledonia, New Zealand, Nicaragua, Nigeria, Norfolk Island, Panama, Papua New Guinea, Paraguay, Peru, Philippines, Poland, Portugal, Puerto Rico, Reunion (France), Romania, Russia, Rwanda, Saint Helena (British), Senegal, Sierra Leone, Singapore, Slovenia, Solomon Islands, Somalia, South Africa, Spain, Sudan, Suriname, Swaziland, Switzerland, Taiwan, Tanzania, Thailand, Trinidad and Tobago, Turkey, Uganda, Ukraine, U.S.A., Vanuatu, Venezuela, Virgin Islands, Zambia, Zimbabwe (<xref ref-type="bibr" rid="B32">Crous and Braun 2003</xref>; <xref ref-type="bibr" rid="B33">Crous et al. 2006</xref>; <xref ref-type="bibr" rid="B54">Farr and Rossman 2021</xref>). <italic><tp:taxon-name><tp:taxon-name-part taxon-name-part-type="genus" reg="Pseudocercospora">Ps.</tp:taxon-name-part> <tp:taxon-name-part taxon-name-part-type="species" reg="griseola">griseola</tp:taxon-name-part></tp:taxon-name></italic> is reported here for the first time for Benin.</p></tp:treatment-sec><tp:treatment-sec sec-type="notes" id="SECID0E31DM"><title>Notes.</title><p>Four species of <italic><tp:taxon-name><tp:taxon-name-part taxon-name-part-type="genus" reg="Pseudocercospora">Pseudocercospora</tp:taxon-name-part></tp:taxon-name></italic>, namely <italic><tp:taxon-name><tp:taxon-name-part taxon-name-part-type="genus" reg="Pseudocercospora">Ps.</tp:taxon-name-part> <tp:taxon-name-part taxon-name-part-type="species" reg="cruenta">cruenta</tp:taxon-name-part></tp:taxon-name></italic>, <italic><tp:taxon-name><tp:taxon-name-part taxon-name-part-type="genus" reg="Pseudocercospora">Ps.</tp:taxon-name-part> <tp:taxon-name-part taxon-name-part-type="species" reg="glycines">glycines</tp:taxon-name-part></tp:taxon-name></italic> (Cooke) Deighton, <italic><tp:taxon-name><tp:taxon-name-part taxon-name-part-type="genus" reg="Pseudocercospora">Ps.</tp:taxon-name-part> <tp:taxon-name-part taxon-name-part-type="species" reg="griseola">griseola</tp:taxon-name-part></tp:taxon-name></italic> and <italic><tp:taxon-name><tp:taxon-name-part taxon-name-part-type="genus" reg="Pseudocercospora">Ps.</tp:taxon-name-part> <tp:taxon-name-part taxon-name-part-type="species" reg="stizolobii">stizolobii</tp:taxon-name-part></tp:taxon-name></italic> are known agents of leaf spot diseases on <italic><tp:taxon-name><tp:taxon-name-part taxon-name-part-type="genus" reg="Phaseolus">Phaseolus</tp:taxon-name-part></tp:taxon-name></italic> spp. (<xref ref-type="bibr" rid="B54">Farr and Rossman 2021</xref>). The present <italic><tp:taxon-name><tp:taxon-name-part taxon-name-part-type="genus" reg="Pseudocercospora">Pseudocercospora</tp:taxon-name-part></tp:taxon-name></italic> sp. is phylogenetically (Fig. <xref ref-type="fig" rid="F1">1</xref>) and morphologically well distinguished from <italic><tp:taxon-name><tp:taxon-name-part taxon-name-part-type="genus" reg="Pseudocercospora">Ps.</tp:taxon-name-part> <tp:taxon-name-part taxon-name-part-type="species" reg="cruenta">cruenta</tp:taxon-name-part></tp:taxon-name></italic>, <italic><tp:taxon-name><tp:taxon-name-part taxon-name-part-type="genus" reg="Pseudocercospora">Ps.</tp:taxon-name-part> <tp:taxon-name-part taxon-name-part-type="species" reg="glycines">glycines</tp:taxon-name-part></tp:taxon-name></italic> and <italic><tp:taxon-name><tp:taxon-name-part taxon-name-part-type="genus" reg="Pseudocercospora">Ps.</tp:taxon-name-part> <tp:taxon-name-part taxon-name-part-type="species" reg="stizolobii">stizolobii</tp:taxon-name-part></tp:taxon-name></italic> (<xref ref-type="bibr" rid="B33">Crous et al. 2006</xref>) by forming synnematous fascicles, longer and broader conidiophores and broader conidia. The morphology of this collection from Benin on <italic><tp:taxon-name><tp:taxon-name-part taxon-name-part-type="genus" reg="Phaseolus">P.</tp:taxon-name-part> <tp:taxon-name-part taxon-name-part-type="species" reg="lunatus">lunatus</tp:taxon-name-part></tp:taxon-name></italic> fits well with the description of <italic><tp:taxon-name><tp:taxon-name-part taxon-name-part-type="genus" reg="Pseudocercospora">Ps.</tp:taxon-name-part> <tp:taxon-name-part taxon-name-part-type="species" reg="griseola">griseola</tp:taxon-name-part></tp:taxon-name></italic>.</p><p>Angular leaf spot (ALS) caused by <italic><tp:taxon-name><tp:taxon-name-part taxon-name-part-type="genus" reg="Pseudocercospora">Ps.</tp:taxon-name-part> <tp:taxon-name-part taxon-name-part-type="species" reg="griseola">griseola</tp:taxon-name-part></tp:taxon-name></italic> is a serious disease of common bean (<italic><tp:taxon-name><tp:taxon-name-part taxon-name-part-type="genus" reg="Phaseolus">P.</tp:taxon-name-part> <tp:taxon-name-part taxon-name-part-type="species" reg="vulgaris">vulgaris</tp:taxon-name-part></tp:taxon-name></italic>) all around the world (<xref ref-type="bibr" rid="B43">Ddamulira et al. 2014</xref>). It is reported for about 80 countries, where it can cause 45% to 80% losses of yield under conditions favourable for the fungus (<xref ref-type="bibr" rid="B67">Guzmán et al. 1999</xref>). The disease is also a major problem for bean production (50–60% of yield losses) in Africa, mainly in the Great Lakes Regions (Kenya, Uganda, Tanzania and Rwanda) where bean growing is popular (<xref ref-type="bibr" rid="B61">Golato and Meossi 1972</xref>; <xref ref-type="bibr" rid="B127">Wortmann et al. 1998</xref>; <xref ref-type="bibr" rid="B1">Aggarwal et al. 2004</xref>). According to <xref ref-type="bibr" rid="B66">Guzmán et al. (1995)</xref> and <xref ref-type="bibr" rid="B33">Crous et al. (2006)</xref>, the species includes two major intraspecific groups, <tp:taxon-name><tp:taxon-name-part taxon-name-part-type="genus" reg="Pseudocercospora">Ps.</tp:taxon-name-part> <tp:taxon-name-part taxon-name-part-type="species" reg="griseola">griseola</tp:taxon-name-part> <tp:taxon-name-part taxon-name-part-type="infraspecific-rank">f.</tp:taxon-name-part> <tp:taxon-name-part taxon-name-part-type="form" reg="griseola">griseola</tp:taxon-name-part></tp:taxon-name> (Andean) and <tp:taxon-name><tp:taxon-name-part taxon-name-part-type="genus" reg="Pseudocercospora">Ps.</tp:taxon-name-part> <tp:taxon-name-part taxon-name-part-type="species" reg="griseola">griseola</tp:taxon-name-part> <tp:taxon-name-part taxon-name-part-type="infraspecific-rank">f.</tp:taxon-name-part> <tp:taxon-name-part taxon-name-part-type="form" reg="mesoamericana">mesoamericana</tp:taxon-name-part></tp:taxon-name> (Middle-American) (<xref ref-type="bibr" rid="B33">Crous et al. 2006</xref>). Based on <abbrev xmlns:xlink="http://www.w3.org/1999/xlink" xlink:title="internal transcribed spacer" id="ABBRID0EACEM" xlink:type="simple">ITS</abbrev> sequence data (see Suppl. material <xref ref-type="supplementary-material" rid="S3">3</xref>), the present isolate from Benin clusters with <tp:taxon-name><tp:taxon-name-part taxon-name-part-type="genus" reg="Pseudocercospora">Ps.</tp:taxon-name-part> <tp:taxon-name-part taxon-name-part-type="species" reg="griseola">griseola</tp:taxon-name-part> <tp:taxon-name-part taxon-name-part-type="infraspecific-rank">f.</tp:taxon-name-part> <tp:taxon-name-part taxon-name-part-type="form" reg="mesoamericana">mesoamericana</tp:taxon-name-part></tp:taxon-name>.</p><fig id="F19" position="float" orientation="portrait"><object-id xmlns:xlink="http://www.w3.org/1999/xlink" content-type="doi" xlink:type="simple">10.3897/mycokeys.81.67850.figure19</object-id><object-id xmlns:xlink="http://www.w3.org/1999/xlink" content-type="arpha" xlink:type="simple">7CC27A95-C605-5399-8570-DBB1619DC032</object-id><label>Figure 19.</label><caption><p>Synnematous fascicle of conidiophores of <italic><tp:taxon-name><tp:taxon-name-part taxon-name-part-type="genus" reg="Pseudocercospora">Pseudocercospora</tp:taxon-name-part> <tp:taxon-name-part taxon-name-part-type="species" reg="griseola">griseola</tp:taxon-name-part></tp:taxon-name></italic> on <italic><tp:taxon-name><tp:taxon-name-part taxon-name-part-type="genus" reg="Phaseolus">Phaseolus</tp:taxon-name-part> <tp:taxon-name-part taxon-name-part-type="species" reg="lunatus">lunatus</tp:taxon-name-part></tp:taxon-name></italic> (YMM297A). Scale bar: 50 μm.</p></caption><graphic xmlns:xlink="http://www.w3.org/1999/xlink" xlink:href="mycokeys-81-069-g019.jpg" position="float" orientation="portrait" xlink:type="simple" id="oo_556617.jpg"><uri content-type="original_file" xlink:type="simple">https://binary.pensoft.net/fig/556617</uri></graphic></fig></tp:treatment-sec><tp:treatment-sec><!--Section generated to contain objects referenced in tp:taxon-treatment.--><fig id="F14" position="float" orientation="portrait"><object-id xmlns:xlink="http://www.w3.org/1999/xlink" content-type="doi" xlink:type="simple">10.3897/mycokeys.81.67850.figure14</object-id><object-id xmlns:xlink="http://www.w3.org/1999/xlink" content-type="arpha" xlink:type="simple">561CCC4E-5434-5DC6-B5D9-9E74AC056C42</object-id><label>Figure 14.</label><caption><p>Leaf spot symptoms associated with cercosporoid fungi <bold>A, B</bold><italic><tp:taxon-name><tp:taxon-name-part taxon-name-part-type="genus" reg="Nothopassalora">Nothopassalora</tp:taxon-name-part> <tp:taxon-name-part taxon-name-part-type="species" reg="personata">personata</tp:taxon-name-part></tp:taxon-name></italic> on <italic><tp:taxon-name><tp:taxon-name-part taxon-name-part-type="genus" reg="Arachis">Arachis</tp:taxon-name-part> <tp:taxon-name-part taxon-name-part-type="species" reg="hypogaea">hypogaea</tp:taxon-name-part></tp:taxon-name></italic> (YMM49A) <bold>B</bold> close-up of lesions with caespituli <bold>C</bold><italic><tp:taxon-name><tp:taxon-name-part taxon-name-part-type="genus" reg="Passalora">Passalora</tp:taxon-name-part> <tp:taxon-name-part taxon-name-part-type="species" reg="arachidicola">arachidicola</tp:taxon-name-part></tp:taxon-name></italic> on <italic><tp:taxon-name><tp:taxon-name-part taxon-name-part-type="genus" reg="Arachis">Arachis</tp:taxon-name-part> <tp:taxon-name-part taxon-name-part-type="species" reg="hypogaea">hypogaea</tp:taxon-name-part></tp:taxon-name></italic> (YMM49B) <bold>D</bold><italic><tp:taxon-name><tp:taxon-name-part taxon-name-part-type="genus" reg="Pseudocercospora">Pseudocercospora</tp:taxon-name-part> <tp:taxon-name-part taxon-name-part-type="species" reg="bradburyae">bradburyae</tp:taxon-name-part></tp:taxon-name></italic> on <italic><tp:taxon-name><tp:taxon-name-part taxon-name-part-type="genus" reg="Centrosema">Centrosema</tp:taxon-name-part> <tp:taxon-name-part taxon-name-part-type="species" reg="pubescens">pubescens</tp:taxon-name-part></tp:taxon-name></italic> (YMM275) <bold>E</bold><italic><tp:taxon-name><tp:taxon-name-part taxon-name-part-type="genus" reg="Pseudocercospora">Pseudocercospora</tp:taxon-name-part> <tp:taxon-name-part taxon-name-part-type="species" reg="cruenta">cruenta</tp:taxon-name-part></tp:taxon-name></italic> on <italic><tp:taxon-name><tp:taxon-name-part taxon-name-part-type="genus" reg="Phaseolus">Phaseolus</tp:taxon-name-part></tp:taxon-name></italic> sp. (YMM288) <bold>F, G</bold><italic><tp:taxon-name><tp:taxon-name-part taxon-name-part-type="genus" reg="Pseudocercospora">Pseudocercospora</tp:taxon-name-part> <tp:taxon-name-part taxon-name-part-type="species" reg="griseola">griseola</tp:taxon-name-part></tp:taxon-name></italic> on <italic><tp:taxon-name><tp:taxon-name-part taxon-name-part-type="genus" reg="Phaseolus">Phaseolus</tp:taxon-name-part> <tp:taxon-name-part taxon-name-part-type="species" reg="lunatus">lunatus</tp:taxon-name-part></tp:taxon-name></italic> (YMM297A) <bold>G</bold> close-up of lesions with sporulation <bold>H</bold><italic><tp:taxon-name><tp:taxon-name-part taxon-name-part-type="genus" reg="Pseudocercospora">Pseudocercospora</tp:taxon-name-part> <tp:taxon-name-part taxon-name-part-type="species" reg="sennicola">sennicola</tp:taxon-name-part></tp:taxon-name></italic> on <italic><tp:taxon-name><tp:taxon-name-part taxon-name-part-type="genus" reg="Senna">Senna</tp:taxon-name-part> <tp:taxon-name-part taxon-name-part-type="species" reg="occidentalis">occidentalis</tp:taxon-name-part></tp:taxon-name></italic> (YMM12) <bold>I</bold><italic><tp:taxon-name><tp:taxon-name-part taxon-name-part-type="genus" reg="Pseudocercospora">Pseudocercospora</tp:taxon-name-part> <tp:taxon-name-part taxon-name-part-type="species" reg="tabei">tabei</tp:taxon-name-part></tp:taxon-name></italic> on <italic><tp:taxon-name><tp:taxon-name-part taxon-name-part-type="genus" reg="Vigna">Vigna</tp:taxon-name-part> <tp:taxon-name-part taxon-name-part-type="species" reg="unguiculata">unguiculata</tp:taxon-name-part></tp:taxon-name></italic> (YMM220). Scale bars: 15 mm (<bold>A, D, E, F, I</bold>); 100 μm (<bold>B, G</bold>); 12 mm (<bold>D, H</bold>).</p></caption><graphic xmlns:xlink="http://www.w3.org/1999/xlink" xlink:href="mycokeys-81-069-g014.jpg" position="float" orientation="portrait" xlink:type="simple" id="oo_556612.jpg"><uri content-type="original_file" xlink:type="simple">https://binary.pensoft.net/fig/556612</uri></graphic></fig><fig id="F1" position="float" orientation="portrait"><object-id xmlns:xlink="http://www.w3.org/1999/xlink" content-type="doi" xlink:type="simple">10.3897/mycokeys.81.67850.figure1</object-id><object-id xmlns:xlink="http://www.w3.org/1999/xlink" content-type="arpha" xlink:type="simple">B4CBF32E-655B-556C-91A4-C4795C3123EC</object-id><label>Figure 1.</label><caption><p>The Bayesian phylogenetic tree inferred from DNA sequence data from the multigene alignment (SSU rDNA, LSU rDNA, <abbrev xmlns:xlink="http://www.w3.org/1999/xlink" xlink:title="internal transcribed spacer" id="ABBRID0EG1AK" xlink:type="simple">ITS</abbrev> and <italic><abbrev xmlns:xlink="http://www.w3.org/1999/xlink" xlink:title="translation elongation factor 1-α" id="ABBRID0EL1AK" xlink:type="simple">tef1</abbrev></italic>) of cercosporoid species. Nodes receiving Bayesian <abbrev xmlns:xlink="http://www.w3.org/1999/xlink" xlink:title="Posterior probabilities" id="ABBRID0EP1AK" xlink:type="simple">PP</abbrev> ≥ 0.94 or <abbrev xmlns:xlink="http://www.w3.org/1999/xlink" xlink:title="Maximum Likelihood" id="ABBRID0ET1AK" xlink:type="simple">ML</abbrev><abbrev xmlns:xlink="http://www.w3.org/1999/xlink" xlink:title="Bootstrap values" id="ABBRID0EX1AK" xlink:type="simple">BS</abbrev> ≥ 70% are considered as strongly supported and are indicated by thickened branches. Names of newly described species are written in bold and red. Species newly reported for Benin are indicated by green letters. Names of host plants are written with blue letters.</p></caption><graphic xmlns:xlink="http://www.w3.org/1999/xlink" xlink:href="mycokeys-81-069-g001.jpg" position="float" orientation="portrait" xlink:type="simple" id="oo_556600.jpg"><uri content-type="original_file" xlink:type="simple">https://binary.pensoft.net/fig/556600</uri></graphic></fig><supplementary-material xmlns:xlink="http://www.w3.org/1999/xlink" id="S3" position="float" orientation="portrait" xlink:type="simple"><object-id content-type="doi" xlink:type="simple">10.3897/mycokeys.81.67850.suppl3</object-id><object-id content-type="arpha" xlink:type="simple">297A415F-671C-5B95-AB6F-6E377F8D6A26</object-id><label>Supplementary material 3</label><caption><p>A Bayesian phylogenetic tree inferred from <abbrev xlink:title="internal transcribed spacer" id="ABBRID0ER6NM" xlink:type="simple">ITS</abbrev> rDNA sequence data of cercosporoid species</p></caption><statement content-type="dataType"><label>Data type</label><p>phylogenetic</p></statement><statement content-type="notes"><label>Explanation note</label><p>Nodes receiving Bayesian <abbrev xlink:title="Posterior probabilities" id="ABBRID0E16NM" xlink:type="simple">PP</abbrev> ≥ 0.94 are considered as strongly supported and are indicated by thickened branches. Newly described species are denoted in bold and red text, newly reported species are indicated in blue text.</p></statement><media xlink:href="mycokeys-81-069-s003.pdf" mimetype="application" mime-subtype="pdf" position="float" orientation="portrait" xlink:type="simple" id="oo_556622.pdf"><uri content-type="original_file" xlink:type="simple">https://binary.pensoft.net/file/556622</uri></media><permissions><license xlink:type="simple"><license-p>This dataset is made available under the Open Database License (http://opendatacommons.org/licenses/odbl/1.0/). The Open Database License (ODbL) is a license agreement intended to allow users to freely share, modify, and use this Dataset while maintaining this same freedom for others, provided that the original source and author(s) are credited.</license-p></license></permissions><attrib specific-use="authors">Yalemwork Meswaet, Ralph Mangelsdorff, Nourou S. Yorou, Meike Piepenbring</attrib></supplementary-material></tp:treatment-sec><ref-list><ref id="B32"><mixed-citation xmlns:xlink="http://www.w3.org/1999/xlink" xlink:type="simple"><person-group><name name-style="western"><surname>Crous</surname><given-names>PW</given-names></name><name name-style="western"><surname>Braun</surname><given-names>U</given-names></name></person-group> (<year>2003</year>) <source>Names Published in <italic><tp:taxon-name><tp:taxon-name-part taxon-name-part-type="genus">Cercospora</tp:taxon-name-part></tp:taxon-name></italic> and <italic><tp:taxon-name><tp:taxon-name-part taxon-name-part-type="genus">Passalora</tp:taxon-name-part></tp:taxon-name></italic>.</source><publisher-name>Centraalbureau voor Schimmelcultures</publisher-name>, <publisher-loc>Utrecht</publisher-loc>, <size units="page">571 pp</size>.</mixed-citation></ref><ref id="B33"><mixed-citation xmlns:xlink="http://www.w3.org/1999/xlink" xlink:type="simple"><person-group><name name-style="western"><surname>Crous</surname><given-names>PW</given-names></name><name name-style="western"><surname>Liebenberg</surname><given-names>MM</given-names></name><name name-style="western"><surname>Braun</surname><given-names>U</given-names></name><name name-style="western"><surname>Groenewald</surname><given-names>JZ</given-names></name></person-group> (<year>2006</year>) <article-title>Re-evaluating the taxonomic status of <italic><tp:taxon-name><tp:taxon-name-part taxon-name-part-type="genus">Phaeoisariopsis</tp:taxon-name-part> <tp:taxon-name-part taxon-name-part-type="species">griseola</tp:taxon-name-part></tp:taxon-name></italic>, the causal agent of angular leaf spot of bean.</article-title><source>Studies in Mycology</source><volume>55</volume>: <fpage>163</fpage>–<lpage>173</lpage>. <ext-link xlink:type="simple" ext-link-type="doi" xlink:href="10.3114/sim.55.1.163">https://doi.org/10.3114/sim.55.1.163</ext-link></mixed-citation></ref><ref id="B123"><mixed-citation xmlns:xlink="http://www.w3.org/1999/xlink" xlink:type="simple"><person-group><name name-style="western"><surname>Videira</surname><given-names>SIR</given-names></name><name name-style="western"><surname>Groenewald</surname><given-names>JZ</given-names></name><name name-style="western"><surname>Nakashima</surname><given-names>C</given-names></name><name name-style="western"><surname>Braun</surname><given-names>U</given-names></name><name name-style="western"><surname>Barreto</surname><given-names>RW</given-names></name><name name-style="western"><surname>de Wit</surname><given-names>PJGM</given-names></name><name name-style="western"><surname>Crous</surname><given-names>PW</given-names></name></person-group> (<year>2017</year>) <tp:taxon-name><tp:taxon-name-part taxon-name-part-type="family">Mycosphaerellaceae</tp:taxon-name-part></tp:taxon-name> – Chaos or clarity? Studies in Mycology 87: 257–421. <ext-link xlink:type="simple" ext-link-type="doi" xlink:href="10.1016/j.simyco.2017.09.003">https://doi.org/10.1016/j.simyco.2017.09.003</ext-link></mixed-citation></ref><ref id="B57"><mixed-citation xmlns:xlink="http://www.w3.org/1999/xlink" xlink:type="simple"><person-group><name name-style="western"><surname>Fragoso</surname><given-names>RG</given-names></name></person-group> (<year>1927</year>) <source>Estudio Sistemático de los Hifales de la Flora Española Conocidos Hasta Hecha Fecha: Memoria.</source><publisher-name>Real Academia de Ciencias Exactas</publisher-name>, <publisher-loc>Físicas y Naturales, Madrid</publisher-loc>, <size units="page">377 pp</size>.</mixed-citation></ref><ref id="B50"><mixed-citation xmlns:xlink="http://www.w3.org/1999/xlink" xlink:type="simple"><person-group><name name-style="western"><surname>Deighton</surname><given-names>FC</given-names></name></person-group> (<year>1990</year>) <article-title>Observations on <italic><tp:taxon-name><tp:taxon-name-part taxon-name-part-type="genus">Phaeoisariopsis</tp:taxon-name-part></tp:taxon-name></italic>.</article-title><source>Mycological Research</source><volume>94</volume>: <fpage>1096</fpage>–<lpage>1102</lpage>. <ext-link xlink:type="simple" ext-link-type="doi" xlink:href="10.1016/S0953-7562(09)81340-3">https://doi.org/10.1016/S0953-7562(09)81340-3</ext-link></mixed-citation></ref><ref id="B109"><mixed-citation xmlns:xlink="http://www.w3.org/1999/xlink" xlink:type="simple"><person-group><name name-style="western"><surname>Shin</surname><given-names>HD</given-names></name><name name-style="western"><surname>Kim</surname><given-names>JD</given-names></name></person-group> (<year>2001</year>) <article-title><italic><tp:taxon-name><tp:taxon-name-part taxon-name-part-type="genus">Cercospora</tp:taxon-name-part></tp:taxon-name></italic> and allied genera from Korea.</article-title><source>Plant Pathogens of Korea</source><volume>7</volume>: <fpage>1</fpage>–<lpage>302</lpage>.</mixed-citation></ref><ref id="B54"><mixed-citation xmlns:xlink="http://www.w3.org/1999/xlink" xlink:type="simple"><person-group><name name-style="western"><surname>Farr</surname><given-names>DF</given-names></name><name name-style="western"><surname>Rossman</surname><given-names>AY</given-names></name></person-group> (<year>2021</year>) Fungal Databases, U.S. National Fungus Collections, ARS, USDA. <ext-link xlink:type="simple" ext-link-type="uri" xlink:href="https://nt.ars-grin.gov/fungaldatabases/">https://nt.ars-grin.gov/fungaldatabases/</ext-link> [Retrieved January 22, 2021]</mixed-citation></ref><ref id="B43"><mixed-citation xmlns:xlink="http://www.w3.org/1999/xlink" xlink:type="simple"><person-group><name name-style="western"><surname>Ddamulira</surname><given-names>G</given-names></name><name name-style="western"><surname>Mukankusi</surname><given-names>C</given-names></name><name name-style="western"><surname>Ochwo-Ssemakula</surname><given-names>M</given-names></name><name name-style="western"><surname>Edema</surname><given-names>R</given-names></name><name name-style="western"><surname>Sseruwagi</surname><given-names>P</given-names></name><name name-style="western"><surname>Gepts</surname><given-names>P</given-names></name></person-group> (<year>2014</year>) <article-title>Distribution and variability of <italic><tp:taxon-name><tp:taxon-name-part taxon-name-part-type="genus">Pseudocercospora</tp:taxon-name-part> <tp:taxon-name-part taxon-name-part-type="species">griseola</tp:taxon-name-part></tp:taxon-name></italic> in Uganda.</article-title><source>Journal of Agricultural Science</source><volume>6</volume>: <fpage>1</fpage>–<lpage>16</lpage>. <ext-link xlink:type="simple" ext-link-type="doi" xlink:href="10.5539/jas.v6n6p16">https://doi.org/10.5539/jas.v6n6p16</ext-link></mixed-citation></ref><ref id="B67"><mixed-citation xmlns:xlink="http://www.w3.org/1999/xlink" xlink:type="simple"><person-group><name name-style="western"><surname>Guzmán</surname><given-names>P</given-names></name><name name-style="western"><surname>Gepts</surname><given-names>P</given-names></name><name name-style="western"><surname>Temple</surname><given-names>S</given-names></name><name name-style="western"><surname>Mkandawire</surname><given-names>ABC</given-names></name><name name-style="western"><surname>Gilbertson</surname><given-names>RL</given-names></name></person-group> (<year>1999</year>) <article-title>Detection and differentiation of <italic><tp:taxon-name><tp:taxon-name-part taxon-name-part-type="genus">Phaeoisariopsis</tp:taxon-name-part> <tp:taxon-name-part taxon-name-part-type="species">griseola</tp:taxon-name-part></tp:taxon-name></italic> isolates with the polymerase chain reaction and group-specific primers.</article-title><source>Plant Disease</source><volume>83</volume>: <fpage>37</fpage>–<lpage>42</lpage>. <ext-link xlink:type="simple" ext-link-type="doi" xlink:href="10.1094/PDIS.1999.83.1.37">https://doi.org/10.1094/PDIS.1999.83.1.37</ext-link></mixed-citation></ref><ref id="B61"><mixed-citation xmlns:xlink="http://www.w3.org/1999/xlink" xlink:type="simple"><person-group><name name-style="western"><surname>Golato</surname><given-names>C</given-names></name><name name-style="western"><surname>Meossi</surname><given-names>E</given-names></name></person-group> (<year>1972</year>) <article-title>A serious leaf infection of beans, <italic><tp:taxon-name><tp:taxon-name-part taxon-name-part-type="genus">Phaseolus</tp:taxon-name-part> <tp:taxon-name-part taxon-name-part-type="species">vulgaris</tp:taxon-name-part></tp:taxon-name></italic>, in Ethiopia.</article-title><source>Rivista di Agricoltura Subtropicale e Tropicale</source><volume>66</volume>: <fpage>135</fpage>–<lpage>138</lpage>.</mixed-citation></ref><ref id="B127"><mixed-citation xmlns:xlink="http://www.w3.org/1999/xlink" xlink:type="simple"><person-group><name name-style="western"><surname>Wortmann</surname><given-names>CS</given-names></name><name name-style="western"><surname>Kirkby</surname><given-names>RA</given-names></name><name name-style="western"><surname>Eledu</surname><given-names>CA</given-names></name><name name-style="western"><surname>Allen</surname><given-names>DJ</given-names></name></person-group> (<year>1998</year>) <source>Atlas of Common Bean (<italic><tp:taxon-name><tp:taxon-name-part taxon-name-part-type="genus">Phaseolus</tp:taxon-name-part> <tp:taxon-name-part taxon-name-part-type="species">vulgaris</tp:taxon-name-part></tp:taxon-name></italic> L.) Production in Africa.</source><publisher-name>Centro Internacional de Agricultura Tropical</publisher-name>, <publisher-loc>Cali, Colombia</publisher-loc>, <size units="page">133 pp</size>.</mixed-citation></ref><ref id="B1"><mixed-citation xmlns:xlink="http://www.w3.org/1999/xlink" xlink:type="simple"><person-group><name name-style="western"><surname>Aggarwal</surname><given-names>VD</given-names></name><name name-style="western"><surname>Pastor-Corrales</surname><given-names>MA</given-names></name><name name-style="western"><surname>Chirwa</surname><given-names>RM</given-names></name><name name-style="western"><surname>Buruchara</surname><given-names>RA</given-names></name></person-group> (<year>2004</year>) <article-title>Andean beans (<italic><tp:taxon-name><tp:taxon-name-part taxon-name-part-type="genus">Phaseolus</tp:taxon-name-part> <tp:taxon-name-part taxon-name-part-type="species">vulgaris</tp:taxon-name-part></tp:taxon-name></italic> L.) with resistance to the angular leaf spot pathogen (<italic><tp:taxon-name><tp:taxon-name-part taxon-name-part-type="genus">Phaeoisariopsis</tp:taxon-name-part> <tp:taxon-name-part taxon-name-part-type="species">griseola</tp:taxon-name-part></tp:taxon-name></italic>) in southern and eastern Africa.</article-title><source>Euphytica</source><volume>136</volume>: <fpage>201</fpage>–<lpage>210</lpage>. <ext-link xlink:type="simple" ext-link-type="doi" xlink:href="10.1023/B:EUPH.0000030678.12073.a9">https://doi.org/10.1023/B:EUPH.0000030678.12073.a9</ext-link></mixed-citation></ref><ref id="B66"><mixed-citation xmlns:xlink="http://www.w3.org/1999/xlink" xlink:type="simple"><person-group><name name-style="western"><surname>Guzmán</surname><given-names>P</given-names></name><name name-style="western"><surname>Gilbertson</surname><given-names>R</given-names></name><name name-style="western"><surname>Nodari</surname><given-names>R</given-names></name><name name-style="western"><surname>Johnson</surname><given-names>WC</given-names></name><name name-style="western"><surname>Temple</surname><given-names>SR</given-names></name><name name-style="western"><surname>Mandala</surname><given-names>D</given-names></name><name name-style="western"><surname>Mkandawire</surname><given-names>AB</given-names></name><name name-style="western"><surname>Gepts</surname><given-names>P</given-names></name></person-group> (<year>1995</year>) <article-title>Characterization of variability in the fungus <italic><tp:taxon-name><tp:taxon-name-part taxon-name-part-type="genus">Phaeoisariopsis</tp:taxon-name-part> <tp:taxon-name-part taxon-name-part-type="species">griseola</tp:taxon-name-part></tp:taxon-name></italic> suggests coevolution with the common bean (<italic><tp:taxon-name><tp:taxon-name-part taxon-name-part-type="genus">Phaseolus</tp:taxon-name-part> <tp:taxon-name-part taxon-name-part-type="species">vulgaris</tp:taxon-name-part></tp:taxon-name></italic>).</article-title><source>Phytopathology</source><volume>85</volume>: <fpage>600</fpage>–<lpage>607</lpage>. <ext-link xlink:type="simple" ext-link-type="doi" xlink:href="10.1094/Phyto-85-600">https://doi.org/10.1094/Phyto-85-600</ext-link></mixed-citation></ref></ref-list></tp:taxon-treatment>
