# Supplementary material for: Unravelling unexplored diversity of cercosporoid fungi (Mycosphaerellaceae, Mycosphaerellales, Ascomycota) in tropical Africa
Source: MycoKeys. 2021 Jun 17;81:69–138. doi: 10.3897/mycokeys.81.67850 (PMC8225595; doi:10.3897/mycokeys.81.67850)
Supplement: XML Treatment for Pseudocercospora sennicola [file mycokeys.81.67850-treatment17.xml]

<!DOCTYPE tp:taxon-treatment
  PUBLIC "-//TaxonX//DTD Taxonomic Treatment Publishing DTD v0 20100105//EN" "tax-treatment-NSO.dtd">
<tp:taxon-treatment xmlns:tp="http://www.plazi.org/taxpub"><tp:treatment-meta><kwd-group><label>Taxon classification</label><kwd><named-content xmlns:xlink="http://www.w3.org/1999/xlink" content-type="kingdom">Fungi</named-content></kwd><kwd><named-content xmlns:xlink="http://www.w3.org/1999/xlink" content-type="order">Mycosphaerellales</named-content></kwd><kwd><named-content xmlns:xlink="http://www.w3.org/1999/xlink" content-type="family">Mycosphaerellaceae</named-content></kwd></kwd-group><mixed-citation publication-type="journal"><person-group><name><surname>Meswaet</surname><given-names>Yalemwork</given-names></name><name><surname>Mangelsdorff</surname><given-names>Ralph</given-names></name><name><surname>Yorou</surname><given-names>Nourou S.</given-names></name><name><surname>Piepenbring</surname><given-names>Meike</given-names></name></person-group><article-title>Unravelling unexplored diversity of cercosporoid fungi (<tp:taxon-name><tp:taxon-name-part taxon-name-part-type="family">Mycosphaerellaceae</tp:taxon-name-part></tp:taxon-name>, <tp:taxon-name><tp:taxon-name-part taxon-name-part-type="order">Mycosphaerellales</tp:taxon-name-part></tp:taxon-name>, <tp:taxon-name><tp:taxon-name-part taxon-name-part-type="phylum">Ascomycota</tp:taxon-name-part></tp:taxon-name>) in tropical Africa</article-title><source>MycoKeys</source><day>17</day><month>6</month><year>2021</year><volume>81</volume><fpage>69</fpage><lpage>138</lpage><pub-id pub-id-type="doi">10.3897/mycokeys.81.67850</pub-id></mixed-citation></tp:treatment-meta><tp:nomenclature><tp:taxon-name><object-id xmlns:xlink="http://www.w3.org/1999/xlink" content-type="arpha" xlink:type="simple">1DCC7938-F46A-5AB1-95DF-550CBDB7C9B7</object-id>
              <tp:taxon-name-part taxon-name-part-type="genus" reg="Pseudocercospora">Pseudocercospora</tp:taxon-name-part>
              <tp:taxon-name-part taxon-name-part-type="species" reg="sennicola">sennicola</tp:taxon-name-part>
              <object-id xmlns:xlink="http://www.w3.org/1999/xlink" content-type="mycobank" xlink:type="simple">839176</object-id>
            </tp:taxon-name><tp:taxon-authority>Y.Meswaet, Mangelsdorff, Yorou &amp; M.Piepenbr.</tp:taxon-authority><tp:taxon-status xmlns:xlink="http://www.w3.org/1999/xlink" xlink:type="simple">sp. nov.</tp:taxon-status><xref ref-type="fig" rid="F14">Figs 14H</xref><xref ref-type="fig" rid="F20">, 20</xref></tp:nomenclature><tp:treatment-sec sec-type="material" id="SECID0ENFEM"><title>Type.</title><p>Benin. Atlantique: Cotonou, University of Abomey-Calavi, c. 9 m a.s.l., <named-content xmlns:xlink="http://www.w3.org/1999/xlink" content-type="dwc:verbatimCoordinates" xlink:type="simple"><named-content content-type="geo-json" specific-use="{&#34;type&#34;:&#34;Point&#34;,&#34;coordinates&#34;:[2.344722,6.412500]}" id="NCID0EWFEM" xlink:type="simple">6°24'45"N, 2°20'41"E</named-content></named-content> on <italic><tp:taxon-name><tp:taxon-name-part taxon-name-part-type="genus" reg="Senna">Senna</tp:taxon-name-part> <tp:taxon-name-part taxon-name-part-type="species" reg="occidentalis">occidentalis</tp:taxon-name-part></tp:taxon-name></italic> (L.) Link (<tp:taxon-name><tp:taxon-name-part taxon-name-part-type="family">Fabaceae</tp:taxon-name-part></tp:taxon-name>), 23 Sep 2019, Y. Meswaet and A. Tabé, YMM12 (<bold><italic>Holotype</italic></bold>: M-0312676; <bold><italic>Isotype</italic></bold>: <abbrev xmlns:xlink="http://www.w3.org/1999/xlink" content-type="institution" xlink:title="University of Parakou" id="ABBRID0ERGEM" xlink:type="simple">UNIPAR</abbrev>). <bold><italic>Ex holotype sequences</italic>.</bold><ext-link xmlns:xlink="http://www.w3.org/1999/xlink" ext-link-type="gen" xlink:href="MW834444" xlink:type="simple">MW834444</ext-link> (SSU), <ext-link xmlns:xlink="http://www.w3.org/1999/xlink" ext-link-type="gen" xlink:href="MW834432" xlink:type="simple">MW834432</ext-link> (LSU), <ext-link xmlns:xlink="http://www.w3.org/1999/xlink" ext-link-type="gen" xlink:href="MW850550" xlink:type="simple">MW850550</ext-link> (<abbrev xmlns:xlink="http://www.w3.org/1999/xlink" xlink:title="internal transcribed spacer" id="ABBRID0EJHEM" xlink:type="simple">ITS</abbrev>).</p></tp:treatment-sec><tp:treatment-sec sec-type="etymology" id="SECID0ENHEM"><title>Etymology.</title><p>The epithet <italic><tp:taxon-name><tp:taxon-name-part taxon-name-part-type="genus" reg="Pseudocercospora"/><tp:taxon-name-part taxon-name-part-type="species" reg="sennicola">sennicola</tp:taxon-name-part></tp:taxon-name></italic> refers to the host genus <italic><tp:taxon-name><tp:taxon-name-part taxon-name-part-type="genus" reg="Senna">Senna</tp:taxon-name-part></tp:taxon-name></italic> and -<italic>cola</italic> (lat. <italic>colere</italic> = to dwell).</p></tp:treatment-sec><tp:treatment-sec sec-type="diagnosis" id="SECID0EIIEM"><title>Diagnosis.</title><p><italic><tp:taxon-name><tp:taxon-name-part taxon-name-part-type="genus" reg="Pseudocercospora">Pseudocercospora</tp:taxon-name-part> <tp:taxon-name-part taxon-name-part-type="species" reg="sennicola">sennicola</tp:taxon-name-part></tp:taxon-name></italic> differs from other <italic><tp:taxon-name><tp:taxon-name-part taxon-name-part-type="genus" reg="Pseudocercospora">Pseudocercospora</tp:taxon-name-part></tp:taxon-name></italic> spp. known on <italic><tp:taxon-name><tp:taxon-name-part taxon-name-part-type="genus" reg="Senna">Senna</tp:taxon-name-part></tp:taxon-name></italic> spp. by causing often inconspicuous spots and the combination of branched and relatively long conidiophores [16.5–)20.5–92(–98) µm] and relatively short and wide conidia [(16–)22–54.5(–65) × 3–4.5(–5) μm] that are often constricted at the septa (Table <xref ref-type="table" rid="T6">6</xref>).</p><table-wrap id="T6" position="float" orientation="portrait"><label>Table 6.</label><caption><p>Comparison of <italic><tp:taxon-name><tp:taxon-name-part taxon-name-part-type="genus" reg="Pseudocercospora">Pseudocercospora</tp:taxon-name-part> <tp:taxon-name-part taxon-name-part-type="species" reg="sennicola">sennicola</tp:taxon-name-part></tp:taxon-name></italic> on <italic><tp:taxon-name><tp:taxon-name-part taxon-name-part-type="genus" reg="Senna">Senna</tp:taxon-name-part> <tp:taxon-name-part taxon-name-part-type="species" reg="occidentalis">occidentalis</tp:taxon-name-part></tp:taxon-name></italic> (YMM12) with <italic><tp:taxon-name><tp:taxon-name-part taxon-name-part-type="genus" reg="Pseudocercospora">Pseudocercospora</tp:taxon-name-part></tp:taxon-name></italic> species known from <italic><tp:taxon-name><tp:taxon-name-part taxon-name-part-type="genus" reg="Senna">Senna</tp:taxon-name-part></tp:taxon-name></italic> spp. based on literature <sup>a–g</sup>.</p></caption><table id="TID0EYJCM" rules="all"><tbody><tr><th rowspan="1" colspan="1"><italic><tp:taxon-name><tp:taxon-name-part taxon-name-part-type="genus" reg="Cercospora">Cercospora</tp:taxon-name-part></tp:taxon-name></italic> species</th><th rowspan="1" colspan="1"><italic>Leaf spots</italic>, colour, size</th><th rowspan="1" colspan="1">Stromata</th><th rowspan="1" colspan="1">Conidiophore size (in μm), branching, septa</th><th rowspan="1" colspan="1">Conidium sizes (in μm), septa</th></tr><tr><td rowspan="1" colspan="1"><italic><tp:taxon-name><tp:taxon-name-part taxon-name-part-type="genus" reg="Pseudocercospora">Pseudocercospora</tp:taxon-name-part> <tp:taxon-name-part taxon-name-part-type="species" reg="sennicola">sennicola</tp:taxon-name-part></tp:taxon-name></italic> (YMM12)</td><td rowspan="1" colspan="1">Often lacking or indistinct</td><td rowspan="1" colspan="1">Lacking to slightly-developed</td><td rowspan="1" colspan="1">(16.5–)20.5–92(–98) × (3–)3.5–4.5, branched, 2–6(–8)- septate</td><td rowspan="1" colspan="1">(16–)22–54.5(–65) × 3–4.5(–5) μm, 2–6 septa, slightly constricted at the septa</td></tr><tr><td rowspan="1" colspan="1">
                      <italic><tp:taxon-name><tp:taxon-name-part taxon-name-part-type="genus" reg="Pseudocercospora">Ps.</tp:taxon-name-part> <tp:taxon-name-part taxon-name-part-type="species" reg="angustata">angustata</tp:taxon-name-part></tp:taxon-name></italic>
                      <sup>ab</sup>
                    </td><td rowspan="1" colspan="1">Brownish to dingy grey, 0.5–3 mm.</td><td rowspan="1" colspan="1">Small</td><td rowspan="1" colspan="1">10–50 × 2–3.5, unbranched, rarely septate</td><td rowspan="1" colspan="1">15–75 × 2–4 µm, 3–7 septa</td></tr><tr><td rowspan="1" colspan="1">
                      <italic><tp:taxon-name><tp:taxon-name-part taxon-name-part-type="genus" reg="Pseudocercospora">Ps.</tp:taxon-name-part> <tp:taxon-name-part taxon-name-part-type="species" reg="cassiae-alatae">cassiae-alatae</tp:taxon-name-part></tp:taxon-name></italic>
                      <sup>c</sup>
                    </td><td rowspan="1" colspan="1">Present</td><td rowspan="1" colspan="1">Small</td><td rowspan="1" colspan="1">3–45 × 2.5–3.5, 0–6-septate</td><td rowspan="1" colspan="1">15–90 × 1.5–2 µm, 1–10 septa</td></tr><tr><td rowspan="1" colspan="1">
                      <italic><tp:taxon-name><tp:taxon-name-part taxon-name-part-type="genus" reg="Pseudocercospora">Ps.</tp:taxon-name-part> <tp:taxon-name-part taxon-name-part-type="species" reg="cassiae-fistulae">cassiae-fistulae</tp:taxon-name-part></tp:taxon-name></italic>
                      <sup>d</sup>
                    </td><td rowspan="1" colspan="1">Greyish brown to dark, 0.5–2 mm.</td><td rowspan="1" colspan="1">Well-developed</td><td rowspan="1" colspan="1">10–30 × 2.5–5, unbranched, 0–2-septate</td><td rowspan="1" colspan="1">25–65 × 3–4 µm, 2–8 distinct septa</td></tr><tr><td rowspan="1" colspan="1">
                      <italic><tp:taxon-name><tp:taxon-name-part taxon-name-part-type="genus" reg="Pseudocercospora">Ps.</tp:taxon-name-part> <tp:taxon-name-part taxon-name-part-type="species" reg="cassiae-occidentalis">cassiae-occidentalis</tp:taxon-name-part></tp:taxon-name></italic>
                      <sup>c</sup>
                    </td><td rowspan="1" colspan="1">Indistinct</td><td rowspan="1" colspan="1">Absent</td><td rowspan="1" colspan="1">60–130 × 4–5, unbranched, 2–6-septate</td><td rowspan="1" colspan="1">62–100 × 3.5–4.8, 3–6 septa</td></tr><tr><td rowspan="1" colspan="1">
                      <italic><tp:taxon-name><tp:taxon-name-part taxon-name-part-type="genus" reg="Pseudocercospora">Ps.</tp:taxon-name-part> <tp:taxon-name-part taxon-name-part-type="species" reg="cassiae-siameae">cassiae-siameae</tp:taxon-name-part></tp:taxon-name></italic>
                      <sup>be</sup>
                    </td><td rowspan="1" colspan="1">Present</td><td rowspan="1" colspan="1">Present</td><td rowspan="1" colspan="1">15.3–27.2 × 3.4–4.2, 0–1-septate</td><td rowspan="1" colspan="1">28.9–93.5 × 3.4–4.2, 2–8 septa</td></tr><tr><td rowspan="1" colspan="1">
                      <italic><tp:taxon-name><tp:taxon-name-part taxon-name-part-type="genus" reg="Pseudocercospora">Ps.</tp:taxon-name-part> <tp:taxon-name-part taxon-name-part-type="species" reg="nigricans">nigricans</tp:taxon-name-part></tp:taxon-name></italic>
                      <sup>bdf</sup>
                    </td><td rowspan="1" colspan="1">Yellowish discoloration to greyish brown, 2–3 mm wide</td><td rowspan="1" colspan="1">Small</td><td rowspan="1" colspan="1">15–125 × 3–5, branched, 1–3-septate</td><td rowspan="1" colspan="1">20–80 × 3–5, 1–10 septa</td></tr><tr><td rowspan="1" colspan="1">
                      <italic><tp:taxon-name><tp:taxon-name-part taxon-name-part-type="genus" reg="Pseudocercospora">Ps.</tp:taxon-name-part> <tp:taxon-name-part taxon-name-part-type="species" reg="sennae-multijugae">sennae-multijugae</tp:taxon-name-part></tp:taxon-name></italic>
                      <sup>g</sup>
                    </td><td rowspan="1" colspan="1">Grey brown, 2–18 mm in diam.</td><td rowspan="1" colspan="1">Well-developed (5–67 µm diam.)</td><td rowspan="1" colspan="1">11–81 × 3–4, unbranched, 0–2-septate</td><td rowspan="1" colspan="1">75–170 × 2–3.5, 2–7 septa</td></tr><tr><td rowspan="1" colspan="1">
                      <italic><tp:taxon-name><tp:taxon-name-part taxon-name-part-type="genus" reg="Pseudocercospora">Ps.</tp:taxon-name-part> <tp:taxon-name-part taxon-name-part-type="species" reg="singaporensis">singaporensis</tp:taxon-name-part></tp:taxon-name></italic>
                      <sup>c</sup>
                    </td><td rowspan="1" colspan="1">Yellowish to brownish grey, 0.5–4 mm in diam.</td><td rowspan="1" colspan="1">Absent</td><td rowspan="1" colspan="1">31–77 × 4.5–5.5, branched, 0–2(–4)-septate.</td><td rowspan="1" colspan="1">30–67 × 3.5, 3 (rarely 1 or 4) septa</td></tr><tr><td rowspan="1" colspan="1">
                      <italic><tp:taxon-name><tp:taxon-name-part taxon-name-part-type="genus" reg="Pseudocercospora">Ps.</tp:taxon-name-part> <tp:taxon-name-part taxon-name-part-type="species" reg="taichungensis">taichungensis</tp:taxon-name-part></tp:taxon-name></italic>
                      <sup>d</sup>
                    </td><td rowspan="1" colspan="1">Greyish brown, 1–5 mm wide</td><td rowspan="1" colspan="1">Well-developed</td><td rowspan="1" colspan="1">10–25 × 1–4.3, unbranched, 0–2-septate</td><td rowspan="1" colspan="1">20–55–100 × 1.5–3, 1–6 indistinct septa</td></tr></tbody></table><table-wrap-foot><fn><p><bold><sup>a</sup></bold><xref ref-type="bibr" rid="B88">Lenné (1990)</xref>, <sup>b</sup><xref ref-type="bibr" rid="B47">Deighton (1976)</xref>, <sup>c</sup><xref ref-type="bibr" rid="B128">Yen and Lim (1980)</xref>, <sup>d</sup><xref ref-type="bibr" rid="B75">Hsieh and Goh 1990</xref>, <sup>e</sup><xref ref-type="bibr" rid="B27">Chiddarwar (1959)</xref>, <sup>f</sup> Cooke and Massee (1883-1884), <sup>g</sup><xref ref-type="bibr" rid="B110">Silva et al. (2016)</xref></p></fn></table-wrap-foot></table-wrap></tp:treatment-sec><tp:treatment-sec sec-type="description" id="SECID0EJWEM"><title>Description.</title><p><bold><italic>Leaf spots</italic></bold> lacking or indistinct to pale brown discolorations, amphigenous, subcircular to irregularly angular, (2–)4.5–10.5 mm diam., occasionally surrounded by a darker margin. <bold><italic>Caespituli</italic></bold> amphigenous, loose, olivaceous brown. <bold><italic>Mycelium</italic></bold> internal and external. External hyphae branched, 2.5–3.5 μm wide, septate, olivaceous brown to brown, smooth. <bold><italic>Stromata</italic></bold> lacking to slightly developed, in substomatal cavities or partly embedded in the mesophyll, 10–20 μm diam., brown to dark brown. <bold><italic>Conidiophores</italic></bold> in small, loose fascicles of up to approx. 10 conidiophores, arising from internal hyphae or hyphal aggregations, breaking through the adaxial epidermis of the leaves or penetrating through stomatal openings, or solitary, arising from external hyphae, erect to decumbent, flexuous, simple or occasionally branched, subcylindrical to somewhat clavate, geniculate-sinuous, slightly narrower towards the tips, (16.5–)20.5–92(–98) × (3–)3.5–4.5 μm, 2–6(–8)-septate, smooth, olivaceous brown to slightly dark brown, paler towards the tips. <bold><italic>Conidiogenous cells</italic></bold> terminal or lateral, medium brown, smooth, proliferating sympodially, with slightly tapering to flat-tipped apical loci; loci 1.5–2.5 μm wide, not thickened and not darkened. <bold><italic>Conidia</italic></bold> solitary, narrowly obclavate to subacicular, straight to curved, (16–)22–54.5(–65) × 3–4.5(–5) μm, 2–6-septate, often constricted at the septa, olivaceous brown, smooth, apex subacute, base truncate to obconically truncate, 1.5–2.5 μm wide, hila not thickened and not darkened.</p></tp:treatment-sec><tp:treatment-sec sec-type="Additional specimen examined" id="SECID0EGXEM"><title>Additional specimen examined.</title><p>Benin. Atlantique: Cotonou, University of Abomey-Calavi, c. 9 m a.s.l., <named-content xmlns:xlink="http://www.w3.org/1999/xlink" content-type="dwc:verbatimCoordinates" xlink:type="simple"><named-content content-type="geo-json" specific-use="{&#34;type&#34;:&#34;Point&#34;,&#34;coordinates&#34;:[2.344722,6.412500]}" id="NCID0EPXEM" xlink:type="simple">6°24'45"N, 2°20'41"E</named-content></named-content>, on <italic><tp:taxon-name><tp:taxon-name-part taxon-name-part-type="genus" reg="Senna">Senna</tp:taxon-name-part> <tp:taxon-name-part taxon-name-part-type="species" reg="occidentalis">occidentalis</tp:taxon-name-part></tp:taxon-name></italic>, 26 Sep 2019, Y. Meswaet and A. Tabé, YMM12B (<bold><italic>Paratypes</italic></bold>: M-0312677; <abbrev xmlns:xlink="http://www.w3.org/1999/xlink" content-type="institution" xlink:title="University of Parakou" id="ABBRID0ECYEM" xlink:type="simple">UNIPAR</abbrev>).</p></tp:treatment-sec><tp:treatment-sec sec-type="material" id="SECID0EHYEM"><title>Herbarium specimens examined for comparison.</title><p>On <italic><tp:taxon-name><tp:taxon-name-part taxon-name-part-type="genus" reg="Senna">Senna</tp:taxon-name-part> <tp:taxon-name-part taxon-name-part-type="species" reg="occidentalis">occidentalis</tp:taxon-name-part></tp:taxon-name></italic> (as <italic><tp:taxon-name><tp:taxon-name-part taxon-name-part-type="genus" reg="Cassia">Cassia</tp:taxon-name-part> <tp:taxon-name-part taxon-name-part-type="species" reg="occidentalis">occidentalis</tp:taxon-name-part></tp:taxon-name></italic> L.): USA. South Carolina: Aiken, 1876, Ravenel H. W. s.n. (<abbrev xmlns:xlink="http://www.w3.org/1999/xlink" xlink:title="US National Fungus Collections" id="ABBRID0EDZEM" xlink:type="simple">BPI</abbrev> 439584, <bold><italic>Holotype</italic></bold> of <tp:taxon-name><tp:taxon-name-part taxon-name-part-type="genus" reg="Cladosporium">Cladosporium</tp:taxon-name-part> <tp:taxon-name-part taxon-name-part-type="species" reg="personatum">personatum</tp:taxon-name-part> <tp:taxon-name-part taxon-name-part-type="infraspecific-rank">var.</tp:taxon-name-part> <tp:taxon-name-part taxon-name-part-type="variety" reg="cassiae">cassiae</tp:taxon-name-part></tp:taxon-name> Thüm.).</p></tp:treatment-sec><tp:treatment-sec sec-type="distribution" id="SECID0E2ZEM"><title>Host and distribution.</title><p>On <italic><tp:taxon-name><tp:taxon-name-part taxon-name-part-type="genus" reg="Senna">Senna</tp:taxon-name-part> <tp:taxon-name-part taxon-name-part-type="species" reg="occidentalis">occidentalis</tp:taxon-name-part></tp:taxon-name></italic> (<tp:taxon-name><tp:taxon-name-part taxon-name-part-type="family">Fabaceae</tp:taxon-name-part></tp:taxon-name>) in Benin.</p></tp:treatment-sec><tp:treatment-sec sec-type="notes" id="SECID0ER1EM"><title>Notes.</title><p>Currently, eleven <italic><tp:taxon-name><tp:taxon-name-part taxon-name-part-type="genus" reg="Pseudocercospora">Pseudocercospora</tp:taxon-name-part></tp:taxon-name></italic> species are known on <italic><tp:taxon-name><tp:taxon-name-part taxon-name-part-type="genus" reg="Senna">Senna</tp:taxon-name-part></tp:taxon-name></italic> spp. (<tp:taxon-name><tp:taxon-name-part taxon-name-part-type="family">Fabaceae</tp:taxon-name-part></tp:taxon-name>), namely <italic><tp:taxon-name><tp:taxon-name-part taxon-name-part-type="genus" reg="Pseudocercospora">Ps.</tp:taxon-name-part> <tp:taxon-name-part taxon-name-part-type="species" reg="angustata">angustata</tp:taxon-name-part></tp:taxon-name></italic> (Chupp &amp; Solheim) Deighton on <italic><tp:taxon-name><tp:taxon-name-part taxon-name-part-type="genus" reg="Senna">Senna</tp:taxon-name-part> <tp:taxon-name-part taxon-name-part-type="species" reg="hirsuta">hirsuta</tp:taxon-name-part></tp:taxon-name></italic> (L.) H.S. Irwin &amp; Barneby, <italic><tp:taxon-name><tp:taxon-name-part taxon-name-part-type="genus" reg="Pseudocercospora">Ps.</tp:taxon-name-part> <tp:taxon-name-part taxon-name-part-type="species" reg="cassiae-alatae">cassiae-alatae</tp:taxon-name-part></tp:taxon-name></italic> (J.M. Yen &amp; Lim) J.M. Yen on <italic><tp:taxon-name><tp:taxon-name-part taxon-name-part-type="genus" reg="Senna">S.</tp:taxon-name-part> <tp:taxon-name-part taxon-name-part-type="species" reg="alata">alata</tp:taxon-name-part></tp:taxon-name></italic> (L.) Roxb., <italic><tp:taxon-name><tp:taxon-name-part taxon-name-part-type="genus" reg="Pseudocercospora">Ps.</tp:taxon-name-part> <tp:taxon-name-part taxon-name-part-type="species" reg="cassiae-fistulae">cassiae-fistulae</tp:taxon-name-part></tp:taxon-name></italic> Goh &amp; W.H. Hsieh on <italic><tp:taxon-name><tp:taxon-name-part taxon-name-part-type="genus" reg="Cassia">Cassia</tp:taxon-name-part> <tp:taxon-name-part taxon-name-part-type="species" reg="fistula">fistula</tp:taxon-name-part></tp:taxon-name></italic> L. and <italic><tp:taxon-name><tp:taxon-name-part taxon-name-part-type="genus" reg="Senna">S.</tp:taxon-name-part> <tp:taxon-name-part taxon-name-part-type="species" reg="rizzinii">rizzinii</tp:taxon-name-part></tp:taxon-name></italic> H.S. Irwin &amp; Barneby, <italic><tp:taxon-name><tp:taxon-name-part taxon-name-part-type="genus" reg="Pseudocercospora">Ps.</tp:taxon-name-part> <tp:taxon-name-part taxon-name-part-type="species" reg="cassiae-occidentalis">cassiae-occidentalis</tp:taxon-name-part></tp:taxon-name></italic> (J.M. Yen) J.M. Yen on <italic><tp:taxon-name><tp:taxon-name-part taxon-name-part-type="genus" reg="Senna">S.</tp:taxon-name-part> <tp:taxon-name-part taxon-name-part-type="species" reg="occidentalis">occidentalis</tp:taxon-name-part></tp:taxon-name></italic>, <italic><tp:taxon-name><tp:taxon-name-part taxon-name-part-type="genus" reg="Pseudocercospora">Ps.</tp:taxon-name-part> <tp:taxon-name-part taxon-name-part-type="species" reg="cassiae-siameae">cassiae-siameae</tp:taxon-name-part></tp:taxon-name></italic> (Chidd.) Deighton on <italic><tp:taxon-name><tp:taxon-name-part taxon-name-part-type="genus" reg="Senna">S.</tp:taxon-name-part> <tp:taxon-name-part taxon-name-part-type="species" reg="siamea">siamea</tp:taxon-name-part></tp:taxon-name></italic> (Lam.) H.S. Irwin &amp; Barneby, <italic><tp:taxon-name><tp:taxon-name-part taxon-name-part-type="genus" reg="Pseudocercospora">Ps.</tp:taxon-name-part> <tp:taxon-name-part taxon-name-part-type="species" reg="nigricans">nigricans</tp:taxon-name-part></tp:taxon-name></italic> (Cooke) Deighton on <italic><tp:taxon-name><tp:taxon-name-part taxon-name-part-type="genus" reg="Senna">Senna</tp:taxon-name-part></tp:taxon-name></italic> spp., <italic><tp:taxon-name><tp:taxon-name-part taxon-name-part-type="genus" reg="Pseudocercospora">Ps.</tp:taxon-name-part> <tp:taxon-name-part taxon-name-part-type="species" reg="sennae-multijugae">sennae-multijugae</tp:taxon-name-part></tp:taxon-name></italic> on <italic><tp:taxon-name><tp:taxon-name-part taxon-name-part-type="genus" reg="Senna">S.</tp:taxon-name-part> <tp:taxon-name-part taxon-name-part-type="species" reg="multijuga">multijuga</tp:taxon-name-part></tp:taxon-name></italic> (Rich.) H.S. Irwin &amp; Barneby, <italic><tp:taxon-name><tp:taxon-name-part taxon-name-part-type="genus" reg="Pseudocercospora">Ps.</tp:taxon-name-part> <tp:taxon-name-part taxon-name-part-type="species" reg="sennae-rugosae">sennae-rugosae</tp:taxon-name-part></tp:taxon-name></italic> A. Hern. Gut., Z.M. Chaves &amp; Dianese on <italic><tp:taxon-name><tp:taxon-name-part taxon-name-part-type="genus" reg="Senna">S.</tp:taxon-name-part> <tp:taxon-name-part taxon-name-part-type="species" reg="rugosa">rugosa</tp:taxon-name-part></tp:taxon-name></italic> (G. Don) H.S. Irwin &amp; Barneby, <italic><tp:taxon-name><tp:taxon-name-part taxon-name-part-type="genus" reg="Pseudocercospora">Ps.</tp:taxon-name-part> <tp:taxon-name-part taxon-name-part-type="species" reg="singaporensis">singaporensis</tp:taxon-name-part></tp:taxon-name></italic> (J.M. Yen) J.M. Yen on <italic><tp:taxon-name><tp:taxon-name-part taxon-name-part-type="genus" reg="Senna">S.</tp:taxon-name-part> <tp:taxon-name-part taxon-name-part-type="species" reg="occidentalis">occidentalis</tp:taxon-name-part></tp:taxon-name></italic> (L.) Link, <italic><tp:taxon-name><tp:taxon-name-part taxon-name-part-type="genus" reg="Pseudocercospora">Ps.</tp:taxon-name-part> <tp:taxon-name-part taxon-name-part-type="species" reg="taichungensis">taichungensis</tp:taxon-name-part></tp:taxon-name></italic> Goh &amp; W.H. Hsieh on <italic><tp:taxon-name><tp:taxon-name-part taxon-name-part-type="genus" reg="Senna">S.</tp:taxon-name-part> <tp:taxon-name-part taxon-name-part-type="species" reg="atomaria">atomaria</tp:taxon-name-part></tp:taxon-name></italic> (L.) H.S. Irwin &amp; Barneby (<xref ref-type="bibr" rid="B72">Hernández-Gutiérrez et al. 2015</xref>; <xref ref-type="bibr" rid="B54">Farr and Rossman 2021</xref>). Among these eleven species of <italic><tp:taxon-name><tp:taxon-name-part taxon-name-part-type="genus" reg="Pseudocercospora">Pseudocercospora</tp:taxon-name-part></tp:taxon-name></italic>, only <italic><tp:taxon-name><tp:taxon-name-part taxon-name-part-type="genus" reg="Pseudocercospora">Ps.</tp:taxon-name-part> <tp:taxon-name-part taxon-name-part-type="species" reg="nigricans">nigricans</tp:taxon-name-part></tp:taxon-name></italic> and <italic><tp:taxon-name><tp:taxon-name-part taxon-name-part-type="genus" reg="Pseudocercospora">Ps.</tp:taxon-name-part> <tp:taxon-name-part taxon-name-part-type="species" reg="singaporensis">singaporensis</tp:taxon-name-part></tp:taxon-name></italic> have some similarity with the species described here (Table <xref ref-type="table" rid="T6">6</xref>). <italic><tp:taxon-name><tp:taxon-name-part taxon-name-part-type="genus" reg="Pseudocercospora">Ps.</tp:taxon-name-part> <tp:taxon-name-part taxon-name-part-type="species" reg="sennicola">sennicola</tp:taxon-name-part></tp:taxon-name></italic>, however, differs from <italic><tp:taxon-name><tp:taxon-name-part taxon-name-part-type="genus" reg="Pseudocercospora">Ps.</tp:taxon-name-part> <tp:taxon-name-part taxon-name-part-type="species" reg="nigricans">nigricans</tp:taxon-name-part></tp:taxon-name></italic> in causing often indistinct leaf spots, shorter conidiophores [(16.5–)20.5–92(–98) μm versus 15–125 µm in <italic><tp:taxon-name><tp:taxon-name-part taxon-name-part-type="genus" reg="Pseudocercospora">Ps.</tp:taxon-name-part> <tp:taxon-name-part taxon-name-part-type="species" reg="nigricans">nigricans</tp:taxon-name-part></tp:taxon-name></italic>] with 6(–8) septa and shorter conidia [(16–)22–54.5(–65) versus 20–80 μm in <italic><tp:taxon-name><tp:taxon-name-part taxon-name-part-type="genus" reg="Pseudocercospora">Ps.</tp:taxon-name-part> <tp:taxon-name-part taxon-name-part-type="species" reg="nigricans">nigricans</tp:taxon-name-part></tp:taxon-name></italic>] (<xref ref-type="bibr" rid="B75">Hsieh and Goh 1990</xref>). <italic><tp:taxon-name><tp:taxon-name-part taxon-name-part-type="genus" reg="Pseudocercospora">Ps.</tp:taxon-name-part> <tp:taxon-name-part taxon-name-part-type="species" reg="sennicola">sennicola</tp:taxon-name-part></tp:taxon-name></italic> differs from <italic><tp:taxon-name><tp:taxon-name-part taxon-name-part-type="genus" reg="Pseudocercospora">Ps.</tp:taxon-name-part> <tp:taxon-name-part taxon-name-part-type="species" reg="singaporensis">singaporensis</tp:taxon-name-part></tp:taxon-name></italic> by causing often indistinct leaf spots, slightly developed stromata, longer conidiophores [(16.5–)20.5–92(–98) μm versus 31–77 µm in <italic><tp:taxon-name><tp:taxon-name-part taxon-name-part-type="genus" reg="Pseudocercospora">Ps.</tp:taxon-name-part> <tp:taxon-name-part taxon-name-part-type="species" reg="singaporensis">singaporensis</tp:taxon-name-part></tp:taxon-name></italic>] and shorter conidia [(16–)22–54.5(–65) versus 30–67 μm in <italic><tp:taxon-name><tp:taxon-name-part taxon-name-part-type="genus" reg="Pseudocercospora">Ps.</tp:taxon-name-part> <tp:taxon-name-part taxon-name-part-type="species" reg="singaporensis">singaporensis</tp:taxon-name-part></tp:taxon-name></italic>] (<xref ref-type="bibr" rid="B128">Yen and Lim 1980</xref>). Moreover, the specimen from Benin has conidia with more septa (2–6 versus strictly 3-septate in <italic><tp:taxon-name><tp:taxon-name-part taxon-name-part-type="genus" reg="Pseudocercospora">Ps.</tp:taxon-name-part> <tp:taxon-name-part taxon-name-part-type="species" reg="singaporensis">singaporensis</tp:taxon-name-part></tp:taxon-name></italic>) and conidial walls constricted at the septa.</p><p>In the multi-gene tree (Fig. <xref ref-type="fig" rid="F1">1</xref>), <italic><tp:taxon-name><tp:taxon-name-part taxon-name-part-type="genus" reg="Pseudocercospora">Ps.</tp:taxon-name-part> <tp:taxon-name-part taxon-name-part-type="species" reg="sennicola">sennicola</tp:taxon-name-part></tp:taxon-name></italic> is located in a polytomy at the end of a long branch reflecting a long genetic distance to other species included in the analysis. Morphologically, <italic><tp:taxon-name><tp:taxon-name-part taxon-name-part-type="genus" reg="Pseudocercospora">Ps.</tp:taxon-name-part> <tp:taxon-name-part taxon-name-part-type="species" reg="sennicola">sennicola</tp:taxon-name-part></tp:taxon-name></italic> is distinct from all <italic><tp:taxon-name><tp:taxon-name-part taxon-name-part-type="genus" reg="Pseudocercospora">Pseudocercospora</tp:taxon-name-part></tp:taxon-name></italic> species known on species of <tp:taxon-name><tp:taxon-name-part taxon-name-part-type="family">Fabaceae</tp:taxon-name-part></tp:taxon-name> from Benin by longer conidiophores [(16.5–)20.5–92(–98) μm] and smaller conidia [(16–)22–54.5(–65) μm)].</p><p>Based on a MegaBLAST search using the <abbrev xmlns:xlink="http://www.w3.org/1999/xlink" xlink:title="internal transcribed spacer" id="ABBRID0ELIFM" xlink:type="simple">ITS</abbrev> sequence data, the closest matches in NCBI’s GenBank nucleotide database were <italic><tp:taxon-name><tp:taxon-name-part taxon-name-part-type="genus" reg="Pseudocercospora">Pseudocercospora</tp:taxon-name-part> <tp:taxon-name-part taxon-name-part-type="species" reg="fuligena">fuligena</tp:taxon-name-part></tp:taxon-name></italic> on <italic><tp:taxon-name><tp:taxon-name-part taxon-name-part-type="genus" reg="Lycopersicon">Lycopersicon</tp:taxon-name-part></tp:taxon-name></italic> sp. (<tp:taxon-name><tp:taxon-name-part taxon-name-part-type="family">Solanaceae</tp:taxon-name-part></tp:taxon-name>) from Thailand (GenBank <ext-link xmlns:xlink="http://www.w3.org/1999/xlink" ext-link-type="gen" xlink:href="GU214675" xlink:type="simple">GU214675</ext-link>; Identities 674/687, i.e., 98%), <italic><tp:taxon-name><tp:taxon-name-part taxon-name-part-type="genus" reg="Pseudocercospora">Pseudocercospora</tp:taxon-name-part> <tp:taxon-name-part taxon-name-part-type="species" reg="chengtuensis">chengtuensis</tp:taxon-name-part></tp:taxon-name></italic> on <italic><tp:taxon-name><tp:taxon-name-part taxon-name-part-type="genus" reg="Lycium">Lycium</tp:taxon-name-part> <tp:taxon-name-part taxon-name-part-type="species" reg="chinense">chinense</tp:taxon-name-part></tp:taxon-name></italic> (<tp:taxon-name><tp:taxon-name-part taxon-name-part-type="family">Solanaceae</tp:taxon-name-part></tp:taxon-name>) from South Korea (GenBank <ext-link xmlns:xlink="http://www.w3.org/1999/xlink" ext-link-type="gen" xlink:href="GU214672" xlink:type="simple">GU214672</ext-link>; Identities 674/687, i.e., 98%) and <italic><tp:taxon-name><tp:taxon-name-part taxon-name-part-type="genus" reg="Pseudocercospora">Pseudocercospora</tp:taxon-name-part> <tp:taxon-name-part taxon-name-part-type="species" reg="atromarginalis">atromarginalis</tp:taxon-name-part></tp:taxon-name></italic> on <italic><tp:taxon-name><tp:taxon-name-part taxon-name-part-type="genus" reg="Solanum">Solanum</tp:taxon-name-part> <tp:taxon-name-part taxon-name-part-type="species" reg="nigrum">nigrum</tp:taxon-name-part></tp:taxon-name></italic> L. (<tp:taxon-name><tp:taxon-name-part taxon-name-part-type="family">Solanaceae</tp:taxon-name-part></tp:taxon-name>) from South Korea (GenBank <ext-link xmlns:xlink="http://www.w3.org/1999/xlink" ext-link-type="gen" xlink:href="GU214671" xlink:type="simple">GU214671</ext-link>; Identities 673/687, i.e., 97%). Based on the result of our comparative study, we consider the present <italic><tp:taxon-name><tp:taxon-name-part taxon-name-part-type="genus" reg="Pseudocercospora">Pseudocercospora</tp:taxon-name-part></tp:taxon-name></italic> species on <italic><tp:taxon-name><tp:taxon-name-part taxon-name-part-type="genus" reg="Senna">Senna</tp:taxon-name-part> <tp:taxon-name-part taxon-name-part-type="species" reg="occidentalis">occidentalis</tp:taxon-name-part></tp:taxon-name></italic> from Benin to represent a distinct species, which is described here. However, as sequence data are only available for <italic><tp:taxon-name><tp:taxon-name-part taxon-name-part-type="genus" reg="Pseudocercospora">Ps.</tp:taxon-name-part> <tp:taxon-name-part taxon-name-part-type="species" reg="sennae-multijugae">sennae-multijugae</tp:taxon-name-part></tp:taxon-name></italic>, more molecular sequence data are needed to clarify the species delimitations among these twelve <italic><tp:taxon-name><tp:taxon-name-part taxon-name-part-type="genus" reg="Pseudocercospora">Ps.</tp:taxon-name-part></tp:taxon-name></italic> species on <italic><tp:taxon-name><tp:taxon-name-part taxon-name-part-type="genus" reg="Senna">Senna</tp:taxon-name-part></tp:taxon-name></italic> spp.</p><fig id="F20" position="float" orientation="portrait"><object-id xmlns:xlink="http://www.w3.org/1999/xlink" content-type="doi" xlink:type="simple">10.3897/mycokeys.81.67850.figure20</object-id><object-id xmlns:xlink="http://www.w3.org/1999/xlink" content-type="arpha" xlink:type="simple">C62BB806-C826-58A7-9570-58CA81E84CF9</object-id><label>Figure 20.</label><caption><p><italic><tp:taxon-name><tp:taxon-name-part taxon-name-part-type="genus" reg="Pseudocercospora">Pseudocercospora</tp:taxon-name-part> <tp:taxon-name-part taxon-name-part-type="species" reg="sennicola">sennicola</tp:taxon-name-part></tp:taxon-name></italic> on <italic><tp:taxon-name><tp:taxon-name-part taxon-name-part-type="genus" reg="Senna">Senna</tp:taxon-name-part> <tp:taxon-name-part taxon-name-part-type="species" reg="occidentalis">occidentalis</tp:taxon-name-part></tp:taxon-name></italic> (YMM12) <bold>A</bold> fascicle of conidiophores growing out of a small stroma embedded in the epidermis <bold>B</bold> solitary conidiophores arising from external hyphae <bold>C</bold> conidia. Scale bars: 15 μm (<bold>A</bold>); 10 μm (<bold>B, C</bold>).</p></caption><graphic xmlns:xlink="http://www.w3.org/1999/xlink" xlink:href="mycokeys-81-069-g020.jpg" position="float" orientation="portrait" xlink:type="simple" id="oo_556618.jpg"><uri content-type="original_file" xlink:type="simple">https://binary.pensoft.net/fig/556618</uri></graphic></fig></tp:treatment-sec><tp:treatment-sec><!--Section generated to contain objects referenced in tp:taxon-treatment.--><fig id="F14" position="float" orientation="portrait"><object-id xmlns:xlink="http://www.w3.org/1999/xlink" content-type="doi" xlink:type="simple">10.3897/mycokeys.81.67850.figure14</object-id><object-id xmlns:xlink="http://www.w3.org/1999/xlink" content-type="arpha" xlink:type="simple">561CCC4E-5434-5DC6-B5D9-9E74AC056C42</object-id><label>Figure 14.</label><caption><p>Leaf spot symptoms associated with cercosporoid fungi <bold>A, B</bold><italic><tp:taxon-name><tp:taxon-name-part taxon-name-part-type="genus" reg="Nothopassalora">Nothopassalora</tp:taxon-name-part> <tp:taxon-name-part taxon-name-part-type="species" reg="personata">personata</tp:taxon-name-part></tp:taxon-name></italic> on <italic><tp:taxon-name><tp:taxon-name-part taxon-name-part-type="genus" reg="Arachis">Arachis</tp:taxon-name-part> <tp:taxon-name-part taxon-name-part-type="species" reg="hypogaea">hypogaea</tp:taxon-name-part></tp:taxon-name></italic> (YMM49A) <bold>B</bold> close-up of lesions with caespituli <bold>C</bold><italic><tp:taxon-name><tp:taxon-name-part taxon-name-part-type="genus" reg="Passalora">Passalora</tp:taxon-name-part> <tp:taxon-name-part taxon-name-part-type="species" reg="arachidicola">arachidicola</tp:taxon-name-part></tp:taxon-name></italic> on <italic><tp:taxon-name><tp:taxon-name-part taxon-name-part-type="genus" reg="Arachis">Arachis</tp:taxon-name-part> <tp:taxon-name-part taxon-name-part-type="species" reg="hypogaea">hypogaea</tp:taxon-name-part></tp:taxon-name></italic> (YMM49B) <bold>D</bold><italic><tp:taxon-name><tp:taxon-name-part taxon-name-part-type="genus" reg="Pseudocercospora">Pseudocercospora</tp:taxon-name-part> <tp:taxon-name-part taxon-name-part-type="species" reg="bradburyae">bradburyae</tp:taxon-name-part></tp:taxon-name></italic> on <italic><tp:taxon-name><tp:taxon-name-part taxon-name-part-type="genus" reg="Centrosema">Centrosema</tp:taxon-name-part> <tp:taxon-name-part taxon-name-part-type="species" reg="pubescens">pubescens</tp:taxon-name-part></tp:taxon-name></italic> (YMM275) <bold>E</bold><italic><tp:taxon-name><tp:taxon-name-part taxon-name-part-type="genus" reg="Pseudocercospora">Pseudocercospora</tp:taxon-name-part> <tp:taxon-name-part taxon-name-part-type="species" reg="cruenta">cruenta</tp:taxon-name-part></tp:taxon-name></italic> on <italic><tp:taxon-name><tp:taxon-name-part taxon-name-part-type="genus" reg="Phaseolus">Phaseolus</tp:taxon-name-part></tp:taxon-name></italic> sp. (YMM288) <bold>F, G</bold><italic><tp:taxon-name><tp:taxon-name-part taxon-name-part-type="genus" reg="Pseudocercospora">Pseudocercospora</tp:taxon-name-part> <tp:taxon-name-part taxon-name-part-type="species" reg="griseola">griseola</tp:taxon-name-part></tp:taxon-name></italic> on <italic><tp:taxon-name><tp:taxon-name-part taxon-name-part-type="genus" reg="Phaseolus">Phaseolus</tp:taxon-name-part> <tp:taxon-name-part taxon-name-part-type="species" reg="lunatus">lunatus</tp:taxon-name-part></tp:taxon-name></italic> (YMM297A) <bold>G</bold> close-up of lesions with sporulation <bold>H</bold><italic><tp:taxon-name><tp:taxon-name-part taxon-name-part-type="genus" reg="Pseudocercospora">Pseudocercospora</tp:taxon-name-part> <tp:taxon-name-part taxon-name-part-type="species" reg="sennicola">sennicola</tp:taxon-name-part></tp:taxon-name></italic> on <italic><tp:taxon-name><tp:taxon-name-part taxon-name-part-type="genus" reg="Senna">Senna</tp:taxon-name-part> <tp:taxon-name-part taxon-name-part-type="species" reg="occidentalis">occidentalis</tp:taxon-name-part></tp:taxon-name></italic> (YMM12) <bold>I</bold><italic><tp:taxon-name><tp:taxon-name-part taxon-name-part-type="genus" reg="Pseudocercospora">Pseudocercospora</tp:taxon-name-part> <tp:taxon-name-part taxon-name-part-type="species" reg="tabei">tabei</tp:taxon-name-part></tp:taxon-name></italic> on <italic><tp:taxon-name><tp:taxon-name-part taxon-name-part-type="genus" reg="Vigna">Vigna</tp:taxon-name-part> <tp:taxon-name-part taxon-name-part-type="species" reg="unguiculata">unguiculata</tp:taxon-name-part></tp:taxon-name></italic> (YMM220). Scale bars: 15 mm (<bold>A, D, E, F, I</bold>); 100 μm (<bold>B, G</bold>); 12 mm (<bold>D, H</bold>).</p></caption><graphic xmlns:xlink="http://www.w3.org/1999/xlink" xlink:href="mycokeys-81-069-g014.jpg" position="float" orientation="portrait" xlink:type="simple" id="oo_556612.jpg"><uri content-type="original_file" xlink:type="simple">https://binary.pensoft.net/fig/556612</uri></graphic></fig><fig id="F1" position="float" orientation="portrait"><object-id xmlns:xlink="http://www.w3.org/1999/xlink" content-type="doi" xlink:type="simple">10.3897/mycokeys.81.67850.figure1</object-id><object-id xmlns:xlink="http://www.w3.org/1999/xlink" content-type="arpha" xlink:type="simple">B4CBF32E-655B-556C-91A4-C4795C3123EC</object-id><label>Figure 1.</label><caption><p>The Bayesian phylogenetic tree inferred from DNA sequence data from the multigene alignment (SSU rDNA, LSU rDNA, <abbrev xmlns:xlink="http://www.w3.org/1999/xlink" xlink:title="internal transcribed spacer" id="ABBRID0EG1AK" xlink:type="simple">ITS</abbrev> and <italic><abbrev xmlns:xlink="http://www.w3.org/1999/xlink" xlink:title="translation elongation factor 1-α" id="ABBRID0EL1AK" xlink:type="simple">tef1</abbrev></italic>) of cercosporoid species. Nodes receiving Bayesian <abbrev xmlns:xlink="http://www.w3.org/1999/xlink" xlink:title="Posterior probabilities" id="ABBRID0EP1AK" xlink:type="simple">PP</abbrev> ≥ 0.94 or <abbrev xmlns:xlink="http://www.w3.org/1999/xlink" xlink:title="Maximum Likelihood" id="ABBRID0ET1AK" xlink:type="simple">ML</abbrev><abbrev xmlns:xlink="http://www.w3.org/1999/xlink" xlink:title="Bootstrap values" id="ABBRID0EX1AK" xlink:type="simple">BS</abbrev> ≥ 70% are considered as strongly supported and are indicated by thickened branches. Names of newly described species are written in bold and red. Species newly reported for Benin are indicated by green letters. Names of host plants are written with blue letters.</p></caption><graphic xmlns:xlink="http://www.w3.org/1999/xlink" xlink:href="mycokeys-81-069-g001.jpg" position="float" orientation="portrait" xlink:type="simple" id="oo_556600.jpg"><uri content-type="original_file" xlink:type="simple">https://binary.pensoft.net/fig/556600</uri></graphic></fig></tp:treatment-sec><ref-list><ref id="B88"><mixed-citation xmlns:xlink="http://www.w3.org/1999/xlink" xlink:type="simple"><person-group><name name-style="western"><surname>Lenné</surname><given-names>JM</given-names></name></person-group> (<year>1990</year>) A World List of Fungal Diseases of Tropical Pasture Species. Phytopathological Papers (Vol. 31). CAB International, Wallingford.</mixed-citation></ref><ref id="B47"><mixed-citation xmlns:xlink="http://www.w3.org/1999/xlink" xlink:type="simple"><person-group><name name-style="western"><surname>Deighton</surname><given-names>FC</given-names></name></person-group> (<year>1976</year>) <article-title>Studies on <italic><tp:taxon-name><tp:taxon-name-part taxon-name-part-type="genus">Cercospora</tp:taxon-name-part></tp:taxon-name></italic> and allied genera. VI. <italic><tp:taxon-name><tp:taxon-name-part taxon-name-part-type="genus">Pseudocercospora</tp:taxon-name-part></tp:taxon-name></italic> Speg., <italic><tp:taxon-name><tp:taxon-name-part taxon-name-part-type="genus">Pantospora</tp:taxon-name-part></tp:taxon-name></italic> Cif., and <italic><tp:taxon-name><tp:taxon-name-part taxon-name-part-type="genus">Cercoseptoria</tp:taxon-name-part></tp:taxon-name></italic> Petr.</article-title><source>Mycological Papers</source><volume>140</volume>: <fpage>1</fpage>–<lpage>168</lpage>.</mixed-citation></ref><ref id="B128"><mixed-citation xmlns:xlink="http://www.w3.org/1999/xlink" xlink:type="simple"><person-group><name name-style="western"><surname>Yen</surname><given-names>JM</given-names></name><name name-style="western"><surname>Lim</surname><given-names>G</given-names></name></person-group> (<year>1980</year>) <article-title><italic><tp:taxon-name><tp:taxon-name-part taxon-name-part-type="genus">Cercospora</tp:taxon-name-part></tp:taxon-name></italic> and allied genera of Singapore and the Malay Peninsula.</article-title><source>The Gardens’ bulletin, Singapore</source><volume>33</volume>: <fpage>151</fpage>–<lpage>263</lpage>.</mixed-citation></ref><ref id="B75"><mixed-citation xmlns:xlink="http://www.w3.org/1999/xlink" xlink:type="simple"><person-group><name name-style="western"><surname>Hsieh</surname><given-names>WH</given-names></name><name name-style="western"><surname>Goh</surname><given-names>TK</given-names></name></person-group> (<year>1990</year>) <source><italic><tp:taxon-name><tp:taxon-name-part taxon-name-part-type="genus">Cercospora</tp:taxon-name-part></tp:taxon-name></italic> and Similar <tp:taxon-name><tp:taxon-name-part taxon-name-part-type="kingdom">Fungi</tp:taxon-name-part></tp:taxon-name> from Taiwan.</source><publisher-name>Maw Chang Book Co</publisher-name>, <publisher-loc>Taipei</publisher-loc>, <size units="page">376 pp</size>.</mixed-citation></ref><ref id="B27"><mixed-citation xmlns:xlink="http://www.w3.org/1999/xlink" xlink:type="simple"><person-group><name name-style="western"><surname>Chiddarwar</surname><given-names>P</given-names></name></person-group> (<year>1959</year>) <article-title>Contributions to our knowledge of the <italic><tp:taxon-name><tp:taxon-name-part taxon-name-part-type="genus">Cercospora</tp:taxon-name-part></tp:taxon-name></italic> of Bombay State I.</article-title><source>Sydowia</source><volume>13</volume>: <fpage>152</fpage>–<lpage>163</lpage>.</mixed-citation></ref><ref id="B110"><mixed-citation xmlns:xlink="http://www.w3.org/1999/xlink" xlink:type="simple"><person-group><name name-style="western"><surname>Silva</surname><given-names>M</given-names></name><name name-style="western"><surname>Barreto</surname><given-names>RW</given-names></name><name name-style="western"><surname>Pereira</surname><given-names>OL</given-names></name><name name-style="western"><surname>Freitas</surname><given-names>NM</given-names></name><name name-style="western"><surname>Groenewald</surname><given-names>JZ</given-names></name><name name-style="western"><surname>Crous</surname><given-names>PW</given-names></name></person-group> (<year>2016</year>) <article-title>Exploring fungal mega-diversity: <italic><tp:taxon-name><tp:taxon-name-part taxon-name-part-type="genus">Pseudocercospora</tp:taxon-name-part></tp:taxon-name></italic> from Brazil.</article-title><source>Persoonia – Molecular Phylogeny and Evolution of <tp:taxon-name><tp:taxon-name-part taxon-name-part-type="kingdom">Fungi</tp:taxon-name-part></tp:taxon-name></source><volume>37</volume>: <fpage>142</fpage>–<lpage>172</lpage>. <ext-link xlink:type="simple" ext-link-type="doi" xlink:href="10.3767/003158516X691078">https://doi.org/10.3767/003158516X691078</ext-link></mixed-citation></ref><ref id="B72"><mixed-citation xmlns:xlink="http://www.w3.org/1999/xlink" xlink:type="simple"><person-group><name name-style="western"><surname>Hernández-Gutiérrez</surname><given-names>A</given-names></name><name name-style="western"><surname>Chaves</surname><given-names>ZM</given-names></name><name name-style="western"><surname>Dornelo-Silva</surname><given-names>D</given-names></name><name name-style="western"><surname>Dianese</surname><given-names>JC</given-names></name></person-group> (<year>2015</year>) <article-title>Additions to the cercosporoid fungi from the Brazilian Cerrado: 1. New species on hosts belonging in family <tp:taxon-name><tp:taxon-name-part taxon-name-part-type="family">Fabaceae</tp:taxon-name-part></tp:taxon-name>, and reallocations of four <italic><tp:taxon-name><tp:taxon-name-part taxon-name-part-type="genus">Stenella</tp:taxon-name-part></tp:taxon-name></italic> species into <italic><tp:taxon-name><tp:taxon-name-part taxon-name-part-type="genus">Zasmidium</tp:taxon-name-part></tp:taxon-name></italic>.</article-title><source>Mycobio</source><volume>5</volume>: <fpage>33</fpage>–<lpage>64</lpage>. <ext-link xlink:type="simple" ext-link-type="doi" xlink:href="10.12664/mycobiota.2015.05.06">https://doi.org/10.12664/mycobiota.2015.05.06</ext-link></mixed-citation></ref><ref id="B54"><mixed-citation xmlns:xlink="http://www.w3.org/1999/xlink" xlink:type="simple"><person-group><name name-style="western"><surname>Farr</surname><given-names>DF</given-names></name><name name-style="western"><surname>Rossman</surname><given-names>AY</given-names></name></person-group> (<year>2021</year>) Fungal Databases, U.S. National Fungus Collections, ARS, USDA. <ext-link xlink:type="simple" ext-link-type="uri" xlink:href="https://nt.ars-grin.gov/fungaldatabases/">https://nt.ars-grin.gov/fungaldatabases/</ext-link> [Retrieved January 22, 2021]</mixed-citation></ref></ref-list></tp:taxon-treatment>
