# Supplementary material for: Unravelling unexplored diversity of cercosporoid fungi (Mycosphaerellaceae, Mycosphaerellales, Ascomycota) in tropical Africa
Source: MycoKeys. 2021 Jun 17;81:69–138. doi: 10.3897/mycokeys.81.67850 (PMC8225595; doi:10.3897/mycokeys.81.67850)
Supplement: XML Treatment for Pseudocercospora tabei [file mycokeys.81.67850-treatment18.xml]

<!DOCTYPE tp:taxon-treatment
  PUBLIC "-//TaxonX//DTD Taxonomic Treatment Publishing DTD v0 20100105//EN" "tax-treatment-NSO.dtd">
<tp:taxon-treatment xmlns:tp="http://www.plazi.org/taxpub"><tp:treatment-meta><kwd-group><label>Taxon classification</label><kwd><named-content xmlns:xlink="http://www.w3.org/1999/xlink" content-type="kingdom">Fungi</named-content></kwd><kwd><named-content xmlns:xlink="http://www.w3.org/1999/xlink" content-type="order">Mycosphaerellales</named-content></kwd><kwd><named-content xmlns:xlink="http://www.w3.org/1999/xlink" content-type="family">Mycosphaerellaceae</named-content></kwd></kwd-group><mixed-citation publication-type="journal"><person-group><name><surname>Meswaet</surname><given-names>Yalemwork</given-names></name><name><surname>Mangelsdorff</surname><given-names>Ralph</given-names></name><name><surname>Yorou</surname><given-names>Nourou S.</given-names></name><name><surname>Piepenbring</surname><given-names>Meike</given-names></name></person-group><article-title>Unravelling unexplored diversity of cercosporoid fungi (<tp:taxon-name><tp:taxon-name-part taxon-name-part-type="family">Mycosphaerellaceae</tp:taxon-name-part></tp:taxon-name>, <tp:taxon-name><tp:taxon-name-part taxon-name-part-type="order">Mycosphaerellales</tp:taxon-name-part></tp:taxon-name>, <tp:taxon-name><tp:taxon-name-part taxon-name-part-type="phylum">Ascomycota</tp:taxon-name-part></tp:taxon-name>) in tropical Africa</article-title><source>MycoKeys</source><day>17</day><month>6</month><year>2021</year><volume>81</volume><fpage>69</fpage><lpage>138</lpage><pub-id pub-id-type="doi">10.3897/mycokeys.81.67850</pub-id></mixed-citation></tp:treatment-meta><tp:nomenclature><tp:taxon-name><object-id xmlns:xlink="http://www.w3.org/1999/xlink" content-type="arpha" xlink:type="simple">C528D5E1-DBFD-5FEA-A628-F245DBA17C68</object-id>
              <tp:taxon-name-part taxon-name-part-type="genus" reg="Pseudocercospora">Pseudocercospora</tp:taxon-name-part>
              <tp:taxon-name-part taxon-name-part-type="species" reg="tabei">tabei</tp:taxon-name-part>
              <object-id xmlns:xlink="http://www.w3.org/1999/xlink" content-type="mycobank" xlink:type="simple">839177</object-id>
            </tp:taxon-name><tp:taxon-authority>Y.Meswaet, Mangelsdorff, Yorou &amp; M.Piepenbr.</tp:taxon-authority><tp:taxon-status xmlns:xlink="http://www.w3.org/1999/xlink" xlink:type="simple">sp. nov.</tp:taxon-status><xref ref-type="fig" rid="F14">Figs 14I</xref><xref ref-type="fig" rid="F21">, 21</xref></tp:nomenclature><tp:treatment-sec sec-type="material" id="SECID0EUPFM"><title>Type.</title><p>Benin. Borgou: Parakou, c. 360 m a.s.l., <named-content xmlns:xlink="http://www.w3.org/1999/xlink" content-type="dwc:verbatimCoordinates" xlink:type="simple"><named-content content-type="geo-json" specific-use="{&#34;type&#34;:&#34;Point&#34;,&#34;coordinates&#34;:[2.647222,9.335278]}" id="NCID0E4PFM" xlink:type="simple">9°20'07"N, 2°38'50"E</named-content></named-content>, on <italic><tp:taxon-name><tp:taxon-name-part taxon-name-part-type="genus" reg="Vigna">Vigna</tp:taxon-name-part> <tp:taxon-name-part taxon-name-part-type="species" reg="unguiculata">unguiculata</tp:taxon-name-part></tp:taxon-name></italic> (L.) Walp. (<tp:taxon-name><tp:taxon-name-part taxon-name-part-type="family">Fabaceae</tp:taxon-name-part></tp:taxon-name>), 2 Sep 2019, Y. Meswaet and A. Tabé, YMM220 (<bold><italic>Holotype</italic></bold>: M-0312678; <bold><italic>Isotype</italic></bold>: <abbrev xmlns:xlink="http://www.w3.org/1999/xlink" content-type="institution" xlink:title="University of Parakou" id="ABBRID0EYQFM" xlink:type="simple">UNIPAR</abbrev>). <bold><italic>Ex holotype sequences</italic>.</bold><ext-link xmlns:xlink="http://www.w3.org/1999/xlink" ext-link-type="gen" xlink:href="MW834450" xlink:type="simple">MW834450</ext-link> (SSU), <ext-link xmlns:xlink="http://www.w3.org/1999/xlink" ext-link-type="gen" xlink:href="MW834434" xlink:type="simple">MW834434</ext-link> (LSU), <ext-link xmlns:xlink="http://www.w3.org/1999/xlink" ext-link-type="gen" xlink:href="MW834439" xlink:type="simple">MW834439</ext-link> (<abbrev xmlns:xlink="http://www.w3.org/1999/xlink" xlink:title="internal transcribed spacer" id="ABBRID0EQRFM" xlink:type="simple">ITS</abbrev>), <ext-link xmlns:xlink="http://www.w3.org/1999/xlink" ext-link-type="gen" xlink:href="MW848617" xlink:type="simple">MW848617</ext-link> (<italic><abbrev xmlns:xlink="http://www.w3.org/1999/xlink" xlink:title="translation elongation factor 1-α" id="ABBRID0E1RFM" xlink:type="simple">tef1</abbrev></italic>).</p></tp:treatment-sec><tp:treatment-sec sec-type="etymology" id="SECID0E5RFM"><title>Etymology.</title><p>The epithet <italic><tp:taxon-name><tp:taxon-name-part taxon-name-part-type="genus" reg="Pseudocercospora"/><tp:taxon-name-part taxon-name-part-type="species" reg="tabei">tabei</tp:taxon-name-part></tp:taxon-name></italic> refers to the person who collected the type specimen, Affoussatou Tabé, mycologist at the University of Parakou, Benin.</p></tp:treatment-sec><tp:treatment-sec sec-type="diagnosis" id="SECID0EOSFM"><title>Diagnosis.</title><p><italic><tp:taxon-name><tp:taxon-name-part taxon-name-part-type="genus" reg="Pseudocercospora">Pseudocercospora</tp:taxon-name-part> <tp:taxon-name-part taxon-name-part-type="species" reg="tabei">tabei</tp:taxon-name-part></tp:taxon-name></italic> differs from other <italic><tp:taxon-name><tp:taxon-name-part taxon-name-part-type="genus" reg="Pseudocercospora">Pseudocercospora</tp:taxon-name-part></tp:taxon-name></italic> spp. known on <italic><tp:taxon-name><tp:taxon-name-part taxon-name-part-type="genus" reg="Vigna">Vigna</tp:taxon-name-part></tp:taxon-name></italic> spp. by external hyphae, well-developed stromata, as well as the sizes of conidiophores [(20.5–)24–82(–84.5) × 3–4(–4.5) μm] and conidia [(20.5–)24–82(–84.5) × 3–4(–4.5) μm] (Table <xref ref-type="table" rid="T7">7</xref>).</p><table-wrap id="T7" position="float" orientation="portrait"><label>Table 7.</label><caption><p>Comparison of <italic><tp:taxon-name><tp:taxon-name-part taxon-name-part-type="genus" reg="Pseudocercospora">Pseudocercospora</tp:taxon-name-part> <tp:taxon-name-part taxon-name-part-type="species" reg="tabei">tabei</tp:taxon-name-part></tp:taxon-name></italic> YMM220 on <italic><tp:taxon-name><tp:taxon-name-part taxon-name-part-type="genus" reg="Vigna">Vigna</tp:taxon-name-part> <tp:taxon-name-part taxon-name-part-type="species" reg="unguiculata">unguiculata</tp:taxon-name-part></tp:taxon-name></italic> with <italic><tp:taxon-name><tp:taxon-name-part taxon-name-part-type="genus" reg="Pseudocercospora">Pseudocercospora</tp:taxon-name-part></tp:taxon-name></italic> species known from <italic><tp:taxon-name><tp:taxon-name-part taxon-name-part-type="genus" reg="Vigna">Vigna</tp:taxon-name-part></tp:taxon-name></italic> spp. based on literature <sup>a–d</sup>.</p></caption><table id="TID0EGWCM" rules="all"><tbody><tr><th rowspan="1" colspan="1"><italic><tp:taxon-name><tp:taxon-name-part taxon-name-part-type="genus" reg="Pseudocercospora">Pseudocercospora</tp:taxon-name-part></tp:taxon-name></italic> species</th><th rowspan="1" colspan="1">Stromata</th><th rowspan="1" colspan="1">Conidiophore size (in μm), branching, septa</th><th rowspan="1" colspan="1">Conidia size (in μm), septa</th></tr><tr><td rowspan="1" colspan="1"><italic><tp:taxon-name><tp:taxon-name-part taxon-name-part-type="genus" reg="Pseudocercospora">Pseudocercospora</tp:taxon-name-part> <tp:taxon-name-part taxon-name-part-type="species" reg="tabei">tabei</tp:taxon-name-part></tp:taxon-name></italic> (YMM220)</td><td rowspan="1" colspan="1">Small or well-developed up to 45 μm diam.</td><td rowspan="1" colspan="1">(11.5–)14.5–40(–44.5) × (3–)3.5–4(–4.5), branched, 0–4-septate</td><td rowspan="1" colspan="1">(20.5–)24–82(–84.5) × 3–4(4.5), 2–6(–8) septa</td></tr><tr><td rowspan="1" colspan="1">
                      <italic><tp:taxon-name><tp:taxon-name-part taxon-name-part-type="genus" reg="Pseudocercospora">Ps.</tp:taxon-name-part> <tp:taxon-name-part taxon-name-part-type="species" reg="cruenta">cruenta</tp:taxon-name-part></tp:taxon-name></italic>
                      <sup>a</sup>
                    </td><td rowspan="1" colspan="1">Up to 30 μm diam.</td><td rowspan="1" colspan="1">10–75 × 3–5, branched, 0–3-septate</td><td rowspan="1" colspan="1">25–120 × 2–5, 3–14 septa</td></tr><tr><td rowspan="1" colspan="1">
                      <italic><tp:taxon-name><tp:taxon-name-part taxon-name-part-type="genus" reg="Pseudocercospora">Ps.</tp:taxon-name-part> <tp:taxon-name-part taxon-name-part-type="species" reg="mungo">mungo</tp:taxon-name-part></tp:taxon-name></italic>
                      <sup>b</sup>
                    </td><td rowspan="1" colspan="1">Up to 30 μm diam.</td><td rowspan="1" colspan="1">Up to 90(–130) × 4.5–7.5, branched, 1–3-septate</td><td rowspan="1" colspan="1">25–84 × 4.5–7.5, 3–8 septa</td></tr><tr><td rowspan="1" colspan="1">
                      <italic><tp:taxon-name><tp:taxon-name-part taxon-name-part-type="genus" reg="Pseudocercospora">Ps.</tp:taxon-name-part> <tp:taxon-name-part taxon-name-part-type="species" reg="phaseolicola">phaseolicola</tp:taxon-name-part></tp:taxon-name></italic>
                      <sup>a</sup>
                    </td><td rowspan="1" colspan="1">Absent</td><td rowspan="1" colspan="1">3–25 × 1.5–3</td><td rowspan="1" colspan="1">20–90 × 1.5–2, indistinctly septate</td></tr><tr><td rowspan="1" colspan="1">
                      <italic><tp:taxon-name><tp:taxon-name-part taxon-name-part-type="genus" reg="Pseudocercospora">Ps.</tp:taxon-name-part> <tp:taxon-name-part taxon-name-part-type="species" reg="shihmenensis">shihmenensis</tp:taxon-name-part></tp:taxon-name></italic>
                      <sup>a</sup>
                    </td><td rowspan="1" colspan="1">Absent</td><td rowspan="1" colspan="1">35–55 × 4–5, branched, 1–4-septate</td><td rowspan="1" colspan="1">20–52 × 4–5, 3–8 septa</td></tr><tr><td rowspan="1" colspan="1">
                      <italic><tp:taxon-name><tp:taxon-name-part taxon-name-part-type="genus" reg="Pseudocercospora">Ps.</tp:taxon-name-part> <tp:taxon-name-part taxon-name-part-type="species" reg="vexillatae">vexillatae</tp:taxon-name-part></tp:taxon-name></italic>
                      <sup>ac</sup>
                    </td><td rowspan="1" colspan="1">Presen t</td><td rowspan="1" colspan="1">10–17 × 4–5, unbranched, continuous or rarely 1-septate</td><td rowspan="1" colspan="1">40–100 × 2.5–4, 3–8 septa</td></tr><tr><td rowspan="1" colspan="1">
                      <italic><tp:taxon-name><tp:taxon-name-part taxon-name-part-type="genus" reg="Pseudocercospora">Ps.</tp:taxon-name-part> <tp:taxon-name-part taxon-name-part-type="species" reg="vignae-reticulatae">vignae-reticulatae</tp:taxon-name-part></tp:taxon-name></italic>
                      <sup>b</sup>
                    </td><td rowspan="1" colspan="1">Small</td><td rowspan="1" colspan="1">40–250 × 3.5–5.5, branched</td><td rowspan="1" colspan="1">30–95 × 4 –6.5, 1–12 septa</td></tr><tr><td rowspan="1" colspan="1">
                      <italic><tp:taxon-name><tp:taxon-name-part taxon-name-part-type="genus" reg="Pseudocercospora">Ps.</tp:taxon-name-part> <tp:taxon-name-part taxon-name-part-type="species" reg="vignicola">vignicola</tp:taxon-name-part></tp:taxon-name></italic>
                      <sup>c</sup>
                    </td><td rowspan="1" colspan="1">Well-developed</td><td rowspan="1" colspan="1">22–75 × 3–5, branched, 0–1-septate</td><td rowspan="1" colspan="1">30–60 × 2.5–3, 3–6 septa</td></tr><tr><td rowspan="1" colspan="1">
                      <italic><tp:taxon-name><tp:taxon-name-part taxon-name-part-type="genus" reg="Pseudocercospora">Ps.</tp:taxon-name-part> <tp:taxon-name-part taxon-name-part-type="species" reg="vignigena">vignigena</tp:taxon-name-part></tp:taxon-name></italic>
                      <sup>d</sup>
                    </td><td rowspan="1" colspan="1">Small</td><td rowspan="1" colspan="1">22–75 × 3–5, unbranched, 1–3-septate</td><td rowspan="1" colspan="1">33–60 × 4–5.5(–6), 3–6 septa</td></tr></tbody></table><table-wrap-foot><fn><p><sup>a</sup><xref ref-type="bibr" rid="B75">Hsieh and Goh (1990)</xref>, <sup>b</sup><xref ref-type="bibr" rid="B47">Deighton (1976)</xref>, <sup>c</sup><xref ref-type="bibr" rid="B20">Braun et al. (1999)</xref>, <sup>d</sup><xref ref-type="bibr" rid="B129">Yen et al. (1982)</xref></p></fn></table-wrap-foot></table-wrap></tp:treatment-sec><tp:treatment-sec sec-type="description" id="SECID0E54FM"><title>Description.</title><p><bold><italic>Leaf spots</italic></bold> amphigenous, subcircular to irregularly angular, 2.5–7.5 mm diam., occasionally limited by veins, yellowish brown to pale brown, reddish brown to dark brown when old, more evident on the adaxial surface of the leaves, margin indefinite. <bold><italic>Caespituli</italic></bold> amphigenous, brown. <bold><italic>Mycelium</italic></bold> internal and external. External hyphae branched, 2–2.5(–3.5) μm wide, septate, olivaceous brown to brown, smooth. <bold><italic>Stromata</italic></bold> lacking or formed by few aggregated swollen hyphal cells to well-developed, up to approx. 45 μm diam., immersed in the mesophyll or in substomatal chambers, globular to irregular, brown to mostly dark brown. <bold><italic>Conidiophores</italic></bold> in small, loose to moderately dense fascicles arising from stromata, breaking through the adaxial epidermis of the leaves or penetrating through stomatal openings, or solitary, arising from external hyphae, straight to sinuous or somewhat geniculate, simple or rarely branched, (11.5–)14.5–40(–44.5) × (3–)3.5–4(–4.5) μm, 0–4-septate, smooth, olivaceous brown to brown, paler towards the tips, sometimes a conidiophore is reduced to a single conidiogenous cell. <bold><italic>Conidiogenous cells</italic></bold> terminal or lateral, rarely up to 20 μm long, pale or olivaceous brown, smooth, proliferating sympodially; loci 2–3.5 μm wide, not thickened and not darkened. <bold><italic>Conidia</italic></bold> solitary, narrowly cylindrical to obclavate-cylindrical, straight to slightly curved, (20.5–)24–82(–84.5) × 3–4(–4.5) μm, conspicuously 2–6(–8)-septate, olivaceous brown, smooth, apex subacute to rounded and narrower than the rest of the conidium, base truncate, (2–)2.5–3.5 µm wide, hila not thickened and not darkened.</p></tp:treatment-sec><tp:treatment-sec sec-type="material" id="SECID0E25FM"><title>Additional specimens examined.</title><p>Benin. Borgou: Parakou, c. 354 m a.s.l., <named-content xmlns:xlink="http://www.w3.org/1999/xlink" content-type="dwc:verbatimCoordinates" xlink:type="simple"><named-content content-type="geo-json" specific-use="{&#34;type&#34;:&#34;Point&#34;,&#34;coordinates&#34;:[2.646667,9.333889]}" id="NCID0EE6FM" xlink:type="simple">9°20'02"N, 2°38'48"E</named-content></named-content>, on <italic><tp:taxon-name><tp:taxon-name-part taxon-name-part-type="genus" reg="Vigna">Vigna</tp:taxon-name-part> <tp:taxon-name-part taxon-name-part-type="species" reg="unguiculata">unguiculata</tp:taxon-name-part></tp:taxon-name></italic>, 27 Aug 2019, Y. Meswaet and A. Tabé, YMM232A (<bold><italic>Paratypes</italic></bold>: M-0312679; <abbrev xmlns:xlink="http://www.w3.org/1999/xlink" content-type="institution" xlink:title="University of Parakou" id="ABBRID0EX6FM" xlink:type="simple">UNIPAR</abbrev>). Benin. Borgou: Parakou, c. 391 m a.s.l., <named-content xmlns:xlink="http://www.w3.org/1999/xlink" content-type="dwc:verbatimCoordinates" xlink:type="simple"><named-content content-type="geo-json" specific-use="{&#34;type&#34;:&#34;Point&#34;,&#34;coordinates&#34;:[2.625833,9.382222]}" id="NCID0E66FM" xlink:type="simple">9°22'56"N, 2°37'33"E</named-content></named-content>, same host, 29 Aug 2019, Y. Meswaet and A. Tabé, YMM232B (M-0312680).</p></tp:treatment-sec><tp:treatment-sec sec-type="material" id="SECID0EEAGM"><title>Herbarium specimens examined for comparison.</title><p><italic><tp:taxon-name><tp:taxon-name-part taxon-name-part-type="genus" reg="Pseudocercospora">Pseudocercospora</tp:taxon-name-part> <tp:taxon-name-part taxon-name-part-type="species" reg="cruenta">cruenta</tp:taxon-name-part></tp:taxon-name></italic>. On <italic><tp:taxon-name><tp:taxon-name-part taxon-name-part-type="genus" reg="Vigna">Vigna</tp:taxon-name-part> <tp:taxon-name-part taxon-name-part-type="species" reg="unguiculata">unguiculata</tp:taxon-name-part></tp:taxon-name></italic>: USA. Mississippi: Starkville, Sep 1888, Tracy S. M. s.n. (<abbrev xmlns:xlink="http://www.w3.org/1999/xlink" xlink:title="US National Fungus Collections" id="ABBRID0EABGM" xlink:type="simple">BPI</abbrev> 435817 <bold><italic>Paratype</italic></bold> of <italic><tp:taxon-name><tp:taxon-name-part taxon-name-part-type="genus" reg="Cercospora">Cercospora</tp:taxon-name-part> <tp:taxon-name-part taxon-name-part-type="species" reg="dolichi">dolichi</tp:taxon-name-part></tp:taxon-name></italic>). On <italic><tp:taxon-name><tp:taxon-name-part taxon-name-part-type="genus" reg="Phaseolus">Phaseolus</tp:taxon-name-part></tp:taxon-name></italic> sp.: USA. South Carolina: Aiken, Ravenel H. W. s.n (<abbrev xmlns:xlink="http://www.w3.org/1999/xlink" xlink:title="US National Fungus Collections" id="ABBRID0EZBGM" xlink:type="simple">BPI</abbrev> 439619, type of <italic><tp:taxon-name><tp:taxon-name-part taxon-name-part-type="genus" reg="Cercospora">C.</tp:taxon-name-part> <tp:taxon-name-part taxon-name-part-type="species" reg="phaseolorum">phaseolorum</tp:taxon-name-part></tp:taxon-name></italic>). <italic><tp:taxon-name><tp:taxon-name-part taxon-name-part-type="genus" reg="Pseudocercospora">Pseudocercospora</tp:taxon-name-part> <tp:taxon-name-part taxon-name-part-type="species" reg="stizolobii">stizolobii</tp:taxon-name-part></tp:taxon-name></italic>. On <italic><tp:taxon-name><tp:taxon-name-part taxon-name-part-type="genus" reg="Mucuna">Mucuna</tp:taxon-name-part></tp:taxon-name></italic> sp.: Philippines. Los Baños, 6 Apr 1913, Raimundo M. B. 892 (<abbrev xmlns:xlink="http://www.w3.org/1999/xlink" xlink:title="US National Fungus Collections" id="ABBRID0E1CGM" xlink:type="simple">BPI</abbrev> 441666, <bold><italic>Holotype</italic></bold> of <italic><tp:taxon-name><tp:taxon-name-part taxon-name-part-type="genus" reg="Cercospora">C.</tp:taxon-name-part> <tp:taxon-name-part taxon-name-part-type="species" reg="stizolobii">stizolobii</tp:taxon-name-part></tp:taxon-name></italic>).</p></tp:treatment-sec><tp:treatment-sec sec-type="distribution" id="SECID0EMDGM"><title>Host and distribution.</title><p>On <italic><tp:taxon-name><tp:taxon-name-part taxon-name-part-type="genus" reg="Vigna">Vigna</tp:taxon-name-part> <tp:taxon-name-part taxon-name-part-type="species" reg="unguiculata">unguiculata</tp:taxon-name-part></tp:taxon-name></italic> (<tp:taxon-name><tp:taxon-name-part taxon-name-part-type="family">Fabaceae</tp:taxon-name-part></tp:taxon-name>) in Benin.</p></tp:treatment-sec><tp:treatment-sec sec-type="notes" id="SECID0ECEGM"><title>Notes.</title><p>On species of <italic><tp:taxon-name><tp:taxon-name-part taxon-name-part-type="genus" reg="Vigna">Vigna</tp:taxon-name-part></tp:taxon-name></italic>, eight species of <italic><tp:taxon-name><tp:taxon-name-part taxon-name-part-type="genus" reg="Pseudocercospora">Pseudocercospora</tp:taxon-name-part></tp:taxon-name></italic>, namely <italic><tp:taxon-name><tp:taxon-name-part taxon-name-part-type="genus" reg="Pseudocercospora">Ps.</tp:taxon-name-part> <tp:taxon-name-part taxon-name-part-type="species" reg="cruenta">cruenta</tp:taxon-name-part></tp:taxon-name></italic>, <italic><tp:taxon-name><tp:taxon-name-part taxon-name-part-type="genus" reg="Pseudocercospora">Ps.</tp:taxon-name-part> <tp:taxon-name-part taxon-name-part-type="species" reg="mungo">mungo</tp:taxon-name-part></tp:taxon-name></italic> Deighton, <italic><tp:taxon-name><tp:taxon-name-part taxon-name-part-type="genus" reg="Pseudocercospora">Ps.</tp:taxon-name-part> <tp:taxon-name-part taxon-name-part-type="species" reg="phaseolicola">phaseolicola</tp:taxon-name-part></tp:taxon-name></italic> Goh &amp; W.H. Hsieh, <italic><tp:taxon-name><tp:taxon-name-part taxon-name-part-type="genus" reg="Pseudocercospora">Ps.</tp:taxon-name-part> <tp:taxon-name-part taxon-name-part-type="species" reg="shihmenensis">shihmenensis</tp:taxon-name-part></tp:taxon-name></italic> (J.M. Yen) J.M. Yen, <italic><tp:taxon-name><tp:taxon-name-part taxon-name-part-type="genus" reg="Pseudocercospora">Ps.</tp:taxon-name-part> <tp:taxon-name-part taxon-name-part-type="species" reg="vexillatae">vexillatae</tp:taxon-name-part></tp:taxon-name></italic> (J.M. Yen) U.Braun, <italic><tp:taxon-name><tp:taxon-name-part taxon-name-part-type="genus" reg="Pseudocercospora">Ps.</tp:taxon-name-part> <tp:taxon-name-part taxon-name-part-type="species" reg="vignae-reticulatae">vignae-reticulatae</tp:taxon-name-part></tp:taxon-name></italic> Deighton, <italic><tp:taxon-name><tp:taxon-name-part taxon-name-part-type="genus" reg="Pseudocercospora">Ps.</tp:taxon-name-part> <tp:taxon-name-part taxon-name-part-type="species" reg="vignicola">vignicola</tp:taxon-name-part></tp:taxon-name></italic> (J.M. Yen, A.K. Kar &amp; B.K. Das) U.Braun and <italic><tp:taxon-name><tp:taxon-name-part taxon-name-part-type="genus" reg="Pseudocercospora">Ps.</tp:taxon-name-part> <tp:taxon-name-part taxon-name-part-type="species" reg="vignigena">vignigena</tp:taxon-name-part></tp:taxon-name></italic> J.M. Yen, A.K. Kar &amp; B.K. Das are known (<xref ref-type="bibr" rid="B54">Farr and Rossman 2021</xref>). Among these species, <italic><tp:taxon-name><tp:taxon-name-part taxon-name-part-type="genus" reg="Pseudocercospora">Ps.</tp:taxon-name-part> <tp:taxon-name-part taxon-name-part-type="species" reg="mungo">mungo</tp:taxon-name-part></tp:taxon-name></italic> described on <italic><tp:taxon-name><tp:taxon-name-part taxon-name-part-type="genus" reg="Vigna">Vigna</tp:taxon-name-part> <tp:taxon-name-part taxon-name-part-type="species" reg="radiata">radiata</tp:taxon-name-part></tp:taxon-name></italic>, <italic><tp:taxon-name><tp:taxon-name-part taxon-name-part-type="genus" reg="Vigna">V.</tp:taxon-name-part> <tp:taxon-name-part taxon-name-part-type="species" reg="mungo">mungo</tp:taxon-name-part></tp:taxon-name></italic> from Tanzania (East Africa) (<xref ref-type="bibr" rid="B47">Deighton 1976</xref>) and <italic><tp:taxon-name><tp:taxon-name-part taxon-name-part-type="genus" reg="Pseudocercospora">Ps.</tp:taxon-name-part> <tp:taxon-name-part taxon-name-part-type="species" reg="phaseolicola">phaseolicola</tp:taxon-name-part></tp:taxon-name></italic> on <italic><tp:taxon-name><tp:taxon-name-part taxon-name-part-type="genus" reg="Vigna">Vigna</tp:taxon-name-part> <tp:taxon-name-part taxon-name-part-type="species" reg="radiata">radiata</tp:taxon-name-part></tp:taxon-name></italic> from China and Taiwan (<xref ref-type="bibr" rid="B75">Hsieh and Goh 1990</xref>) are morphologically similar to the present <italic><tp:taxon-name><tp:taxon-name-part taxon-name-part-type="genus" reg="Pseudocercospora">Pseudocercospora</tp:taxon-name-part></tp:taxon-name></italic> specimen from Benin (Table <xref ref-type="table" rid="T7">7</xref>). Based on the original description by <xref ref-type="bibr" rid="B47">Deighton (1976)</xref>, <italic><tp:taxon-name><tp:taxon-name-part taxon-name-part-type="genus" reg="Pseudocercospora">Ps.</tp:taxon-name-part> <tp:taxon-name-part taxon-name-part-type="species" reg="mungo">mungo</tp:taxon-name-part></tp:taxon-name></italic>, however, differs from the present species in causing leaf spots that form only indefinite chlorotic areas on the adaxial surface, hypophyllous caespituli, lack of external hyphae and above all, by longer and wider conidiophores [up to 90(–130) × 4.5–7.5 µm)] and wider conidia (4.5–7.5 µm) (<xref ref-type="bibr" rid="B47">Deighton 1976</xref>). <italic><tp:taxon-name><tp:taxon-name-part taxon-name-part-type="genus" reg="Pseudocercospora">Ps.</tp:taxon-name-part> <tp:taxon-name-part taxon-name-part-type="species" reg="tabei">tabei</tp:taxon-name-part></tp:taxon-name></italic> causes yellowish brown to pale brown leaf spots, that are reddish brown to dark brown, when old, forms amphigenous caespituli, often produces well developed stromata, external hyphae and above all, shorter and narrower conidiophores [(11.5–)14.5–40(–44.5) × (3–)3.5–4(–4.5) µm] and narrower conidia (3–4 μm). <italic><tp:taxon-name><tp:taxon-name-part taxon-name-part-type="genus" reg="Pseudocercospora">Ps.</tp:taxon-name-part> <tp:taxon-name-part taxon-name-part-type="species" reg="phaseolicola">phaseolicola</tp:taxon-name-part></tp:taxon-name></italic> differs by producing hypophyllous caespituli, no stromata, non-fasciculate, olivaceous, shorter and narrower conidiophores [3–25 × 1.5–3 µm versus (11.5–)14.5–40(–44.5) × (3–)3.5–4(–4.5) µm in <italic><tp:taxon-name><tp:taxon-name-part taxon-name-part-type="genus" reg="Pseudocercospora">Ps.</tp:taxon-name-part> <tp:taxon-name-part taxon-name-part-type="species" reg="tabei">tabei</tp:taxon-name-part></tp:taxon-name></italic>] and narrower conidia [1.5–2 µm versus 3–4 µm in <italic><tp:taxon-name><tp:taxon-name-part taxon-name-part-type="genus" reg="Pseudocercospora">Ps.</tp:taxon-name-part> <tp:taxon-name-part taxon-name-part-type="species" reg="tabei">tabei</tp:taxon-name-part></tp:taxon-name></italic>] (<xref ref-type="bibr" rid="B75">Hsieh and Goh 1990</xref>).</p><fig id="F21" position="float" orientation="portrait"><object-id xmlns:xlink="http://www.w3.org/1999/xlink" content-type="doi" xlink:type="simple">10.3897/mycokeys.81.67850.figure21</object-id><object-id xmlns:xlink="http://www.w3.org/1999/xlink" content-type="arpha" xlink:type="simple">9886DB3A-6F8B-583E-8354-3ADA22794F8D</object-id><label>Figure 21.</label><caption><p><italic><tp:taxon-name><tp:taxon-name-part taxon-name-part-type="genus" reg="Pseudocercospora">Pseudocercospora</tp:taxon-name-part> <tp:taxon-name-part taxon-name-part-type="species" reg="tabei">tabei</tp:taxon-name-part></tp:taxon-name></italic> on <italic><tp:taxon-name><tp:taxon-name-part taxon-name-part-type="genus" reg="Vigna">Vigna</tp:taxon-name-part> <tp:taxon-name-part taxon-name-part-type="species" reg="unguiculata">unguiculata</tp:taxon-name-part></tp:taxon-name></italic> (YMM220) <bold>A</bold> immersed stroma with conidiophores <bold>B</bold> solitary conidiophores arising from external hyphae <bold>C</bold> conidia. Scale bars: 15 μm (<bold>A</bold>); 12 μm (<bold>B</bold>); 10 μm <bold>(C</bold>).</p></caption><graphic xmlns:xlink="http://www.w3.org/1999/xlink" xlink:href="mycokeys-81-069-g021.jpg" position="float" orientation="portrait" xlink:type="simple" id="oo_556619.jpg"><uri content-type="original_file" xlink:type="simple">https://binary.pensoft.net/fig/556619</uri></graphic></fig><p>In the multi-gene phylogeny (Fig. <xref ref-type="fig" rid="F1">1</xref>), <italic><tp:taxon-name><tp:taxon-name-part taxon-name-part-type="genus" reg="Pseudocercospora">Ps.</tp:taxon-name-part> <tp:taxon-name-part taxon-name-part-type="species" reg="tabei">tabei</tp:taxon-name-part></tp:taxon-name></italic> forms part of a polytomy with a large genetic distance (branch length) in relation to other sequences considered in the analysis. In the <italic><abbrev xmlns:xlink="http://www.w3.org/1999/xlink" xlink:title="translation elongation factor 1-α" id="ABBRID0EAOGM" xlink:type="simple">tef1</abbrev></italic> phylogeny, <italic><tp:taxon-name><tp:taxon-name-part taxon-name-part-type="genus" reg="Pseudocercospora">Ps.</tp:taxon-name-part> <tp:taxon-name-part taxon-name-part-type="species" reg="tabei">tabei</tp:taxon-name-part></tp:taxon-name></italic> clustered together with the isolates of <italic><tp:taxon-name><tp:taxon-name-part taxon-name-part-type="genus" reg="Pseudocercospora">Ps.</tp:taxon-name-part> <tp:taxon-name-part taxon-name-part-type="species" reg="cruenta">cruenta</tp:taxon-name-part></tp:taxon-name></italic> on <italic><tp:taxon-name><tp:taxon-name-part taxon-name-part-type="genus" reg="Vigna">Vigna</tp:taxon-name-part></tp:taxon-name></italic> and <italic><tp:taxon-name><tp:taxon-name-part taxon-name-part-type="genus" reg="Phaseolus">Phaseolus</tp:taxon-name-part></tp:taxon-name></italic> form Benin (see Suppl. material <xref ref-type="supplementary-material" rid="S4">4</xref>). However, morphologically, the present species is clearly distinct from specimens of <italic><tp:taxon-name><tp:taxon-name-part taxon-name-part-type="genus" reg="Pseudocercospora">Ps.</tp:taxon-name-part> <tp:taxon-name-part taxon-name-part-type="species" reg="cruenta">cruenta</tp:taxon-name-part></tp:taxon-name></italic> by having darker and shorter conidiophores and above all, shorter conidia [(20.5–)24–82(–84.5) μm] (Table <xref ref-type="table" rid="T7">7</xref>). It is not possible to distinguish <italic><tp:taxon-name><tp:taxon-name-part taxon-name-part-type="genus" reg="Pseudocercospora">Ps.</tp:taxon-name-part> <tp:taxon-name-part taxon-name-part-type="species" reg="tabei">tabei</tp:taxon-name-part></tp:taxon-name></italic> from other numerous <italic><tp:taxon-name><tp:taxon-name-part taxon-name-part-type="genus" reg="Pseudocercospora">Pseudocercospora</tp:taxon-name-part></tp:taxon-name></italic> spp. by the phylogenetic analyses based on <abbrev xmlns:xlink="http://www.w3.org/1999/xlink" xlink:title="internal transcribed spacer" id="ABBRID0ENQGM" xlink:type="simple">ITS</abbrev> sequences.</p><p>Based on a MegaBLAST search in the NCBI GenBank nucleotide database using the <italic><abbrev xmlns:xlink="http://www.w3.org/1999/xlink" xlink:title="translation elongation factor 1-α" id="ABBRID0EUQGM" xlink:type="simple">tef1</abbrev></italic> sequence, the closest matches were <italic><tp:taxon-name><tp:taxon-name-part taxon-name-part-type="genus" reg="Pseudocercospora">Ps.</tp:taxon-name-part> <tp:taxon-name-part taxon-name-part-type="species" reg="cruenta">cruenta</tp:taxon-name-part></tp:taxon-name></italic> on <italic><tp:taxon-name><tp:taxon-name-part taxon-name-part-type="genus" reg="Phaseolus">Phaseolus</tp:taxon-name-part> <tp:taxon-name-part taxon-name-part-type="species" reg="vulgaris">vulgaris</tp:taxon-name-part></tp:taxon-name></italic> (<tp:taxon-name><tp:taxon-name-part taxon-name-part-type="family">Fabaceae</tp:taxon-name-part></tp:taxon-name>) from Taiwan (GenBank <ext-link xmlns:xlink="http://www.w3.org/1999/xlink" ext-link-type="gen" xlink:href="GU384405" xlink:type="simple">GU384405</ext-link>; Identities 283 / 312, i.e., 90%), <italic><tp:taxon-name><tp:taxon-name-part taxon-name-part-type="genus" reg="Pseudocercospora">Pseudocercospora</tp:taxon-name-part></tp:taxon-name></italic> sp. A on <italic><tp:taxon-name><tp:taxon-name-part taxon-name-part-type="genus" reg="Phaseolus">P.</tp:taxon-name-part> <tp:taxon-name-part taxon-name-part-type="species" reg="vulgaris">vulgaris</tp:taxon-name-part></tp:taxon-name></italic> (<tp:taxon-name><tp:taxon-name-part taxon-name-part-type="family">Fabaceae</tp:taxon-name-part></tp:taxon-name>) from Iran MB-2015(GenBank <ext-link xmlns:xlink="http://www.w3.org/1999/xlink" ext-link-type="gen" xlink:href="KM452885" xlink:type="simple">KM452885</ext-link>; Identities 263 / 292, i.e., 90%) and <italic><tp:taxon-name><tp:taxon-name-part taxon-name-part-type="genus" reg="Pseudocercospora">Ps.</tp:taxon-name-part> <tp:taxon-name-part taxon-name-part-type="species" reg="madagascariensis">madagascariensis</tp:taxon-name-part></tp:taxon-name></italic> on <italic><tp:taxon-name><tp:taxon-name-part taxon-name-part-type="genus" reg="Eucalyptus">Eucalyptus</tp:taxon-name-part> <tp:taxon-name-part taxon-name-part-type="species" reg="camaldulensis">camaldulensis</tp:taxon-name-part></tp:taxon-name></italic> (<tp:taxon-name><tp:taxon-name-part taxon-name-part-type="family">Myrtaceae</tp:taxon-name-part></tp:taxon-name>) from Madagascar (GenBank <ext-link xmlns:xlink="http://www.w3.org/1999/xlink" ext-link-type="gen" xlink:href="KF253265" xlink:type="simple">KF253265</ext-link>; Identities 276 / 314, i.e., 88%).</p></tp:treatment-sec><tp:treatment-sec><!--Section generated to contain objects referenced in tp:taxon-treatment.--><fig id="F14" position="float" orientation="portrait"><object-id xmlns:xlink="http://www.w3.org/1999/xlink" content-type="doi" xlink:type="simple">10.3897/mycokeys.81.67850.figure14</object-id><object-id xmlns:xlink="http://www.w3.org/1999/xlink" content-type="arpha" xlink:type="simple">561CCC4E-5434-5DC6-B5D9-9E74AC056C42</object-id><label>Figure 14.</label><caption><p>Leaf spot symptoms associated with cercosporoid fungi <bold>A, B</bold><italic><tp:taxon-name><tp:taxon-name-part taxon-name-part-type="genus" reg="Nothopassalora">Nothopassalora</tp:taxon-name-part> <tp:taxon-name-part taxon-name-part-type="species" reg="personata">personata</tp:taxon-name-part></tp:taxon-name></italic> on <italic><tp:taxon-name><tp:taxon-name-part taxon-name-part-type="genus" reg="Arachis">Arachis</tp:taxon-name-part> <tp:taxon-name-part taxon-name-part-type="species" reg="hypogaea">hypogaea</tp:taxon-name-part></tp:taxon-name></italic> (YMM49A) <bold>B</bold> close-up of lesions with caespituli <bold>C</bold><italic><tp:taxon-name><tp:taxon-name-part taxon-name-part-type="genus" reg="Passalora">Passalora</tp:taxon-name-part> <tp:taxon-name-part taxon-name-part-type="species" reg="arachidicola">arachidicola</tp:taxon-name-part></tp:taxon-name></italic> on <italic><tp:taxon-name><tp:taxon-name-part taxon-name-part-type="genus" reg="Arachis">Arachis</tp:taxon-name-part> <tp:taxon-name-part taxon-name-part-type="species" reg="hypogaea">hypogaea</tp:taxon-name-part></tp:taxon-name></italic> (YMM49B) <bold>D</bold><italic><tp:taxon-name><tp:taxon-name-part taxon-name-part-type="genus" reg="Pseudocercospora">Pseudocercospora</tp:taxon-name-part> <tp:taxon-name-part taxon-name-part-type="species" reg="bradburyae">bradburyae</tp:taxon-name-part></tp:taxon-name></italic> on <italic><tp:taxon-name><tp:taxon-name-part taxon-name-part-type="genus" reg="Centrosema">Centrosema</tp:taxon-name-part> <tp:taxon-name-part taxon-name-part-type="species" reg="pubescens">pubescens</tp:taxon-name-part></tp:taxon-name></italic> (YMM275) <bold>E</bold><italic><tp:taxon-name><tp:taxon-name-part taxon-name-part-type="genus" reg="Pseudocercospora">Pseudocercospora</tp:taxon-name-part> <tp:taxon-name-part taxon-name-part-type="species" reg="cruenta">cruenta</tp:taxon-name-part></tp:taxon-name></italic> on <italic><tp:taxon-name><tp:taxon-name-part taxon-name-part-type="genus" reg="Phaseolus">Phaseolus</tp:taxon-name-part></tp:taxon-name></italic> sp. (YMM288) <bold>F, G</bold><italic><tp:taxon-name><tp:taxon-name-part taxon-name-part-type="genus" reg="Pseudocercospora">Pseudocercospora</tp:taxon-name-part> <tp:taxon-name-part taxon-name-part-type="species" reg="griseola">griseola</tp:taxon-name-part></tp:taxon-name></italic> on <italic><tp:taxon-name><tp:taxon-name-part taxon-name-part-type="genus" reg="Phaseolus">Phaseolus</tp:taxon-name-part> <tp:taxon-name-part taxon-name-part-type="species" reg="lunatus">lunatus</tp:taxon-name-part></tp:taxon-name></italic> (YMM297A) <bold>G</bold> close-up of lesions with sporulation <bold>H</bold><italic><tp:taxon-name><tp:taxon-name-part taxon-name-part-type="genus" reg="Pseudocercospora">Pseudocercospora</tp:taxon-name-part> <tp:taxon-name-part taxon-name-part-type="species" reg="sennicola">sennicola</tp:taxon-name-part></tp:taxon-name></italic> on <italic><tp:taxon-name><tp:taxon-name-part taxon-name-part-type="genus" reg="Senna">Senna</tp:taxon-name-part> <tp:taxon-name-part taxon-name-part-type="species" reg="occidentalis">occidentalis</tp:taxon-name-part></tp:taxon-name></italic> (YMM12) <bold>I</bold><italic><tp:taxon-name><tp:taxon-name-part taxon-name-part-type="genus" reg="Pseudocercospora">Pseudocercospora</tp:taxon-name-part> <tp:taxon-name-part taxon-name-part-type="species" reg="tabei">tabei</tp:taxon-name-part></tp:taxon-name></italic> on <italic><tp:taxon-name><tp:taxon-name-part taxon-name-part-type="genus" reg="Vigna">Vigna</tp:taxon-name-part> <tp:taxon-name-part taxon-name-part-type="species" reg="unguiculata">unguiculata</tp:taxon-name-part></tp:taxon-name></italic> (YMM220). Scale bars: 15 mm (<bold>A, D, E, F, I</bold>); 100 μm (<bold>B, G</bold>); 12 mm (<bold>D, H</bold>).</p></caption><graphic xmlns:xlink="http://www.w3.org/1999/xlink" xlink:href="mycokeys-81-069-g014.jpg" position="float" orientation="portrait" xlink:type="simple" id="oo_556612.jpg"><uri content-type="original_file" xlink:type="simple">https://binary.pensoft.net/fig/556612</uri></graphic></fig><fig id="F1" position="float" orientation="portrait"><object-id xmlns:xlink="http://www.w3.org/1999/xlink" content-type="doi" xlink:type="simple">10.3897/mycokeys.81.67850.figure1</object-id><object-id xmlns:xlink="http://www.w3.org/1999/xlink" content-type="arpha" xlink:type="simple">B4CBF32E-655B-556C-91A4-C4795C3123EC</object-id><label>Figure 1.</label><caption><p>The Bayesian phylogenetic tree inferred from DNA sequence data from the multigene alignment (SSU rDNA, LSU rDNA, <abbrev xmlns:xlink="http://www.w3.org/1999/xlink" xlink:title="internal transcribed spacer" id="ABBRID0EG1AK" xlink:type="simple">ITS</abbrev> and <italic><abbrev xmlns:xlink="http://www.w3.org/1999/xlink" xlink:title="translation elongation factor 1-α" id="ABBRID0EL1AK" xlink:type="simple">tef1</abbrev></italic>) of cercosporoid species. Nodes receiving Bayesian <abbrev xmlns:xlink="http://www.w3.org/1999/xlink" xlink:title="Posterior probabilities" id="ABBRID0EP1AK" xlink:type="simple">PP</abbrev> ≥ 0.94 or <abbrev xmlns:xlink="http://www.w3.org/1999/xlink" xlink:title="Maximum Likelihood" id="ABBRID0ET1AK" xlink:type="simple">ML</abbrev><abbrev xmlns:xlink="http://www.w3.org/1999/xlink" xlink:title="Bootstrap values" id="ABBRID0EX1AK" xlink:type="simple">BS</abbrev> ≥ 70% are considered as strongly supported and are indicated by thickened branches. Names of newly described species are written in bold and red. Species newly reported for Benin are indicated by green letters. Names of host plants are written with blue letters.</p></caption><graphic xmlns:xlink="http://www.w3.org/1999/xlink" xlink:href="mycokeys-81-069-g001.jpg" position="float" orientation="portrait" xlink:type="simple" id="oo_556600.jpg"><uri content-type="original_file" xlink:type="simple">https://binary.pensoft.net/fig/556600</uri></graphic></fig><supplementary-material xmlns:xlink="http://www.w3.org/1999/xlink" id="S4" position="float" orientation="portrait" xlink:type="simple"><object-id content-type="doi" xlink:type="simple">10.3897/mycokeys.81.67850.suppl4</object-id><object-id content-type="arpha" xlink:type="simple">C8014C54-C60C-5700-A5B1-3317BD83A046</object-id><label>Supplementary material 4</label><caption><p>A Bayesian phylogenetic tree inferred from <italic><abbrev xlink:title="translation elongation factor 1-α" id="ABBRID0EVAOM" xlink:type="simple">tef1</abbrev></italic> DNA sequence data of cercosporoid species</p></caption><statement content-type="dataType"><label>Data type</label><p>phylogenetic</p></statement><statement content-type="notes"><label>Explanation note</label><p>Nodes receiving Bayesian <abbrev xlink:title="Posterior probabilities" id="ABBRID0E5AOM" xlink:type="simple">PP</abbrev> ≥ 0.94 are considered as strongly supported and are indicated by thickened branches. Newly described species are denoted in bold and red text, newly reported species are indicated in blue text.</p></statement><media xlink:href="mycokeys-81-069-s004.pdf" mimetype="application" mime-subtype="pdf" position="float" orientation="portrait" xlink:type="simple" id="oo_556623.pdf"><uri content-type="original_file" xlink:type="simple">https://binary.pensoft.net/file/556623</uri></media><permissions><license xlink:type="simple"><license-p>This dataset is made available under the Open Database License (http://opendatacommons.org/licenses/odbl/1.0/). The Open Database License (ODbL) is a license agreement intended to allow users to freely share, modify, and use this Dataset while maintaining this same freedom for others, provided that the original source and author(s) are credited.</license-p></license></permissions><attrib specific-use="authors">Yalemwork Meswaet, Ralph Mangelsdorff, Nourou S. Yorou, Meike Piepenbring</attrib></supplementary-material></tp:treatment-sec><ref-list><ref id="B75"><mixed-citation xmlns:xlink="http://www.w3.org/1999/xlink" xlink:type="simple"><person-group><name name-style="western"><surname>Hsieh</surname><given-names>WH</given-names></name><name name-style="western"><surname>Goh</surname><given-names>TK</given-names></name></person-group> (<year>1990</year>) <source><italic><tp:taxon-name><tp:taxon-name-part taxon-name-part-type="genus">Cercospora</tp:taxon-name-part></tp:taxon-name></italic> and Similar <tp:taxon-name><tp:taxon-name-part taxon-name-part-type="kingdom">Fungi</tp:taxon-name-part></tp:taxon-name> from Taiwan.</source><publisher-name>Maw Chang Book Co</publisher-name>, <publisher-loc>Taipei</publisher-loc>, <size units="page">376 pp</size>.</mixed-citation></ref><ref id="B47"><mixed-citation xmlns:xlink="http://www.w3.org/1999/xlink" xlink:type="simple"><person-group><name name-style="western"><surname>Deighton</surname><given-names>FC</given-names></name></person-group> (<year>1976</year>) <article-title>Studies on <italic><tp:taxon-name><tp:taxon-name-part taxon-name-part-type="genus">Cercospora</tp:taxon-name-part></tp:taxon-name></italic> and allied genera. VI. <italic><tp:taxon-name><tp:taxon-name-part taxon-name-part-type="genus">Pseudocercospora</tp:taxon-name-part></tp:taxon-name></italic> Speg., <italic><tp:taxon-name><tp:taxon-name-part taxon-name-part-type="genus">Pantospora</tp:taxon-name-part></tp:taxon-name></italic> Cif., and <italic><tp:taxon-name><tp:taxon-name-part taxon-name-part-type="genus">Cercoseptoria</tp:taxon-name-part></tp:taxon-name></italic> Petr.</article-title><source>Mycological Papers</source><volume>140</volume>: <fpage>1</fpage>–<lpage>168</lpage>.</mixed-citation></ref><ref id="B20"><mixed-citation xmlns:xlink="http://www.w3.org/1999/xlink" xlink:type="simple"><person-group><name name-style="western"><surname>Braun</surname><given-names>U</given-names></name><name name-style="western"><surname>Mouchacca</surname><given-names>J</given-names></name><name name-style="western"><surname>McKenzie</surname><given-names>EHC</given-names></name></person-group> (<year>1999</year>) <article-title>Cercosporoid hyphomycetes from New Caledonia and some other South Pacific islands.</article-title><source>New Zealand Journal of Botany</source><volume>37</volume>: <fpage>297</fpage>–<lpage>327</lpage>. <ext-link xlink:type="simple" ext-link-type="doi" xlink:href="10.1080/0028825X.1999.9512636">https://doi.org/10.1080/0028825X.1999.9512636</ext-link></mixed-citation></ref><ref id="B129"><mixed-citation xmlns:xlink="http://www.w3.org/1999/xlink" xlink:type="simple"><person-group><name name-style="western"><surname>Yen</surname><given-names>JM</given-names></name><name name-style="western"><surname>Kar</surname><given-names>A</given-names></name><name name-style="western"><surname>Das</surname><given-names>B</given-names></name></person-group> (<year>1982</year>) <article-title>Studies on hyphomycetes from West Bengal, India. II. <italic><tp:taxon-name><tp:taxon-name-part taxon-name-part-type="genus">Cercospora</tp:taxon-name-part></tp:taxon-name></italic> and allied genera of West Bengal. 2.</article-title><source>Mycotaxon</source><volume>16</volume>: <fpage>58</fpage>–<lpage>79</lpage>.</mixed-citation></ref><ref id="B54"><mixed-citation xmlns:xlink="http://www.w3.org/1999/xlink" xlink:type="simple"><person-group><name name-style="western"><surname>Farr</surname><given-names>DF</given-names></name><name name-style="western"><surname>Rossman</surname><given-names>AY</given-names></name></person-group> (<year>2021</year>) Fungal Databases, U.S. National Fungus Collections, ARS, USDA. <ext-link xlink:type="simple" ext-link-type="uri" xlink:href="https://nt.ars-grin.gov/fungaldatabases/">https://nt.ars-grin.gov/fungaldatabases/</ext-link> [Retrieved January 22, 2021]</mixed-citation></ref></ref-list></tp:taxon-treatment>
