# Supplementary material for: Unravelling unexplored diversity of cercosporoid fungi (Mycosphaerellaceae, Mycosphaerellales, Ascomycota) in tropical Africa
Source: MycoKeys. 2021 Jun 17;81:69–138. doi: 10.3897/mycokeys.81.67850 (PMC8225595; doi:10.3897/mycokeys.81.67850)
Supplement: Supplementary material 1 — Checklist for cercosporoid fungi in West Africa [file mycokeys-81-069-s001.xlsx]

## Sheet: Tabelle1
phylum	family	cf./aff./type species	species	authors	substrate	host family	literature reference	Benin (Dahomey)	Burkina-Faso	Gambia	Ghana (Gold Coast)	Guinea	Guinea Bissau	Ivory Coast	Liberia	Mali	Niger	Nigeria	Senegal	Sierra Leone	Togo	Comments
Ascomycota	Mycosphaerellaceae		Asperisporium caricae	(Speg.) Maubl.	Carica sp.	Caricaceae	Crous & Braun 2003: 105				x
Ascomycota	Mycosphaerellaceae		Asperisporium caricae	(Speg.) Maubl.	Carica papaya	Caricaceae	Leather 1959: 27, cited as Cercospora caricae				x
Ascomycota	Mycosphaerellaceae		Brunneosphaerella protearum	(Syd. & P. Syd.) Crous	Protea angolensis	Proteaceae	Moreau C 1949: 15, cited as Leptosphaeria protearum					x
Ascomycota	Mycosphaerellaceae		Catenulocercospora fusimaculans	(G.F. Atk.) C. Nakash., Videira & Crous			Chupp 1954: 246, cited as Cercospora fusimaculans													x
Ascomycota	Mycosphaerellaceae		Catenulocercospora fusimaculans	(G.F. Atk.) C. Nakash., Videira & Crous	diverse genera	Poaceae	Crous & Braun 2003: 192, cited as Passalora fusimaculans				x			x				x		x	x
Ascomycota	Mycosphaerellaceae		Catenulocercospora fusimaculans	(G.F. Atk.) C. Nakash., Videira & Crous	Panicum maximum	Poaceae	Dade 1940: 230, cited as Cercospora fusimaculans				x
Ascomycota	Mycosphaerellaceae		Catenulocercospora fusimaculans	(G.F. Atk.) C. Nakash., Videira & Crous	Panicum maximum	Poaceae	Deighton 1936a: 416, cited as Cercospora fusimaculans													x
Ascomycota	Mycosphaerellaceae		Catenulocercospora fusimaculans	(G.F. Atk.) C. Nakash., Videira & Crous	Panicum sp.	Poaceae	Deighton 1936b: 432, cited as Cercospora fusimaculans													x
Ascomycota	Mycosphaerellaceae		Catenulocercospora fusimaculans	(G.F. Atk.) C. Nakash., Videira & Crous	Panicum maximum	Poaceae	Deighton 1956: 59, cited as Cercospora fusimaculans													x
Ascomycota	Mycosphaerellaceae		Catenulocercospora fusimaculans	(G.F. Atk.) C. Nakash., Videira & Crous	diverse species of plants	Poaceae	Ellis 1976: 260, cited as Cercospora fusimaculans				x	x						x		x
Ascomycota	Mycosphaerellaceae		Catenulocercospora fusimaculans	(G.F. Atk.) C. Nakash., Videira & Crous	Panicum maximum, Rottboellia exaltata, Setaria barbata	Poaceae	Hughes 1952a: 22, cited as Cercospora fusimaculans				x
Ascomycota	Mycosphaerellaceae		Catenulocercospora fusimaculans	(G.F. Atk.) C. Nakash., Videira & Crous	Pennisetum subangustatum, Rottboellia exaltata, Setaria barbata	Poaceae	Kranz 1964b: 176, cited as Cercospora fusimaculans					x
Ascomycota	Mycosphaerellaceae		Catenulocercospora fusimaculans	(G.F. Atk.) C. Nakash., Videira & Crous	Chasmopodium caudatum, Pennisetum hordioides cf., Pennisetum polystachyon, Pennisetum subangustum, Setaria barbata	Poaceae	Kranz 1966a: 82, 83, cited as Cercospora fusimaculans					x
Ascomycota	Mycosphaerellaceae		Catenulocercospora fusimaculans	(G.F. Atk.) C. Nakash., Videira & Crous	Panicum maximum	Poaceae	Kranz 1966a: 82, cited Cercospora fusimaculans				x
Ascomycota	Mycosphaerellaceae		Catenulocercospora fusimaculans	(G.F. Atk.) C. Nakash., Videira & Crous	Pennisetum polystachyon	Poaceae	Kranz 1966b: 94, cited as Cercospora fusimaculans					x
Ascomycota	Mycosphaerellaceae		Catenulocercospora fusimaculans	(G.F. Atk.) C. Nakash., Videira & Crous	Chasmopodium caudatum, Pennisetum subangustum	Poaceae	Kranz 1967: 30, 31, cited as Cercospora fusimaculans					x
Ascomycota	Mycosphaerellaceae		Catenulocercospora fusimaculans	(G.F. Atk.) C. Nakash., Videira & Crous	Paspalidium geminatum, Pennisetum hordeoides, Pennisetum polystachyon, Pennisetum subangustatum	Poaceae	Lenné 1990: 100, 109, 110, 112, cited as Cercospora fusimaculans					x
Ascomycota	Mycosphaerellaceae		Catenulocercospora fusimaculans	(G.F. Atk.) C. Nakash., Videira & Crous	Setaria barbata	Poaceae	Lenné 1990: 124, cited as Cercospora fusimaculans				x	x
Ascomycota	Mycosphaerellaceae		Catenulocercospora fusimaculans	(G.F. Atk.) C. Nakash., Videira & Crous	Setaria pallidi-fusca, Setaria sp.	Poaceae	Lenné 1990: 126, 129, cited as Cercospora fusimaculans											x
Ascomycota	Mycosphaerellaceae		Catenulocercospora fusimaculans	(G.F. Atk.) C. Nakash., Videira & Crous	Panicum laetum	Poaceae	Lenné 1990: 91, cited as Cercospora fusimaculans				x
Ascomycota	Mycosphaerellaceae		Catenulocercospora fusimaculans	(G.F. Atk.) C. Nakash., Videira & Crous	Panicum maximum	Poaceae	Lenné 1990: 92, cited as Cercospora fusimaculans				x			x				x		x	x
Ascomycota	Mycosphaerellaceae		Catenulocercospora fusimaculans	(G.F. Atk.) C. Nakash., Videira & Crous	Sorghum bicolor	Poaceae	Marley et al. 2002: 422, cited as Cercospora fusimaculans	x	x			x		x		x	x	x			x
Ascomycota	Mycosphaerellaceae		Catenulocercospora fusimaculans	(G.F. Atk.) C. Nakash., Videira & Crous	Panicum laetum, Panicum maximum, Rottboellia exaltata, Setaria barbata	Poaceae	Piening 1962: 19, cited as Cercospora fusimaculans				x
Ascomycota	Mycosphaerellaceae		Catenulocercospora fusimaculans	(G.F. Atk.) C. Nakash., Videira & Crous	Panicum maximum	Poaceae	Yen 1974: 316, cited as Cercospora fusimaculans							x
Ascomycota	Mycosphaerellaceae		Cercospora abromae	Hansf.	Abroma sp. or Firmiana sp.	Malvaceae	Crous & Braun 2003: 38					x
Ascomycota	Mycosphaerellaceae		Cercospora abromae	Hansf.	Abroma angusta	Malvaceae	Kranz 1966b: 93					x
Ascomycota	Mycosphaerellaceae	type of a new species	Cercospora adeniae	J.M. Yen & Gilles	Adenia cissampeloides	Passifloraceae	Yen 1974: 307							x
Ascomycota	Mycosphaerellaceae		Cercospora anchomanicola	J.M. Yen & Gilles	Anchomanes difformis	Araceae	Crous & Braun 2003: 57							x
Ascomycota	Mycosphaerellaceae	type of a new species	Cercospora anchomanicola	J.M. Yen & Gilles	Anchomanes difformis	Araceae	Yen 1974: 310							x
Ascomycota	Mycosphaerellaceae		Cercospora annulata	Cooke	Ficus sp.	Moraceae	Crous & Braun 2003: 59											x
Ascomycota	Mycosphaerellaceae		Cercospora annulata	Cooke	Dioscorea bulbifera	Dioscoreaceae	Deighton 1956: 52													x
Ascomycota	Mycosphaerellaceae		Cercospora annulata	Cooke	Aspilia latifolia, Melanthera brownei	Asteraceae	Hughes 1953: 12				x
Ascomycota	Mycosphaerellaceae		Cercospora annulata	Cooke	Hibiscus owariensis	Malvaceae	Hughes 1953: 12				x
Ascomycota	Mycosphaerellaceae		Cercospora annulata	Cooke	Mallotus oppositifolius	Euphorbiaceae	Hughes 1953: 12				x
Ascomycota	Mycosphaerellaceae		Cercospora annulata	Cooke	Olyra latifolia	Poaceae	Kranz 1964a: 133					x
Ascomycota	Mycosphaerellaceae		Cercospora annulata	Cooke	Aspilia latifolia, Melanthera brownii	Asteraceae	Piening 1962: 17				x
Ascomycota	Mycosphaerellaceae		Cercospora annulata	Cooke	Hibiscus owariensis	Malvaceae	Piening 1962: 17				x
Ascomycota	Mycosphaerellaceae		Cercospora annulata	Cooke	Mallotus oppositifolius	Euphorbiaceae	Piening 1962: 17				x
Ascomycota	Mycosphaerellaceae		Cercospora apii	Fresen.	diverse genera	diverse families	Crous & Braun 2003: 61											x		x	x
Ascomycota	Mycosphaerellaceae	cf.	Cercospora apii	Fresen.	Bixa orellana	Bixaceae	Deighton 1956: 20													x
Ascomycota	Mycosphaerellaceae	cf.	Cercospora apii	Fresen.	Brassica juncea	Brassicaceae	Deighton 1956: 35													x
Ascomycota	Mycosphaerellaceae	aff.	Cercospora apii	Fresen.	Clerodendrum fallax, Clerodendrum paniculatum	Lamiaceae	Deighton 1956: 64													x
Ascomycota	Mycosphaerellaceae		Cercospora apii	Fresen.	Boerhaavia sp.	Nyctaginaceae	Ellis 1976: 278, cited as Cercospora boerhaviae				x							x
Ascomycota	Mycosphaerellaceae		Cercospora apii	Fresen.	Apium graveolens	Apiaceae	Kranz 1964a: 134					x
Ascomycota	Mycosphaerellaceae		Cercospora arachidicola	Hori	Arachis hypogaea	Fabaceae	Crous & Braun 2003: 62, cited as Passalora arachidicola	x	x	x	x	x		x		x	x	x	x	x	x
Ascomycota	Mycosphaerellaceae		Cercospora arachidicola	Hori	Arachis hypogaea	Fabaceae	Deighton 1956: 41													x
Ascomycota	Mycosphaerellaceae		Cercospora arachidicola	Hori	Arachis hypogaea	Fabaceae	Eboh 1981: 449											x
Ascomycota	Mycosphaerellaceae		Cercospora arachidicola	Hori	Arachis hypogaea	Fabaceae	Hughes 1952a: 20				x
Ascomycota	Mycosphaerellaceae		Cercospora arachidicola	Hori	Arachis hypogaea	Fabaceae	Leather 1959: 19				x
Ascomycota	Mycosphaerellaceae		Cercospora arachidicola	Hori	Arachis pusilla	Fabaceae	Lenné 1990: 9, cited as Mycosphaerella arachidis											x
Ascomycota	Mycosphaerellaceae		Cercospora arachidicola	Hori	Arachis hypogaea	Fabaceae	Moreau C 1952: 86												x
Ascomycota	Mycosphaerellaceae		Cercospora arachidicola	Hori	Arachis hypogaea	Fabaceae	Piening 1962: 18				x
Ascomycota	Mycosphaerellaceae		Cercospora arachidicola	Hori	Mycosphaerella arachidicola	Mycosphaerellales	Piening 1962: 18				x
Ascomycota	Mycosphaerellaceae		Cercospora arachidicola	Hori	Arachis hypogaea	Fabaceae	Savary et al. 1988: 1005							x
Ascomycota	Mycosphaerellaceae		Cercospora arachidicola	Hori	Arachis hypogaea	Fabaceae	Yen 1978: 381							x
Ascomycota	Mycosphaerellaceae		Cercospora arachidis	Henn.	Arachis hypogaea	Fabaceae	Roger L 1953: 1961, cited as Cercosporella arachidis Heim, probably erroneous												x
Ascomycota	Mycosphaerellaceae		Cercospora asparagi	Sacc.	Asparagus sp.	Asparagaceae	Crous & Braun 2003: 68				x
Ascomycota	Mycosphaerellaceae		Cercospora asparagi	Sacc.	Asparagus sp.	Asparagaceae	Ellis 1976: 270				x
Ascomycota	Mycosphaerellaceae		Cercospora averrhoae	Petch	Averrhoa sp.	Oxalidaceae	Crous & Braun 2003: 72													x
Ascomycota	Mycosphaerellaceae		Cercospora averrhoae	Petch	Averrhoa carambola	Oxalidaceae	Deighton 1956: 24													x
Ascomycota	Mycosphaerellaceae	type of a new species	Cercospora beninensis	Y. Meswaet, Mangelsdorff, Yorou & M. Piepenbr.	Crotalaria macrocalyx	Fabaceae	This study	x
Ascomycota	Mycosphaerellaceae		Cercospora beticola	Sacc.	diverse genera	diverse families	Crous & Braun 2003: 79							x			x	x	x	x	x
Ascomycota	Mycosphaerellaceae		Cercospora beticola	Sacc.	Beta vulgaris	Chenopodiaceae	Deighton 1956: 34													x
Ascomycota	Mycosphaerellaceae		Cercospora beticola	Sacc.	Lactuca sativa	Asteraceae	Houessou et al. 2011: 16	x
Ascomycota	Mycosphaerellaceae		Cercospora beticola	Sacc.	Beta vulgaris	Chenopodiaceae	Leather 1959: 8				x
Ascomycota	Mycosphaerellaceae		Cercospora beticola	Sacc.	Beta vulgaris	Chenopodiaceae	Resplandy et al. 1954: 2							x
Ascomycota	Mycosphaerellaceae		Cercospora bidentis	Tharp	diverse genera	Asteraceae	Crous & Braun 2003: 80				x							x
Ascomycota	Mycosphaerellaceae		Cercospora bidentis	Tharp	Cosmos sulphureus	Asteraceae	Deighton 1956: 65													x
Ascomycota	Mycosphaerellaceae		Cercospora bidentis	Tharp	Gaillardia aristata	Asteraceae	Deighton 1956: 66													x
Ascomycota	Mycosphaerellaceae		Cercospora bidentis	Tharp	Tithonia diversifolia, Tithonia rotundifolia	Asteraceae	Deighton 1956: 73													x
Ascomycota	Mycosphaerellaceae		Cercospora bidentis	Tharp	Bidens pilosa, Tridax procumbens	Asteraceae	Hughes 1952a: 20				x
Ascomycota	Mycosphaerellaceae		Cercospora bidentis	Tharp	Bidens sp.	Asteraceae	Kranz 1964a: 134					x
Ascomycota	Mycosphaerellaceae		Cercospora bidentis	Tharp	Bidens pilosa	Asteraceae	Kranz 1964b: 176					x
Ascomycota	Mycosphaerellaceae		Cercospora bidentis	Tharp	Bidens pilosa, Helianthus annuus, Tridax procumbens	Asteraceae	Piening 1962: 18				x
Ascomycota	Mycosphaerellaceae		Cercospora brassicicola	Henn.	Brassica sp.	Brassicaceae	Crous & Braun 2003: 88											x		x	x
Ascomycota	Mycosphaerellaceae		Cercospora brassicicola	Henn.	Brassica spp.	Brassicaceae	Deighton 1956: 35													x
Ascomycota	Mycosphaerellaceae		Cercospora brassicicola	Henn.	Brassica sp.	Brassicaceae	Ellis 1976: 255											x		x
Ascomycota	Mycosphaerellaceae		Cercospora calendulae	Sacc.	Calendula sp.	Asteraceae	Crous & Braun 2003: 94													x
Ascomycota	Mycosphaerellaceae		Cercospora calendulae	Sacc.	Calendula officinalis	Asteraceae	Deighton 1956: 63													x
Ascomycota	Mycosphaerellaceae		Cercospora calendulae	Sacc.	Calendula officinalis	Asteraceae	Ellis 1976: 250													x
Ascomycota	Mycosphaerellaceae		Cercospora canescens	Ellis & G. Martin	diverse genera	diverse families	Crous & Braun 2003: 100				x							x	x	x	x
Ascomycota	Mycosphaerellaceae	cf.	Cercospora canescens	Ellis & G. Martin	Clerodendrum fragans, Clerodendrum scandens	Lamiaceae	Deighton 1936a: 405													x
Ascomycota	Mycosphaerellaceae	aff.	Cercospora canescens	Ellis & G. Martin	Crotalaria juncea	Fabaceae	Deighton 1936a: 407													x
Ascomycota	Mycosphaerellaceae		Cercospora canescens	Ellis & G. Martin	Hydrangea opuloides	Hydrangeaceae	Deighton 1936a: 411													x
Ascomycota	Mycosphaerellaceae	cf.	Cercospora canescens	Ellis & G. Martin	Solanum lycopersicum	Solanaceae	Deighton 1936a: 413													x
Ascomycota	Mycosphaerellaceae		Cercospora canescens	Ellis & G. Martin	Petunia hybrida	Solanaceae	Deighton 1936a: 417													x
Ascomycota	Mycosphaerellaceae		Cercospora canescens	Ellis & G. Martin	Phaseolus vulgaris	Fabaceae	Deighton 1936a: 417													x
Ascomycota	Mycosphaerellaceae		Cercospora canescens	Ellis & G. Martin	Vigna unguiculata	Fabaceae	Deighton 1936a: 422													x
Ascomycota	Mycosphaerellaceae	aff.	Cercospora canescens	Ellis & G. Martin	Clerodendrum sp.	Lamiaceae	Deighton 1936b: 431													x
Ascomycota	Mycosphaerellaceae		Cercospora canescens	Ellis & G. Martin	Crotalaria sp., Phaseolus sp., Vigna sp.	Fabaceae	Deighton 1936b: 431													x
Ascomycota	Mycosphaerellaceae		Cercospora canescens	Ellis & G. Martin	Hydrangea sp.	Hydrangeaceae	Deighton 1936b: 431													x
Ascomycota	Mycosphaerellaceae		Cercospora canescens	Ellis & G. Martin	Petunia sp., Lycopersicum sp.	Solanaceae	Deighton 1936b: 431													x
Ascomycota	Mycosphaerellaceae		Cercospora canescens	Ellis & G. Martin	Vigna sinensis	Fabaceae	Deighton 1956: 38													x
Ascomycota	Mycosphaerellaceae		Cercospora canescens	Ellis & G. Martin	Dolichos lablab	Fabaceae	Deighton 1956: 40													x
Ascomycota	Mycosphaerellaceae		Cercospora canescens	Ellis & G. Martin	Phaseolus lunatus, Phaseolus vulgaris	Fabaceae	Deighton 1956: 45													x
Ascomycota	Mycosphaerellaceae		Cercospora canescens	Ellis & G. Martin	Pueraria phaseoloides	Fabaceae	Deighton 1956: 46													x
Ascomycota	Mycosphaerellaceae		Cercospora canescens	Ellis & G. Martin	Phaseolus vulgaris, Vigna sp.	Fabaceae	Kranz 1964a: 134					x
Ascomycota	Mycosphaerellaceae		Cercospora canescens	Ellis & G. Martin	Calopogonium mucunoides	Fabaceae	Kranz 1966b: 93					x
Ascomycota	Mycosphaerellaceae		Cercospora canescens	Ellis & G. Martin	Vigna sinensis	Fabaceae	Leather 1959: 17				x
Ascomycota	Mycosphaerellaceae		Cercospora canescens	Ellis & G. Martin	Pueraria phaseoloides	Fabaceae	Lenné 1990: 115													x
Ascomycota	Mycosphaerellaceae		Cercospora canescens	Ellis & G. Martin	Stylosanthes guianensis	Fabaceae	Lenné 1990: 137											x
Ascomycota	Mycosphaerellaceae		Cercospora canescens	Ellis & G. Martin	Vigna sp.	Fabaceae	Lenné 1990: 147				x	x
Ascomycota	Mycosphaerellaceae		Cercospora canescens	Ellis & G. Martin	Calopogonium mucunoides	Fabaceae	Lenné 1990: 21					x
Ascomycota	Mycosphaerellaceae		Cercospora canescens	Ellis & G. Martin	Canavalia ensiformis	Fabaceae	Lenné 1990: 21													x
Ascomycota	Mycosphaerellaceae		Cercospora canescens	Ellis & G. Martin	Crotalaria juncea	Fabaceae	Lenné 1990: 37											x
Ascomycota	Mycosphaerellaceae		Cercospora canescens	Ellis & G. Martin	Crotalaria sp.	Fabaceae	Lenné 1990: 41														x
Ascomycota	Mycosphaerellaceae		Cercospora canescens	Ellis & G. Martin	Desmodium tortuosum	Fabaceae	Lenné 1990: 49				x
Ascomycota	Mycosphaerellaceae		Cercospora canescens	Ellis & G. Martin	Erythrina addisoniae	Fabaceae	Lenné 1990: 66													x
Ascomycota	Mycosphaerellaceae		Cercospora canescens	Ellis & G. Martin	Lablab purpureus	Fabaceae	Lenné 1990: 81													x
Ascomycota	Mycosphaerellaceae		Cercospora canescens	Ellis & G. Martin	Desmodium tortuosum, Vigna sinensis	Fabaceae	Piening 1962: 18				x
Ascomycota	Mycosphaerellaceae		Cercospora canescens	Ellis & G. Martin	Pistia stratiotes	Araceae	Piening 1962: 18				x
Ascomycota	Mycosphaerellaceae		Cercospora canescens	Ellis & G. Martin	Lycopersicon esculentum	Solanaceae	Resplandy et al. 1954: 6							x
Ascomycota	Mycosphaerellaceae		Cercospora canescens	Ellis & G. Martin	Vigna sp., seeds	Fabaceae	Richardson 1990: 0376											x
Ascomycota	Mycosphaerellaceae		Cercospora canescens	Ellis & G. Martin	Solanum lycopersicum	Solanaceae	Roger L 1953: 2106							x
Ascomycota	Mycosphaerellaceae		Cercospora canescens	Ellis & G. Martin	Phaseolus vulgaris	Fabaceae	Viennot-Bourgin 1959: 70					x
Ascomycota	Mycosphaerellaceae	aff.	Cercospora canescens	Ellis & G. Martin	Calopogonium sp., Vigna subterranea	Fabaceae	This study	x
Ascomycota	Mycosphaerellaceae	cf.	Cercospora canscorina	Chidd.	Vigna sp.	Fabaceae	This study	x
Ascomycota	Mycosphaerellaceae		Cercospora capsici	Heald & F.A. Wolf	Capsicum annuum	Solanaceae	Bouhot 1966: 295, cited as Cercospora unamunoi												x
Ascomycota	Mycosphaerellaceae		Cercospora capsici	Heald & F.A. Wolf	Capsicum annuum, Capsicum frutescens	Solanaceae	Deighton 1956: 37, cited as Cercospora unamunoi													x
Ascomycota	Mycosphaerellaceae		Cercospora capsici	Heald & F.A. Wolf	Capsicum annuum, Capsicum frutescens	Solanaceae	Ellis 1976: 285				x									x
Ascomycota	Mycosphaerellaceae		Cercospora capsici	Heald & F.A. Wolf	Capsicum annuum, Capsicum frutescens	Solanaceae	Leather 1959: 28				x
Ascomycota	Mycosphaerellaceae		Cercospora capsici	Heald & F.A. Wolf	Capsicum annuum, Capsicum frutescens	Solanaceae	Leather 1959: 28, cited as Cercospora unamunoi				x
Ascomycota	Mycosphaerellaceae		Cercospora capsici	Heald & F.A. Wolf	Capsicum annuum	Solanaceae	Piening 1962: 18				x
Ascomycota	Mycosphaerellaceae		Cercospora capsici	Heald & F.A. Wolf	Capsicum annuum	Solanaceae	Piening 1962: 21, cited as Cercospora unamunoi				x
Ascomycota	Mycosphaerellaceae		Cercospora carbonacea	Miles	Dioscorea sp.	Dioscoreaceae	Crous & Braun 2003: 104, cited as Pseudocercospora carbonacea				x	x						x		x	x
Ascomycota	Mycosphaerellaceae		Cercospora carbonacea	Miles	Dioscorea cayennensis	Dioscoreaceae	Dade 1940: 229				x
Ascomycota	Mycosphaerellaceae		Cercospora carbonacea	Miles	Dioscorea bulbifera	Dioscoreaceae	Deighton 1956: 52													x
Ascomycota	Mycosphaerellaceae		Cercospora carbonacea	Miles	Dioscorea sp.	Dioscoreaceae	Ellis 1976: 257				x							x		x
Ascomycota	Mycosphaerellaceae		Cercospora carbonacea	Miles	Dioscorea sp.	Dioscoreaceae	Kranz 1964b: 176					x
Ascomycota	Mycosphaerellaceae		Cercospora carbonacea	Miles	Dioscorea cayenensis	Dioscoreaceae	Piening 1962: 18				x
Ascomycota	Mycosphaerellaceae		Cercospora cardiospermi	Petch	Cardiospermum sp.	Sapindaceae	Crous & Braun 2003: 104				x									x
Ascomycota	Mycosphaerellaceae		Cercospora cardiospermi	Petch	Cardiospermum grandiflorum	Sapindaceae	Hughes 1952a: 21				x
Ascomycota	Mycosphaerellaceae		Cercospora cardiospermi	Petch	Cardiospermum grandiflorum	Sapindaceae	Piening 1962: 18				x
Ascomycota	Mycosphaerellaceae		Cercospora carotae	(Pass.) Kazn. & Siemaszko	Daucus sp.	Apiaceae	Crous & Braun 2003: 106				x
Ascomycota	Mycosphaerellaceae		Cercospora carotae	(Pass.) Kazn. & Siemaszko	Daucus carota	Apiaceae	Dade 1940: 230				x
Ascomycota	Mycosphaerellaceae		Cercospora carotae	(Pass.) Kazn. & Siemaszko	Daucus carota	Apiaceae	Ellis 1976: 290				x
Ascomycota	Mycosphaerellaceae		Cercospora carotae	(Pass.) Kazn. & Siemaszko	Daucus carota	Apiaceae	Piening 1962: 18				x
Ascomycota	Mycosphaerellaceae	aff.	Cercospora cecropiae	A.S. Mull. & Chupp	Chlorophora regia	Moraceae	Deighton 1956: 55													x
Ascomycota	Mycosphaerellaceae		Cercospora celosiae	Syd.	Celosia sp.	Amaranthaceae	Crous & Braun 2003: 114											x
Ascomycota	Mycosphaerellaceae		Cercospora celosiae	Syd.	Celosia sp.	Amaranthaceae	Ellis 1976: 244											x
Ascomycota	Mycosphaerellaceae		Cercospora chevalieri	Sacc.			Chupp 1954: 58													x
Ascomycota	Mycosphaerellaceae		Cercospora chevalieri	Sacc.	diverse genera	Araceae	Crous & Braun 2003: 119				x	x		x				x		x	x
Ascomycota	Mycosphaerellaceae		Cercospora chevalieri	Sacc.	Amorphophallus sp., Anchomanes sp., or Plesmonium sp.	Araceae	Ellis 1976: 244				x	x						x		x
Ascomycota	Mycosphaerellaceae		Cercospora chevalieri	Sacc.	Anchomanes difformis	Araceae	Kranz 1964a: 134					x
Ascomycota	Mycosphaerellaceae		Cercospora chevalieri	Sacc.	Anchomanes difformis, Anchomanes dubius	Araceae	Piening 1962: 19				x
Ascomycota	Mycosphaerellaceae		Cercospora cleomes	Ellis & Halst.	diverse genera	Capparaceae	Crous & Braun 2003: 128													x
Ascomycota	Mycosphaerellaceae		Cercospora codiaei	Gonz. Frag. & Cif.	Codiaeum sp.	Euphorbiaceae	Crous & Braun 2003: 130											x
Ascomycota	Mycosphaerellaceae		Cercospora codiaei	Gonz. Frag. & Cif.	Codiaeum sp.	Euphorbiaceae	West 1938: 19											x
Ascomycota	Mycosphaerellaceae		Cercospora cyperi	Sawada	Cyperus sp.	Cyperaceae	Crous & Braun 2003: 151											x
Ascomycota	Mycosphaerellaceae		Cercospora deformans	Pat. & Har.	unknown		Moreau C 1950b: 33									x
Ascomycota	Mycosphaerellaceae		Cercospora deformans	Pat. & Har.	indet.		Patouillard & Hariot 1900: 245									x
Ascomycota	Mycosphaerellaceae	type of a new species	Cercospora deightonii	Chupp	Solanum melongena	Solanaceae	Chupp 1954: 538													x
Ascomycota	Mycosphaerellaceae		Cercospora deightonii	Chupp	Solanum melongena	Solanaceae	Chupp 1954: 538											x	x		x
Ascomycota	Mycosphaerellaceae		Cercospora deightonii	Chupp	Solanum melongena	Solanaceae	Deighton 1956: 48													x
Ascomycota	Mycosphaerellaceae	cf.	Cercospora demetrioniana	G. Winter	Crotalaria sp.	Fabaceae	Crous & Braun 2003: 155													x	x
Ascomycota	Mycosphaerellaceae	cf.	Cercospora demetrioniana	G. Winter	Crotalaria juncea	Fabaceae	Deighton 1956: 38													x
Ascomycota	Mycosphaerellaceae	cf.	Cercospora demetrioniana	G. Winter	Crotalaria sp.	Fabaceae	Lenné 1990: 41														x
Ascomycota	Mycosphaerellaceae		Cercospora digitariae	J. Kranz	Digitaria sp.	Poaceae	Crous & Braun 2003: 161					x						x
Ascomycota	Mycosphaerellaceae	type of a new species	Cercospora digitariae	J. Kranz	Digitaria longiflora	Poaceae	Kranz 1966a: 74					x
Ascomycota	Mycosphaerellaceae	type of a new species	Cercospora digitariae	J. Kranz	Digitaria longiflora	Poaceae	Kranz 1966b: 94					x
Ascomycota	Mycosphaerellaceae		Cercospora digitariae	J. Kranz	Digitaria exilis	Poaceae	Lenné 1990: 54					x						x
Ascomycota	Mycosphaerellaceae		Cercospora digitariae	J. Kranz	Digitaria longiflora, Digitaria sp.	Poaceae	Lenné 1990: 55					x
Ascomycota	Mycosphaerellaceae		Cercospora dioscoreae-bulbiferae	J.M. Yen & Gilles	Dioscorea bulbifera	Dioscoreaceae	Yen 1974: 315							x
Ascomycota	Mycosphaerellaceae		Cercospora dioscoreae-pyrifoliae	J.M. Yen	Dioscorea sp.	Dioscoreaceae	Crous & Braun 2003: 162											x
Ascomycota	Mycosphaerellaceae		Cercospora duddiae	Welles			Chupp 1954: 346													x
Ascomycota	Mycosphaerellaceae		Cercospora duddiae	Welles	Allium sp.	Alliaceae	Crous & Braun 2003: 167											x		x	x
Ascomycota	Mycosphaerellaceae		Cercospora duddiae	Welles	Allium ascalonicum, Allium cepa	Alliaceae	Deighton 1936a: 398													x
Ascomycota	Mycosphaerellaceae		Cercospora duddiae	Welles	Allium sp.	Alliaceae	Deighton 1936b: 432													x
Ascomycota	Mycosphaerellaceae		Cercospora duddiae	Welles	Allium ascalonicum, Allium cepa	Alliaceae	Deighton 1956: 44													x
Ascomycota	Mycosphaerellaceae		Cercospora duddiae	Welles	Allium sp.	Alliaceae	Ellis 1976: 271											x		x
Ascomycota	Mycosphaerellaceae		Cercospora ellisii	Sacc. & P. Syd.	Hyptis brevipes	Lamiaceae	Crous & Braun 2003: 173													x
Ascomycota	Mycosphaerellaceae		Cercospora erythrinae	Ellis & Everh.	Erythrina sp.	Fabaceae	Crous & Braun 2003: 176, cited as Passalora erythrinae				x	x						x		x
Ascomycota	Mycosphaerellaceae		Cercospora erythrinae	Ellis & Everh.	Erythrina cristagalli, Erythrina senegalensis	Fabaceae	Deighton 1956: 66													x
Ascomycota	Mycosphaerellaceae		Cercospora erythrinae	Ellis & Everh.	Erythrina sp.	Fabaceae	Ellis 1976: 269				x	x						x		x
Ascomycota	Mycosphaerellaceae		Cercospora erythrinae	Ellis & Everh.	Erythrina senegalensis	Fabaceae	Hughes 1952a: 22				x
Ascomycota	Mycosphaerellaceae		Cercospora erythrinae	Ellis & Everh.	Erythrina senegalensis	Fabaceae	Kranz 1966b: 94					x
Ascomycota	Mycosphaerellaceae		Cercospora erythrinae	Ellis & Everh.	Erythrina crista-galli, Erythrina senegalensis	Fabaceae	Lenné 1990: 67													x
Ascomycota	Mycosphaerellaceae		Cercospora erythrinae	Ellis & Everh.	Erythrina senegalensis	Fabaceae	Lenné 1990: 67				x	x						x
Ascomycota	Mycosphaerellaceae		Cercospora erythrinae	Ellis & Everh.	Erythrina sp.	Fabaceae	Lenné 1990: 68					x
Ascomycota	Mycosphaerellaceae		Cercospora erythrinicola	Tharp	Erythrina addisoniae	Fabaceae	Deighton 1956: 66													x
Ascomycota	Mycosphaerellaceae	cf.	Cercospora fagopyri	K. Nakata & S. Takim.	Lablab sp.	Fabaceae	This study	x
Ascomycota	Mycosphaerellaceae		Cercospora ficina	Tharp	Ficus sp.	Moraceae	Crous & Braun 2003: 184											x
Ascomycota	Mycosphaerellaceae		Cercospora fukushiana	(Matsuura) W. Yamam.	Impatiens sp.	Balsaminaceae	Crous & Braun 2003: 190													x
Ascomycota	Mycosphaerellaceae		Cercospora fukushiana	(Matsuura) W. Yamam.	Impatiens balsamina	Balsaminaceae	Deighton 1956: 68													x
Ascomycota	Mycosphaerellaceae		Cercospora fukushiana	(Matsuura) W. Yamam.	Impatiens sp.	Balsaminaceae	Ellis 1976: 247													x
Ascomycota	Mycosphaerellaceae		Cercospora furfurella	Speg.	Boerhaavia sp. or Commicarpus sp.	Nyctaginaceae	Crous & Braun 2003: 191				x							x		x
Ascomycota	Mycosphaerellaceae		Cercospora furfurella	Speg.	Boerhaavia coccinea cf.	Nyctaginaceae	Piening 1962: 19				x
Ascomycota	Mycosphaerellaceae		Cercospora gerberae	Chupp & Viégas			Chupp 1954: 138													x
Ascomycota	Mycosphaerellaceae		Cercospora gerberae	Chupp & Viégas	Gerbera sp.	Asteraceae	Crous & Braun 2003: 197				x									x
Ascomycota	Mycosphaerellaceae		Cercospora gerberae	Chupp & Viégas	Gerbera jamesonii	Asteraceae	Deighton 1956: 66													x
Ascomycota	Mycosphaerellaceae		Cercospora gerberae	Chupp & Viégas	Gerbera sp.	Asteraceae	Ellis 1976: 251													x
Ascomycota	Mycosphaerellaceae		Cercospora gossypii	Lall, H.S. Gill & Munjal	Gossypium hirsutum, Gossypium peruvianum, Gossypium vitifolium	Malvaceae	West 1938: 20											x
Ascomycota	Mycosphaerellaceae		Cercospora grandissima	Rangel	Cynara sp. or Dahlia sp.	Asteraceae	Crous & Braun 2003: 204													x
Ascomycota	Mycosphaerellaceae		Cercospora grandissima	Rangel	Dahlia sp.	Asteraceae	Deighton 1956: 65													x
Ascomycota	Mycosphaerellaceae		Cercospora grandissima	Rangel	Dahlia sp.	Asteraceae	Ellis 1976: 251													x
Ascomycota	Mycosphaerellaceae		Cercospora guineensis	J. Kranz	Melochia sp.	Sterculiaceae	Ellis 1976: 290				x	x								x
Ascomycota	Mycosphaerellaceae	type of a new species	Cercospora guineensis	J. Kranz	Melochia melissifolia var. microphylla	Sterculiaceae	Kranz 1966a: 76													x
Ascomycota	Mycosphaerellaceae		Cercospora guineensis	J. Kranz	Melochia melissifolia var. microphylla	Sterculiaceae	Kranz 1966a: 76					x
Ascomycota	Mycosphaerellaceae		Cercospora guineensis	J. Kranz	Melochia melissifolia var. microphylla	Sterculiaceae	Kranz 1966b: 94					x
Ascomycota	Mycosphaerellaceae		Cercospora guineensis	J. Kranz	Melochia melissifolia	Malvaceae	Kranz 1967: 31					x
Ascomycota	Mycosphaerellaceae		Cercospora helianthicola	Chupp & Viégas	Helianthus annuus	Asteraceae	Deighton 1956: 67													x
Ascomycota	Mycosphaerellaceae	cf.	Cercospora hyalospora	A.S. Mull. & Chupp	Malachra sp. or Sida sp.	Malvaceae	Crous & Braun 2003: 221				x									x
Ascomycota	Mycosphaerellaceae	cf.	Cercospora hyalospora	A.S. Mull. & Chupp	Sida urens	Malvaceae	Piening 1962: 20				x
Ascomycota	Mycosphaerellaceae		Cercospora hydrangeae	Ellis & Everh.	Hydrangea sp.	Hydrangeaceae	Crous & Braun 2003: 222											x		x
Ascomycota	Mycosphaerellaceae		Cercospora hydrangeae	Ellis & Everh.	Hydrangea opuloides	Hydrangeaceae	Deighton 1956: 68													x
Ascomycota	Mycosphaerellaceae		Cercospora hydrangeae	Ellis & Everh.	Hydrangea sp.	Hydrangeaceae	Ellis 1976: 283											x		x
Ascomycota	Mycosphaerellaceae		Cercospora instabilis	Rangel	Cajanus sp.	Fabaceae	Crous & Braun 2003: 227					x
Ascomycota	Mycosphaerellaceae		Cercospora italica	Curzi	Ceiba pentandra	Malvaceae	Viennot-Bourgin 1959: 72					x
Ascomycota	Mycosphaerellaceae		Cercospora justiciicola	F.L. Tai	diverse genera	Acanthaceae	Crous & Braun 2003: 234					x
Ascomycota	Mycosphaerellaceae		Cercospora justiciicola	F.L. Tai	diverse species of plants	Acanthaceae	Ellis 1976: 244					x
Ascomycota	Mycosphaerellaceae		Cercospora justiciicola	F.L. Tai	Asystasia gangetica cf.	Acanthaceae	Kranz 1964b: 176					x
Ascomycota	Mycosphaerellaceae		Cercospora justiciicola	F.L. Tai	Justicia flava	Acanthaceae	Kranz 1966b: 94					x
Ascomycota	Mycosphaerellaceae		Cercospora kikuchii	(Tak. Matsumoto & Tomoy.) M.W. Gardner	diverse genera	Fabaceae	Crous & Braun 2003: 237		x		x	x			x			x		x	x
Ascomycota	Mycosphaerellaceae		Cercospora kikuchii	(Tak. Matsumoto & Tomoy.) M.W. Gardner	Glycine sp.	Fabaceae	Ellis 1976: 266											x		x
Ascomycota	Mycosphaerellaceae		Cercospora kikuchii	(Tak. Matsumoto & Tomoy.) M.W. Gardner	Glycine ussuriensis	Fabaceae	Lenné 1990: 72				x
Ascomycota	Mycosphaerellaceae		Cercospora lactucae-sativae	Sawada	Lactuca sp.	Asteraceae	Crous & Braun 2003: 241							x				x		x	x
Ascomycota	Mycosphaerellaceae		Cercospora lantanae-camarae	J.M. Yen & Gilles	Lantana camara	Verbenaceae	Yen 1974: 318							x
Ascomycota	Mycosphaerellaceae		Cercospora latimaculans	Wakef.	Bauhinia thonningii	Fabaceae	Dade 1940: 230				x
Ascomycota	Mycosphaerellaceae	type of a new species	Cercospora latimaculans	Wakef.	Bauhinia sp., leaves	Fabaceae	Wakefield EM 1918b: 210				x
Ascomycota	Mycosphaerellaceae	type of a new species	Cercospora lhuillieri	Montegut	Gossypium hirsutum	Malvaceae	Montegut 1967: 451										x
Ascomycota	Mycosphaerellaceae		Cercospora longissima	Cugini ex Traverso	Lactuca sativa	Asteraceae	Deighton 1956: 43													x
Ascomycota	Mycosphaerellaceae		Cercospora longissima	Cugini ex Traverso	Lactuca sativa	Asteraceae	Ellis 1976: 252											x		x
Ascomycota	Mycosphaerellaceae		Cercospora malayensis	F. Stevens & Solheim	Hibiscus esculentus	Malvaceae	Chevaugeon 1956b: 66							x
Ascomycota	Mycosphaerellaceae		Cercospora malayensis	F. Stevens & Solheim	Hibiscus sp.	Malvaceae	Crous & Braun 2003: 264				x							x	x	x	x
Ascomycota	Mycosphaerellaceae		Cercospora malayensis	F. Stevens & Solheim	Hibiscus sp.	Malvaceae	Ellis 1976: 275				x							x		x
Ascomycota	Mycosphaerellaceae		Cercospora malayensis	F. Stevens & Solheim	Hibiscus sabdariffa	Malvaceae	Leather 1959: 30				x
Ascomycota	Mycosphaerellaceae		Cercospora malayensis	F. Stevens & Solheim	Hibiscus esculentus, Hibiscus sabdariffa, Hibiscus surattensis	Malvaceae	Piening 1962: 20				x
Ascomycota	Mycosphaerellaceae		Cercospora manihobae	Viégas	Manihot sp.	Euphorbiaceae	Crous & Braun 2003: 266											x
Ascomycota	Mycosphaerellaceae		Cercospora melongenae	Welles	Solanum melongena	Solanaceae	Deighton 1936a: 420													x
Ascomycota	Mycosphaerellaceae		Cercospora melongenae	Welles	Solanum sp.	Solanaceae	Deighton 1936b: 432													x
Ascomycota	Mycosphaerellaceae		Cercospora melongenae	Welles	Solanum incanum, Solanum melongena	Solanaceae	Ellis 1976: 287											x
Ascomycota	Mycosphaerellaceae		Cercospora mikaniicola	F. Stevens	Mikania sp.	Asteraceae	Crous & Braun 2003: 275													x
Ascomycota	Mycosphaerellaceae		Cercospora mirabilis	Tharp	Mirabilis jalapa	Nyctaginaceae	Crous & Braun 2003: 276													x
Ascomycota	Mycosphaerellaceae		Cercospora mirabilis	Tharp	Mirabilis jalapa	Nyctaginaceae	Deighton 1956: 69													x
Ascomycota	Mycosphaerellaceae		Cercospora nicotianae	Ellis & Everh.	Nicotiana rustica	Solanaceae	Chevaugeon 1956b: 81							x
Ascomycota	Mycosphaerellaceae		Cercospora nicotianae	Ellis & Everh.	Nicotiana tabacum	Solanaceae	Dade 1940: 230				x
Ascomycota	Mycosphaerellaceae		Cercospora nicotianae	Ellis & Everh.	Nicotiana rustica, Nicotiana tabacum	Solanaceae	Deighton 1936a: 415													x
Ascomycota	Mycosphaerellaceae		Cercospora nicotianae	Ellis & Everh.	Nicotiana sp.	Solanaceae	Deighton 1936b: 432													x
Ascomycota	Mycosphaerellaceae		Cercospora nicotianae	Ellis & Everh.	Nicotiana rustica, Nicotiana tabacum	Solanaceae	Deighton 1956: 50													x
Ascomycota	Mycosphaerellaceae		Cercospora nicotianae	Ellis & Everh.	Nicotiana tabacum	Solanaceae	Kranz 1964a: 134					x
Ascomycota	Mycosphaerellaceae		Cercospora nicotianae	Ellis & Everh.	Nicotiana rustica, Nicotiana tabacum	Solanaceae	Leather 1959: 34				x
Ascomycota	Mycosphaerellaceae		Cercospora nicotianae	Ellis & Everh.	Lycopersicum esculentum, Nicotiana tabacum	Solanaceae	Piening 1962: 20				x
Ascomycota	Mycosphaerellaceae		Cercospora nicotianae	Ellis & Everh.	Nicotiana tabacum	Solanaceae	Roger L 1953: 2090					x
Ascomycota	Mycosphaerellaceae		Cercospora nicotianae	Ellis & Everh.	Nicotiana tabacum	Solanaceae	West 1938: 21											x
Ascomycota	Mycosphaerellaceae		Cercospora papayae	Hansf.	Carica sp.	Caricaceae	Crous & Braun 2003: 307														x
Ascomycota	Mycosphaerellaceae	type of a new species	Cercospora parakouensis	Y. Meswaet, Mangelsdorff, Yorou & M. Piepenbr.	Desmodium tortuosum	Fabaceae	This study	x
Ascomycota	Mycosphaerellaceae		Cercospora penzigii	Mussat	Citrus bigaradia	Rutaceae	Bouhot 1966: 295												x
Ascomycota	Mycosphaerellaceae		Cercospora peregrina	Chupp	Conopharyngia longiflora	Apocynaceae	Viennot-Bourgin 1959: 73					x
Ascomycota	Mycosphaerellaceae		Cercospora petuniae	(Saito) Chupp & A.S. Mull.	Petunia sp.	Solanaceae	Deighton 1956: 70													x
Ascomycota	Mycosphaerellaceae		Cercospora petuniae	(Saito) Chupp & A.S. Mull.	Petunia sp.	Solanaceae	Ellis 1976: 286													x
Ascomycota	Mycosphaerellaceae		Cercospora phaseoli-lunati	U. Braun & Crous	Vigna radiata	Fabaceae	This study	x
Ascomycota	Mycosphaerellaceae		Cercospora phyllanthina	Petr. & Cif.	Phyllanthus amarus	Phyllanthaceae	Dade 1940: 230				x
Ascomycota	Mycosphaerellaceae	type of a new species	Cercospora phyllanthi-pentandri	J.M. Yen & Gilles	Phyllanthus pentandrus	Phyllanthaceae	Yen 1974: 318							x
Ascomycota	Mycosphaerellaceae		Cercospora phyllanthi-pentandri	J.M. Yen & Gilles	Phyllanthus pentandrus	Phyllanthaceae	Yen 1978: 383, cited as Pseudocercospora phyllanthi-pentandri							x
Ascomycota	Mycosphaerellaceae		Cercospora physalidicola	Ellis & Barthol.	Physalis angulata	Solanaceae	Dade 1940: 230				x
Ascomycota	Mycosphaerellaceae		Cercospora physalidicola	Ellis & Barthol.	Physalis angulata	Solanaceae	Deighton 1936a: 418, cited as Cercospora physalicola													x
Ascomycota	Mycosphaerellaceae		Cercospora physalidicola	Ellis & Barthol.	Physalis sp.	Solanaceae	Deighton 1936b: 432, cited as Cercospora physalicola													x
Ascomycota	Mycosphaerellaceae		Cercospora physalidicola	Ellis & Barthol.	Physalis angulata	Solanaceae	Hughes 1952a: 22				x
Ascomycota	Mycosphaerellaceae		Cercospora physalidis	Ellis	Physalis sp.	Solanaceae	Chupp 1954: 547													x
Ascomycota	Mycosphaerellaceae		Cercospora physalidis	Ellis	diverse genera	Solanaceae	Crous & Braun 2003: 322			x	x	x						x		x	x
Ascomycota	Mycosphaerellaceae		Cercospora physalidis	Ellis	Physalis sp.	Solanaceae	Ellis 1976: 286				x	x						x		x
Ascomycota	Mycosphaerellaceae		Cercospora physalidis	Ellis	Physalis angulata	Solanaceae	Kranz 1964b: 176					x
Ascomycota	Mycosphaerellaceae		Cercospora physalidis	Ellis	Physalis angulata	Solanaceae	Piening 1962: 20				x
Ascomycota	Mycosphaerellaceae		Cercospora physalidis	Ellis	Physalis angulata	Solanaceae	Viennot-Bourgin 1959: 74					x
Ascomycota	Mycosphaerellaceae		Cercospora piaropi	Tharp	Eichhornia sp.	Pontederiaceae	Crous & Braun 2003: 324											x
Ascomycota	Mycosphaerellaceae		Cercospora pinnulicola	G.F. Atk.	Cassia sp.	Fabaceae	Crous & Braun 2003: 325					x								x
Ascomycota	Mycosphaerellaceae		Cercospora pinnulicola	G.F. Atk.	Cassia torra	Fabaceae	Kranz 1966b: 94					x
Ascomycota	Mycosphaerellaceae		Cercospora pinnulicola	G.F. Atk.	Senna occidentalis	Fabaceae	Lenné 1990: 121													x
Ascomycota	Mycosphaerellaceae		Cercospora pinnulicola	G.F. Atk.	Senna tora	Fabaceae	Lenné 1990: 123					x
Ascomycota	Mycosphaerellaceae	cf.	Cercospora pisi-sativi	J.A. Stev.	Pisum sativum	Fabaceae	Deighton 1956: 45													x
Ascomycota	Mycosphaerellaceae		Cercospora pistiae	Nag Raj, Govindu & Thirum.	Pistia stratiotes	Araceae	Crous & Braun 2003: 326				x
Ascomycota	Mycosphaerellaceae		Cercospora premnae	Castell.	Gmelina sp. or Premna sp.	Verbenaceae	Crous & Braun 2003: 335														x
Ascomycota	Mycosphaerellaceae		Cercospora psophocarpicola	J.M. Yen	Psophocarpus sp.	Fabaceae	Crous & Braun 2003: 338											x
Ascomycota	Mycosphaerellaceae		Cercospora puderi	B.H. Davis	Rosa sp.	Rosaceae	Deighton 1956: 71													x
Ascomycota	Mycosphaerellaceae		Cercospora puderi	B.H. Davis	Rosa sp.	Rosaceae	Ellis 1976: 283													x
Ascomycota	Mycosphaerellaceae	cf.	Cercospora pulcherrima	Tharp	Euphorbia sp.	Euphorbiaceae	Crous & Braun 2003: 342													x
Ascomycota	Mycosphaerellaceae	cf.	Cercospora pulcherrima	Tharp	Euphorbia heterophylla	Euphorbiaceae	Deighton 1956: 66													x
Ascomycota	Mycosphaerellaceae	cf.	Cercospora pulcherrima	Tharp	Euphorbia sp.	Euphorbiaceae	Ellis 1976: 258													x
Ascomycota	Mycosphaerellaceae	type of a new species	Cercospora rhynchophora	Y. Meswaet, Mangelsdorff, Yorou & M. Piepenbr.	Vigna unguiculata	Fabaceae	This study	x
Ascomycota	Mycosphaerellaceae		Cercospora richardiicola	G.F. Atk.	diverse genera	Araceae	Crous & Braun 2003: 355													x
Ascomycota	Mycosphaerellaceae		Cercospora richardiicola	G.F. Atk.	Zantedeschia aethiopica	Araceae	Deighton 1956: 73													x
Ascomycota	Mycosphaerellaceae		Cercospora ricinella	Sacc. & Berl.	Ricinus communis	Euphorbiaceae	Crous & Braun 2003: 356				x							x		x	x
Ascomycota	Mycosphaerellaceae		Cercospora ricinella	Sacc. & Berl.	Ricinus communis	Euphorbiaceae	Dade 1940: 230				x
Ascomycota	Mycosphaerellaceae		Cercospora ricinella	Sacc. & Berl.	Ricinus communis	Euphorbiaceae	Deighton 1936a: 419, cited as Cercosporina ricinella													x
Ascomycota	Mycosphaerellaceae		Cercospora ricinella	Sacc. & Berl.	Ricinus sp.	Euphorbiaceae	Deighton 1936b: 432													x
Ascomycota	Mycosphaerellaceae		Cercospora ricinella	Sacc. & Berl.	Ricinus communis	Euphorbiaceae	Deighton 1956: 36													x
Ascomycota	Mycosphaerellaceae		Cercospora ricinella	Sacc. & Berl.	Ricinus communis	Euphorbiaceae	Hughes 1953: 12				x
Ascomycota	Mycosphaerellaceae		Cercospora ricinella	Sacc. & Berl.	Ricinus communis	Euphorbiaceae	Leather 1959: 10				x
Ascomycota	Mycosphaerellaceae		Cercospora ricinella	Sacc. & Berl.	Ricinus communis	Euphorbiaceae	Piening 1962: 20				x
Ascomycota	Mycosphaerellaceae		Cercospora ricinella	Sacc. & Berl.	Ricinus communis	Euphorbiaceae	Resplandy et al. 1954: 9, cited as Cercosporina ricinella							x
Ascomycota	Mycosphaerellaceae		Cercospora ricinella	Sacc. & Berl.	Ricinus communis	Euphorbiaceae	Roger L 1953: 2126, cited as Cercosporina ricinella													x
Ascomycota	Mycosphaerellaceae		Cercospora ricinella	Sacc. & Berl.	Ricinus communis	Euphorbiaceae	West 1938: 22, cited as Cercosporina ricinella											x
Ascomycota	Mycosphaerellaceae		Cercospora rottboelliicola	J.M. Yen	Rottboellia exaltata	Poaceae	Yen 1975: 103							x
Ascomycota	Mycosphaerellaceae		Cercospora schiffnerulae	Hansf.	Schiffnerula hippocrateae, Schiffnerula ricini, Schiffnerula sp.	Englerulaceae	Hughes 1952a: 23				x
Ascomycota	Mycosphaerellaceae		Cercospora schiffnerulae	Hansf.	Schiffnerula hippocrateae, Schiffnerula ricini, Schiffnerula sp.	Englerulaceae	Piening 1962: 20				x
Ascomycota	Mycosphaerellaceae		Cercospora sesami	Zimm.			Chupp 1954: 436													x
Ascomycota	Mycosphaerellaceae		Cercospora sesami	Zimm.	Sesamum radiatum	Pedaliaceae	Dade 1940: 230				x
Ascomycota	Mycosphaerellaceae		Cercospora sesami	Zimm.	Sesamum orientale, Sesamum radiatum	Pedaliaceae	Deighton 1936a: 420													x
Ascomycota	Mycosphaerellaceae		Cercospora sesami	Zimm.	Sesamum sp.	Pedaliaceae	Deighton 1936b: 432													x
Ascomycota	Mycosphaerellaceae		Cercospora sesami	Zimm.	Ceratotheca sesamoides	Pedaliaceae	Deighton 1956: 37													x
Ascomycota	Mycosphaerellaceae		Cercospora sesami	Zimm.	Sesamum indicum, Sesamum radiatum	Pedaliaceae	Deighton 1956: 47													x
Ascomycota	Mycosphaerellaceae		Cercospora sesami	Zimm.	Ceratotheca sp., Sesamum sp.	Pedaliaceae	Ellis 1976: 278					x						x		x
Ascomycota	Mycosphaerellaceae		Cercospora sesami	Zimm.	Sesamum orientale	Pedaliaceae	Kranz 1964b: 176					x
Ascomycota	Mycosphaerellaceae		Cercospora sesami	Zimm.	Sesamum radiatum	Pedaliaceae	Kranz 1966b: 95					x
Ascomycota	Mycosphaerellaceae		Cercospora sesami	Zimm.	Sesamum radiatum	Pedaliaceae	Kranz 1967: 30					x
Ascomycota	Mycosphaerellaceae		Cercospora sesami	Zimm.	Sesamum orientale	Pedaliaceae	Viennot-Bourgin 1959: 75					x
Ascomycota	Mycosphaerellaceae		Cercospora sesami	Zimm.	Sorghum bicolor	Poaceae	Zida et al. 2008: 325		x
Ascomycota	Mycosphaerellaceae		Cercospora setariae	G.F. Atk.	Paspalum sp., Setaria sp., or Sporobolus sp.	Poaceae	Crous & Braun 2003: 376					x
Ascomycota	Mycosphaerellaceae		Cercospora setariae	G.F. Atk.	Paspalum conjugatum	Poaceae	Kranz 1964b: 176					x
Ascomycota	Mycosphaerellaceae		Cercospora setariae	G.F. Atk.	Paspalum conjugatum	Poaceae	Lenné 1990: 101					x						x
Ascomycota	Mycosphaerellaceae		Cercospora sojina	Hara	Glycine sp. or Mucuna sp.	Fabaceae	Crous & Braun 2003: 379, cited as Passalora sojina							x				x
Ascomycota	Mycosphaerellaceae		Cercospora solanicola	G.F. Atk.	Solanum sp.	Solanaceae	Ellis 1976: 287				x	x								x
Ascomycota	Mycosphaerellaceae		Cercospora solanicola	G.F. Atk.	Solanum tuberosum	Solanaceae	Piening 1962: 21				x
Ascomycota	Mycosphaerellaceae		Cercospora sorghi	Ellis & Everh.	diverse genera	Poaceae	Crous & Braun 2003: 382	x	x	x	x			x			x	x	x	x	x
Ascomycota	Mycosphaerellaceae		Cercospora sorghi	Ellis & Everh.	Andropogon halepensis	Poaceae	Dade 1940: 230				x
Ascomycota	Mycosphaerellaceae		Cercospora sorghi	Ellis & Everh.	Sorghum gambicum var. celsum, Sorghum margaritiferum var. margaritiferum	Poaceae	Deighton 1936a: 420, 421													x
Ascomycota	Mycosphaerellaceae		Cercospora sorghi	Ellis & Everh.	Zea mays	Poaceae	Deighton 1936a: 423													x
Ascomycota	Mycosphaerellaceae		Cercospora sorghi	Ellis & Everh.	Sorghum sp., Zea mays	Poaceae	Deighton 1936b: 432													x
Ascomycota	Mycosphaerellaceae		Cercospora sorghi	Ellis & Everh.	Sorghum sp., Sorghum arundinaceum, Zea mays	Poaceae	Deighton 1956: 14, 15													x
Ascomycota	Mycosphaerellaceae		Cercospora sorghi	Ellis & Everh.	Sorghum arundinaceum	Poaceae	Deighton 1956: 59													x
Ascomycota	Mycosphaerellaceae		Cercospora sorghi	Ellis & Everh.	Sorghum arundinaceum, Sorghum vulgare	Poaceae	Hughes 1952a: 23				x
Ascomycota	Mycosphaerellaceae		Cercospora sorghi	Ellis & Everh.	Sorghum bicolor	Poaceae	Kutama et al. 2010: 310-311, cited as grey leaf spot											x
Ascomycota	Mycosphaerellaceae		Cercospora sorghi	Ellis & Everh.	Sorghum spp.	Poaceae	Leather 1959: 21				x
Ascomycota	Mycosphaerellaceae		Cercospora sorghi	Ellis & Everh.	Pennisetum typhoides	Poaceae	Lenné 1990: 113											x
Ascomycota	Mycosphaerellaceae		Cercospora sorghi	Ellis & Everh.	Sorghum arundinaceum	Poaceae	Lenné 1990: 130				x									x
Ascomycota	Mycosphaerellaceae		Cercospora sorghi	Ellis & Everh.	Echinochloa pyramidalis	Poaceae	Lenné 1990: 60				x
Ascomycota	Mycosphaerellaceae		Cercospora sorghi	Ellis & Everh.	Sorghum bicolor	Poaceae	Marley et al. 2002: 420	x	x			x		x		x	x	x			x
Ascomycota	Mycosphaerellaceae		Cercospora sorghi	Ellis & Everh.	Echinochloa pyramidalis, Sorghum arundinaceum, Sorghum vulgare, Sporobolus pyramidalis	Poaceae	Piening 1962: 21				x
Ascomycota	Mycosphaerellaceae		Cercospora sorghi	Ellis & Everh.	Sorghum bicolor	Poaceae	Thomas MD 1991: 45		x
Ascomycota	Mycosphaerellaceae		Cercospora sorghi	Ellis & Everh.	Sorghum arundinaceum	Poaceae	Yen 1974: 320							x
Ascomycota	Mycosphaerellaceae		Cercospora sp.		Anchomanes difformis	Araceae	Deighton 1936a: 398													x
Ascomycota	Mycosphaerellaceae		Cercospora sp.		Boerhaavia diffusa	Nyctaginaceae	Deighton 1936a: 400													x
Ascomycota	Mycosphaerellaceae		Cercospora sp.		Callichilia subsessilis	Apocynaceae	Deighton 1936a: 401													x
Ascomycota	Mycosphaerellaceae		Cercospora sp.		Cardiospermum halicacabum	Sapindaceae	Deighton 1936a: 402													x
Ascomycota	Mycosphaerellaceae		Cercospora sp.		Cassia sieberiana	Fabaceae	Deighton 1936a: 402													x
Ascomycota	Mycosphaerellaceae		Cercospora sp.		Cercestis congensis cf.	Araceae	Deighton 1936a: 402													x
Ascomycota	Mycosphaerellaceae		Cercospora sp.		Chlorophora excelsa	Moraceae	Deighton 1936a: 402													x
Ascomycota	Mycosphaerellaceae		Cercospora sp.		Christiana africana	Tiliaceae	Deighton 1936a: 403													x
Ascomycota	Mycosphaerellaceae		Cercospora sp.		Clerodendrum fallax, Clerodendrum paniculatum	Lamiaceae	Deighton 1936a: 405													x
Ascomycota	Mycosphaerellaceae		Cercospora sp.		Deinbollia pinnata	Sapindaceae	Deighton 1936a: 408													x
Ascomycota	Mycosphaerellaceae		Cercospora sp.		Dioscorea hirtiflora	Dioscoreaceae	Deighton 1936a: 408													x
Ascomycota	Mycosphaerellaceae		Cercospora sp.		Dioscoreophyllum tenerum	Menispermaceae	Deighton 1936a: 408													x
Ascomycota	Mycosphaerellaceae		Cercospora sp.		Dodonaea viscosa	Sapindaceae	Deighton 1936a: 409													x
Ascomycota	Mycosphaerellaceae		Cercospora sp.		Gynura cernua	Asteraceae	Deighton 1936a: 410													x
Ascomycota	Mycosphaerellaceae		Cercospora sp.		Hymenocardia heudelotii	Euphorbiaceae	Deighton 1936a: 411													x
Ascomycota	Mycosphaerellaceae		Cercospora sp.		Hyptis brevipes	Lamiaceae	Deighton 1936a: 411													x
Ascomycota	Mycosphaerellaceae		Cercospora sp.		Melochia melissifolia	Sterculiaceae	Deighton 1936a: 414													x
Ascomycota	Mycosphaerellaceae		Cercospora sp.		Phyllanthus discoides	Phyllanthaceae	Deighton 1936a: 418													x
Ascomycota	Mycosphaerellaceae		Cercospora sp.		Pouzolzia guineensis	Urticaceae	Deighton 1936a: 418													x
Ascomycota	Mycosphaerellaceae		Cercospora sp.		Rauvolfia vomitoria	Apocynaceae	Deighton 1936a: 419													x
Ascomycota	Mycosphaerellaceae		Cercospora sp.		Scytopetalum tieghemii	Scytopetalaceae	Deighton 1936a: 420													x
Ascomycota	Mycosphaerellaceae		Cercospora sp.		Xylopia aethiopica	Annonaceae	Deighton 1936a: 423													x
Ascomycota	Mycosphaerellaceae		Cercospora sp.		Anchomanes sp., Cercestis sp.	Araceae	Deighton 1936b: 432													x
Ascomycota	Mycosphaerellaceae		Cercospora sp.		Boerhaavia sp.	Nyctaginaceae	Deighton 1936b: 432													x
Ascomycota	Mycosphaerellaceae		Cercospora sp.		Callichilia sp., Rauvolfia sp.	Apocynaceae	Deighton 1936b: 432													x
Ascomycota	Mycosphaerellaceae		Cercospora sp.		Cardiospermum sp., Deinbollia sp.	Sapindaceae	Deighton 1936b: 432													x
Ascomycota	Mycosphaerellaceae		Cercospora sp.		Cassia sp.	Fabaceae	Deighton 1936b: 432													x
Ascomycota	Mycosphaerellaceae		Cercospora sp.		Chlorophora sp.	Moraceae	Deighton 1936b: 432													x
Ascomycota	Mycosphaerellaceae		Cercospora sp.		Clerodendrum sp.	Lamiaceae	Deighton 1936b: 432													x
Ascomycota	Mycosphaerellaceae		Cercospora sp.		Dioscorea sp.	Dioscoreaceae	Deighton 1936b: 432													x
Ascomycota	Mycosphaerellaceae		Cercospora sp.		Dioscoreophyllum sp.	Menispermaceae	Deighton 1936b: 432													x
Ascomycota	Mycosphaerellaceae		Cercospora sp.		Gynura sp.	Asteraceae	Deighton 1936b: 432													x
Ascomycota	Mycosphaerellaceae		Cercospora sp.		Hymenocardia sp.	Euphorbiaceae	Deighton 1936b: 432													x
Ascomycota	Mycosphaerellaceae		Cercospora sp.		Hyptis sp.	Lamiaceae	Deighton 1936b: 432													x
Ascomycota	Mycosphaerellaceae		Cercospora sp.		Melochia sp.	Sterculiaceae	Deighton 1936b: 432													x
Ascomycota	Mycosphaerellaceae		Cercospora sp.		Phyllanthus sp.	Phyllanthaceae	Deighton 1936b: 432													x
Ascomycota	Mycosphaerellaceae		Cercospora sp.		Pouzolzia sp.	Urticaceae	Deighton 1936b: 432													x
Ascomycota	Mycosphaerellaceae		Cercospora sp.		Scytopetalum sp.	Scytopetalaceae	Deighton 1936b: 432													x
Ascomycota	Mycosphaerellaceae		Cercospora sp.		Xylopia sp.	Annonaceae	Deighton 1936b: 432													x
Ascomycota	Mycosphaerellaceae		Cercospora sp.		Lagenaria siceraria	Cucurbitaceae	Deighton 1956: 40													x
Ascomycota	Mycosphaerellaceae		Cercospora sp.		Polygala butyracea	Polygalaceae	Deighton 1956: 46													x
Ascomycota	Mycosphaerellaceae		Cercospora sp.		Crassocephalum rubens	Asteraceae	Deighton 1956: 48													x
Ascomycota	Mycosphaerellaceae		Cercospora sp.		Solanum melongena	Solanaceae	Deighton 1956: 48													x
Ascomycota	Mycosphaerellaceae		Cercospora sp.		Solanum lycopersicum	Solanaceae	Deighton 1956: 51													x
Ascomycota	Mycosphaerellaceae		Cercospora sp.		Terminalia ivorensis	Combretaceae	Deighton 1956: 57													x
Ascomycota	Mycosphaerellaceae		Cercospora sp.		Coix lacryma-jobi	Poaceae	Deighton 1956: 59													x
Ascomycota	Mycosphaerellaceae		Cercospora sp.		Erythrina senegalensis	Fabaceae	Deighton 1956: 66													x
Ascomycota	Mycosphaerellaceae		Cercospora sp.		Gladiolus primulinus	Iridaceae	Deighton 1956: 66													x
Ascomycota	Mycosphaerellaceae		Cercospora sp.		Helichrysum bracteatum	Asteraceae	Deighton 1956: 67													x
Ascomycota	Mycosphaerellaceae		Cercospora sp.		Plumbago capensis, Plumbago rosea	Plumbaginaceae	Deighton 1956: 70													x
Ascomycota	Mycosphaerellaceae		Cercospora sp.		Stereospermum acuminatissimum	Bignoniaceae	Deighton 1956: 72													x
Ascomycota	Mycosphaerellaceae		Cercospora sp.		Erigeron floribundus	Asteraceae	Kranz 1964b: 177					x
Ascomycota	Mycosphaerellaceae		Cercospora sp.		Euphorbia heterophylla cf.	Euphorbiaceae	Kranz 1964b: 177					x
Ascomycota	Mycosphaerellaceae		Cercospora sp.		Ocimum basilicum cf.	Lamiaceae	Kranz 1964b: 177					x
Ascomycota	Mycosphaerellaceae		Cercospora sp.		Parkia biglobosa	Fabaceae	Kranz 1966b: 95					x
Ascomycota	Mycosphaerellaceae		Cercospora sp.		Scoparia dulcis	Scrophulariaceae	Kranz 1966b: 95					x
Ascomycota	Mycosphaerellaceae		Cercospora sp.		Sporobolus pyramidalis	Poaceae	Kranz 1966b: 95					x
Ascomycota	Mycosphaerellaceae		Cercospora sp.		Schizachyrium brevifolium	Poaceae	Kranz 1967: 31					x
Ascomycota	Mycosphaerellaceae		Cercospora sp.		Dioscorea spp.	Dioscoreaceae	Leather 1959: 37				x
Ascomycota	Mycosphaerellaceae		Cercospora sp.		Andropogon gayanus, Andropogon tectorum	Poaceae	Lenné & Calderon 1989: 193											x
Ascomycota	Mycosphaerellaceae		Cercospora sp.		Tephrosia candida	Fabaceae	Lenné 1990: 139													x
Ascomycota	Mycosphaerellaceae		Cercospora sp.		Brachiaria lata	Poaceae	Lenné 1990: 15									x
Ascomycota	Mycosphaerellaceae		Cercospora sp.		Cajanus cajan	Fabaceae	Lenné 1990: 18				x									x
Ascomycota	Mycosphaerellaceae		Cercospora sp.		Centrosema pascuorum	Fabaceae	Lenné 1990: 28											x
Ascomycota	Mycosphaerellaceae		Cercospora sp.		Centrosema pubescens	Fabaceae	Lenné 1990: 28											x
Ascomycota	Mycosphaerellaceae		Cercospora sp.		Andropogon tectorum	Poaceae	Lenné 1990: 6											x
Ascomycota	Mycosphaerellaceae		Cercospora sp.		Erythrina senegalensis	Fabaceae	Lenné 1990: 67											x
Ascomycota	Mycosphaerellaceae		Cercospora sp.		Lablab purpureus	Fabaceae	Lenné 1990: 81											x
Ascomycota	Mycosphaerellaceae		Cercospora sp.		Coffea liberica	Rubiaceae	Moreau C & Moreau M 1951: 13							x
Ascomycota	Mycosphaerellaceae		Cercospora sp.		Solanum melongena	Solanaceae	Piening 1962: 18				x
Ascomycota	Mycosphaerellaceae		Cercospora sp.		Phaseolus lunatus	Fabaceae	This study	x
Ascomycota	Mycosphaerellaceae		Cercospora sp.		Elaeis guineensis	Arecaceae	Turner PD 1971: 26					x
Ascomycota	Mycosphaerellaceae	type of a new species	Cercospora sphenocleae	Deighton	Sphenoclea zeylanica	Campanulaceae	Viennot-Bourgin 1959: 77					x
Ascomycota	Mycosphaerellaceae		Cercospora strigae	Nag Raj, Govindu & Thirum.	Striga sp.	Orobanchaceae	Crous & Braun 2003: 390											x
Ascomycota	Mycosphaerellaceae		Cercospora taccae	(Syd. & P. Syd.) Chupp	Tacca sp.	Taccaceae	Crous & Braun 2003: 396													x
Ascomycota	Mycosphaerellaceae		Cercospora tageticola	Ellis & Everh.			Chupp 1954: 162													x
Ascomycota	Mycosphaerellaceae		Cercospora tageticola	Ellis & Everh.	Tagetes sp.	Asteraceae	Crous & Braun 2003: 396											x		x
Ascomycota	Mycosphaerellaceae		Cercospora tageticola	Ellis & Everh.	Tagetes erecta	Asteraceae	Deighton 1936a: 421													x
Ascomycota	Mycosphaerellaceae		Cercospora tageticola	Ellis & Everh.	Tagetes sp.	Asteraceae	Deighton 1936b: 432													x
Ascomycota	Mycosphaerellaceae		Cercospora tageticola	Ellis & Everh.	Tagetes erecta	Asteraceae	Deighton 1956: 72													x
Ascomycota	Mycosphaerellaceae	type of a new species	Cercospora tentaculifera	Y. Meswaet, Mangelsdorff, Yorou & M. Piepenbr.	Vigna unguiculata, Phaseolus vulgaris	Fabaceae	This study	x
Ascomycota	Mycosphaerellaceae		Cercospora ternateae	Petch	Canavalia sp. or Clitoria sp.	Fabaceae	Crous & Braun 2003: 399											x
Ascomycota	Mycosphaerellaceae		Cercospora ternateae	Petch	Clitoria ternatea	Fabaceae	Ellis 1976: 266											x
Ascomycota	Mycosphaerellaceae		Cercospora tessellata	G.F. Atk.	Dactyloctenium sp. or Eleusine sp.	Poaceae	Crous & Braun 2003: 400											x
Ascomycota	Mycosphaerellaceae	cf.	Cercospora tetragoniae	(Speg.) Siemaszko	Tetragonia sp.	Aizoaceae	Crous & Braun 2003: 400													x
Ascomycota	Mycosphaerellaceae	cf.	Cercospora tetragoniae	(Speg.) Siemaszko	Tetragonia expansa	Aizoaceae	Deighton 1956: 48													x
Ascomycota	Mycosphaerellaceae		Cercospora tridacis-procumbentis	Thirum. & Govindu	Tridax procumbens	Asteraceae	Crous & Braun 2003: 410				x	x						x		x	x
Ascomycota	Mycosphaerellaceae		Cercospora tridacis-procumbentis	Thirum. & Govindu	Tridax procumbens	Asteraceae	Ellis 1976: 252				x	x						x		x
Ascomycota	Mycosphaerellaceae		Cercospora tridacis-procumbentis	Thirum. & Govindu	Tridax procumbens	Asteraceae	Kranz 1964b: 177					x
Ascomycota	Mycosphaerellaceae		Cercospora ugandensis	Hansf.	Kyllingia sp. or Mariscus sp.	Cyperaceae	Crous & Braun 2003: 415											x
Ascomycota	Mycosphaerellaceae		Cercospora uramensis	Chupp & A.S. Mull.	Gynandropsis pentaphylla, Gynandropsis speciosa	Cleomaceae	Deighton 1956: 67													x
Ascomycota	Mycosphaerellaceae	type of a new species	Cercospora vignae-subterraneae	Y. Meswaet, Mangelsdorff, Yorou & M. Piepenbr.	Vigna subterranea	Fabaceae	This study	x
Ascomycota	Mycosphaerellaceae		Cercospora volkameriae	Speg.	Clerodendrum sp. or Gmelina sp.	Lamiaceae	Crous & Braun 2003: 428				x	x						x		x	x
Ascomycota	Mycosphaerellaceae		Cercospora volkameriae	Speg.	Clerodendrum scandens	Lamiaceae	Dade 1940: 230				x
Ascomycota	Mycosphaerellaceae		Cercospora volkameriae	Speg.	Gmelina arborea	Verbenaceae	Deighton 1956: 56													x
Ascomycota	Mycosphaerellaceae		Cercospora volkameriae	Speg.	Clerodendrum fragans, Clerodendrum scandens, Clerodendrum volubile, Gmelina arborea	Lamiaceae	Deighton 1956: 64													x
Ascomycota	Mycosphaerellaceae		Cercospora volkameriae	Speg.	Clerodendrum sp., Gmelina sp.	Lamiaceae	Ellis 1976: 292				x	x						x		x
Ascomycota	Mycosphaerellaceae	cf.	Cercospora volkameriae	Speg.	Clerodendrum scandens	Lamiaceae	Kranz 1964a: 134					x
Ascomycota	Mycosphaerellaceae		Cercospora volkameriae	Speg.	Clerodendrum scandens	Lamiaceae	Kranz 1964b: 177					x
Ascomycota	Mycosphaerellaceae		Cercospora volkameriae	Speg.	Glossocarya scandens, cited as Clerodendron scandens	Lamiaceae	Kranz 1967: 30. cited as Cercospora volkameria					x
Ascomycota	Mycosphaerellaceae		Cercospora volkameriae	Speg.	Clerodendrum sp.	Lamiaceae	Piening 1962: 21				x
Ascomycota	Mycosphaerellaceae		Cercospora waltheriae-indicae	J.M. Yen & Gilles	Waltheria indica	Malvaceae	Yen 1974: 324							x
Ascomycota	Mycosphaerellaceae		Cercospora xanthosomatis	Gonz. Frag. & Cif.	Xanthosoma sp.	Araceae	Crous & Braun 2003: 431											x
Ascomycota	Mycosphaerellaceae		Cercospora zeae-maydis	Tehon & E.Y. Daniels	Zea mays	Poaceae	Crous & Braun 2003: 433											x
Ascomycota	Mycosphaerellaceae		Cercospora zinniae	Ellis & G. Martin	Cosmos sp. or Zinnia sp.	Asteraceae	Crous & Braun 2003: 434				x							x			x
Ascomycota	Mycosphaerellaceae		Cercospora zinniae	Ellis & G. Martin	Zinnia elegans	Asteraceae	Deighton 1956: 73													x
Ascomycota	Mycosphaerellaceae		Cercospora zinniae	Ellis & G. Martin	Zinnia sp.	Asteraceae	Hughes 1952a: 23				x
Ascomycota	Mycosphaerellaceae		Cercospora zinniae	Ellis & G. Martin	Zinnia sp.	Asteraceae	Kranz 1966b: 95					x
Ascomycota	Mycosphaerellaceae		Cercospora zinniae	Ellis & G. Martin	Zinnia sp.	Asteraceae	Piening 1962: 21				x
Ascomycota	Mycosphaerellaceae		Cercospora zinniae	Ellis & G. Martin	Zinnia elegans	Asteraceae	Viennot-Bourgin 1959: 79					x
Ascomycota	Mycosphaerellaceae		Cercospora zinniae	Ellis & G. Martin	Zornia latifolia	Fabaceae	Yen 1975: 103							x
Ascomycota	Mycosphaerellaceae	type of a new species	Cercospora zorniicola	Y. Meswaet, Mangelsdorff, Yorou & M. Piepenbr.	Zornia glochidiata	Fabaceae	This study	x
Ascomycota	Mycosphaerellaceae		Cercosporella cana	Sacc.	Erigeron floribundus	Asteraceae	Kranz 1964b: 177					x
Ascomycota	Mycosphaerellaceae		Cercosporella dioscoreophylli	(Henn.) Deighton	diverse genera	Menispermaceae	Crous & Braun 2003: 162				x									x
Ascomycota	Mycosphaerellaceae		Cercosporella dioscoreophylli	(Henn.) Deighton	Dioscoreophyllum volkensii	Menispermaceae	Deighton 1973b: 35													x
Ascomycota	Mycosphaerellaceae		Cercosporella dioscoreophylli	(Henn.) Deighton	indet.	Menispermaceae	Deighton 1973b: 35				x
Ascomycota	Mycosphaerellaceae		Cercosporella dioscoreophylli	(Henn.) Deighton	Rhigiocarya racemifera	Menispermaceae	Deighton 1973b: 35													x
Ascomycota	Mycosphaerellaceae		Cercosporella pantoleuca	Sacc.	Clitoria ternatea	Fabaceae	Crous & Braun 2003: 306, cited as Pseudocercospora pantoleuca											x
Ascomycota	Mycosphaerellaceae		Cercosporella pantoleuca	Sacc.	Clitoria ternatea	Fabaceae	Lenné 1990: 35, cited as Pseudocercospora pantoleuca											x
Ascomycota	Mycosphaerellaceae	type of a new species	Cercosporella telosmae	Deighton	Telosma africana	Asclepiadaceae	Deighton 1973b: 28				x
Ascomycota	Mycosphaerellaceae		Cercosporella virgaureae	(Thüm.) Allesch.	Erigeron floribundus	Asteraceae	Deighton 1973b: 16					x
Ascomycota	Mycosphaerellaceae		Cercosporidium cassiocarpum	(Sacc.) L.G. Br. & Morgan-Jones	diverse genera	Fabaceae	Crous & Braun 2003: 110, cited as Cercospora cassiocarpa													x
Ascomycota	Mycosphaerellaceae		Cercosporidium cassiocarpum	(Sacc.) L.G. Br. & Morgan-Jones	Senna occidentalis	Fabaceae	Lenné 1990: 121, cited as Cercospora cassiocarpa													x
Ascomycota	Mycosphaerellaceae		Clarohilum henningsii	(Allesch.) Videira & Crous	Manihot sp.	Euphorbiaceae	Crous & Braun 2003: 215, cited as Passalora henningsii				x			x				x		x	x
Ascomycota	Mycosphaerellaceae		Clypeosphaerella calotropidis	(Ellis & Everh.) Videira & Crous	Calotropis sp.	Asclepiadaceae	Crous & Braun 2003: 96, cited as Passalora calotropidis				x								x		x
Ascomycota	Mycosphaerellaceae		Clypeosphaerella calotropidis	(Ellis & Everh.) Videira & Crous	Calotropis procera	Asclepiadaceae	Deighton 1956: 35, cited as Cercospora calotropidis													x
Ascomycota	Mycosphaerellaceae		Clypeosphaerella calotropidis	(Ellis & Everh.) Videira & Crous	Calotropis procera	Asclepiadaceae	Hughes 1952a: 21, cited as Cercospora calotropidis				x
Ascomycota	Mycosphaerellaceae		Clypeosphaerella calotropidis	(Ellis & Everh.) Videira & Crous	Calotropis procera	Asclepiadaceae	Moreau C 1949: 19, cited as Cercospora calotropidis					x
Ascomycota	Mycosphaerellaceae		Clypeosphaerella calotropidis	(Ellis & Everh.) Videira & Crous	Calotropis procera	Asclepiadaceae	Piening 1962: 18, cited as Cercospora calotropidis				x
Ascomycota	Mycosphaerellaceae		Colletogloeum sissoo	(Syd.) B. Sutton	Dalbergia sissoo	Fabaceae	Deighton 1956: 65, cited as Cercospora sissoo													x
Ascomycota	Mycosphaerellaceae		Discella cacaoicola	K.R. Appel & Strunk	Theobroma cacao	Malvaceae	Dade 1940: 228				x
Ascomycota	Mycosphaerellaceae		Discella cacaoicola	K.R. Appel & Strunk	Theobroma cacao	Malvaceae	Piening 1962: 30				x
Ascomycota	Mycosphaerellaceae		Distocercospora pachyderma	(Syd. & P. Syd.) N. Pons & B. Sutton	Dioscorea sp.	Dioscoreaceae	Crous & Braun 2003: 302													x
Ascomycota	Mycosphaerellaceae		Distocercosporaster dioscoreae	(Ellis & G. Martin) Videira, H.D. Shin, C. Nakash. & Crous	Dioscorea sp.	Dioscoreaceae	Crous & Braun 2003: 162, cited as Passalora dioscoreae														x
Ascomycota	Mycosphaerellaceae		Distomycovellosiella brachycarpa	(Syd.) U. Braun, C. Nakash., Videira & Crous	Solanum sp.	Solanaceae	Crous & Braun 2003: 87, cited as Passalora brachycarpa				x
Ascomycota	Mycosphaerellaceae		Eriocercospora balladynae	(Hansf.) Deighton	indet.	Englerulaceae	Crous & Braun 2003: 75				x
Ascomycota	Mycosphaerellaceae		Eriocercospora balladynae	(Hansf.) Deighton	Asterina sp., Balladynocollia sp., Schiffnerula hipocrateae	Asterinales and Englerulaceae	Deighton 1969b: 10, 11, 17				x									x
Ascomycota	Mycosphaerellaceae		Eriocercospora balladynae	(Hansf.) Deighton	diverse species	Asterinales, Meliolales	Ellis 1971: 248				x									x
Ascomycota	Mycosphaerellaceae		Fulvia fulva	(Cooke) Cif.	Solanum lycopersicum	Solanaceae	Dade 1940: 231, cited as Cladosporium fulvum				x
Ascomycota	Mycosphaerellaceae		Fulvia fulva	(Cooke) Cif.	Solanum lycopersicum	Solanaceae	Deighton 1936a: 413, cited as Cladosporium fulvum													x
Ascomycota	Mycosphaerellaceae		Fulvia fulva	(Cooke) Cif.	Lycopersicum sp.	Solanaceae	Deighton 1936b: 432, cited as Cladosporium fulvum													x
Ascomycota	Mycosphaerellaceae		Fulvia fulva	(Cooke) Cif.	Solanum lycopersicum	Solanaceae	Deighton 1956: 51, cited as Cladosporium fulvum													x
Ascomycota	Mycosphaerellaceae		Fulvia fulva	(Cooke) Cif.	Solanum lycopersicum	Solanaceae	Kranz 1964b: 179					x
Ascomycota	Mycosphaerellaceae		Fulvia fulva	(Cooke) Cif.	Solanum lycopersicum	Solanaceae	Leather 1959: 35, cited as Cladosporium fulvum				x
Ascomycota	Mycosphaerellaceae		Fulvia fulva	(Cooke) Cif.	Lycopersicum esculentum	Solanaceae	Piening 1962: 24, cited as Cladosporium fulvum				x
Ascomycota	Mycosphaerellaceae		Fulvia fulva	(Cooke) Cif.	Lycopersicon esculentum	Solanaceae	Resplandy et al. 1954: 6, cited as Cladosporium fulvum							x
Ascomycota	Mycosphaerellaceae		Fulvia fulva	(Cooke) Cif.	Solanum lycopersicon	Solanaceae	Viennot-Bourgin 1959: 80, cited as Cladosporium fulvum					x
Ascomycota	Mycosphaerellaceae		Mycosphaerella berkeleyi	W.A. Jenkins	Arachis hypogaea	Fabaceae	Chevaugeon 1951b: 1, cited as Cercospora personata			x				x				x	x	x	x
Ascomycota	Mycosphaerellaceae		Mycosphaerella berkeleyi	W.A. Jenkins	Arachis hypogaea	Fabaceae	Chevaugeon 1952: 36, cited as Cercospora personata												x
Ascomycota	Mycosphaerellaceae		Mycosphaerella berkeleyi	W.A. Jenkins	Arachis hypogaea	Fabaceae	Chevaugeon 1956b: 80, cited as Cercospora personata							x
Ascomycota	Mycosphaerellaceae		Mycosphaerella berkeleyi	W.A. Jenkins	Arachis hypogaea	Fabaceae	Dade 1940: 230, cited as Cercospora personata				x
Ascomycota	Mycosphaerellaceae		Mycosphaerella berkeleyi	W.A. Jenkins	Arachis hypogaea	Fabaceae	Deighton 1936a: 399, cited as Cercospora personata													x
Ascomycota	Mycosphaerellaceae		Mycosphaerella berkeleyi	W.A. Jenkins	Arachis sp.	Fabaceae	Deighton 1936b: 432, cited as Cercospora personata													x
Ascomycota	Mycosphaerellaceae		Mycosphaerella berkeleyi	W.A. Jenkins	Arachis hypogaea	Fabaceae	Deighton 1956: 41, cited as Cercospora personata													x
Ascomycota	Mycosphaerellaceae		Mycosphaerella berkeleyi	W.A. Jenkins	Arachis hypogaea	Fabaceae	Drouillon 1951: 1, cited as Cercospora personata				x			x				x
Ascomycota	Mycosphaerellaceae		Mycosphaerella berkeleyi	W.A. Jenkins	Arachis hypogaea	Fabaceae	Eboh 1981: 449, cited as Cercosporidium personatum											x
Ascomycota	Mycosphaerellaceae		Mycosphaerella berkeleyi	W.A. Jenkins	Arachis hypogaea	Fabaceae	Hughes 1952a: 22, cited as Cercospora personata				x
Ascomycota	Mycosphaerellaceae		Mycosphaerella berkeleyi	W.A. Jenkins	Arachis hypogaea	Fabaceae	Kranz 1966b: 99					x
Ascomycota	Mycosphaerellaceae		Mycosphaerella berkeleyi	W.A. Jenkins	Arachis hypogaea	Fabaceae	Leather 1959: 19, cited as Cercospora personata				x
Ascomycota	Mycosphaerellaceae		Mycosphaerella berkeleyi	W.A. Jenkins	Arachis hypogaea	Fabaceae	Moreau C 1952: 86, cited as Cercospora personata												x
Ascomycota	Mycosphaerellaceae		Mycosphaerella berkeleyi	W.A. Jenkins	Arachis hypogaea	Fabaceae	Piening 1962: 20, 56, cited as Cercospora personata				x
Ascomycota	Mycosphaerellaceae		Mycosphaerella berkeleyi	W.A. Jenkins	Arachis hypogaea	Fabaceae	Resplandy et al. 1954: 2, cited as Cercospora personata							x
Ascomycota	Mycosphaerellaceae		Mycosphaerella berkeleyi	W.A. Jenkins	Arachis hypogaea	Fabaceae	Roger L 1953: 2101, cited as Cercospora personata							x							x
Ascomycota	Mycosphaerellaceae		Mycosphaerella berkeleyi	W.A. Jenkins	Arachis hypogaea	Fabaceae	Savary et al. 1988: 1005, cited as Phaeoisariopsis personata							x
Ascomycota	Mycosphaerellaceae		Mycosphaerella berkeleyi	W.A. Jenkins	Arachis hypogaea	Fabaceae	West 1938: 18, cited as Cercospora personata											x
Ascomycota	Mycosphaerellaceae		Mycosphaerella berkeleyi	W.A. Jenkins	Arachis hypogaea	Fabaceae	Yen 1978: 381, cited as Cercospora personata							x
Ascomycota	Mycosphaerellaceae	type of a new species	Mycosphaerella borreriae	J. Kranz	Borreria verticillata	Rubiaceae	Kranz 1970: 236					x
Ascomycota	Mycosphaerellaceae		Mycosphaerella brassicicola	(Duby) Lindau	Brassica oleracea	Brassicaceae	Hughes 1952a: 61				x
Ascomycota	Mycosphaerellaceae		Mycosphaerella brassicicola	(Duby) Lindau	Brassica oleracea var. botrytis	Brassicaceae	Piening 1962: 56				x
Ascomycota	Mycosphaerellaceae		Mycosphaerella coffeicola	(Cooke) J.A. Stev. & Wellman			Chupp 1954: 494, cited as Cercospora coffeicola													x
Ascomycota	Mycosphaerellaceae		Mycosphaerella coffeicola	(Cooke) J.A. Stev. & Wellman	Coffea sp.	Rubiaceae	Crous & Braun 2003: 131, cited as Cercospora coffeicola				x			x				x		x	x
Ascomycota	Mycosphaerellaceae		Mycosphaerella coffeicola	(Cooke) J.A. Stev. & Wellman	Coffea sp.	Rubiaceae	Dade 1940: 230, cited as Cercospora coffeicola				x
Ascomycota	Mycosphaerellaceae		Mycosphaerella coffeicola	(Cooke) J.A. Stev. & Wellman	Coffea arabica, Coffea canephora, Coffea liberica, Coffea robusta, Coffea stenophylla	Rubiaceae	Deighton 1936a: 405, 406, cited as Cercospora coffeicola													x
Ascomycota	Mycosphaerellaceae		Mycosphaerella coffeicola	(Cooke) J.A. Stev. & Wellman	Coffea sp.	Rubiaceae	Deighton 1936b: 432, cited as Cercospora coffeicola													x
Ascomycota	Mycosphaerellaceae		Mycosphaerella coffeicola	(Cooke) J.A. Stev. & Wellman	Coffea spp.	Rubiaceae	Deighton 1956: 29, cited as Cercospora coffeicola													x
Ascomycota	Mycosphaerellaceae		Mycosphaerella coffeicola	(Cooke) J.A. Stev. & Wellman	Coffea arabica, Coffea canephora	Rubiaceae	Kranz 1964a: 134, cited as Cercospora coffeicola					x
Ascomycota	Mycosphaerellaceae		Mycosphaerella coffeicola	(Cooke) J.A. Stev. & Wellman	Coffea spp.	Rubiaceae	Leather 1959: 15, cited as Cercospora coffeicola				x
Ascomycota	Mycosphaerellaceae		Mycosphaerella coffeicola	(Cooke) J.A. Stev. & Wellman	Coffea robusta	Rubiaceae	Piening 1962: 19, cited as Cercospora coffeicola				x
Ascomycota	Mycosphaerellaceae		Mycosphaerella coffeicola	(Cooke) J.A. Stev. & Wellman	Coffea abeokutae, Coffea liberica	Rubiaceae	Resplandy et al. 1954: 3, 4, cited as Cercospora coffeicola							x
Ascomycota	Mycosphaerellaceae		Mycosphaerella coffeicola	(Cooke) J.A. Stev. & Wellman	Coffea arabica	Rubiaceae	Roger L 1953: 2113, cited as Cercospora coffeicola														x
Ascomycota	Mycosphaerellaceae		Mycosphaerella coffeicola	(Cooke) J.A. Stev. & Wellman	Coffea arabica	Rubiaceae	West 1938: 19, cited as Cercospora coffeicola											x
Ascomycota	Mycosphaerellaceae		Mycosphaerella colocasiae	Hara	Colocasia sp.	Araceae	Kranz 1964b: 181					x
Ascomycota	Mycosphaerellaceae		Mycosphaerella cruenta	Latham	diverse genera	Fabaceae	Crous & Braun 2003: 146, cited as Pseudocercospora cruenta				x				x		x	x	x	x	x
Ascomycota	Mycosphaerellaceae		Mycosphaerella cruenta	Latham	Vigna sinensis	Fabaceae	Deighton 1956: 38, cited as Cercospora cruenta													x
Ascomycota	Mycosphaerellaceae		Mycosphaerella cruenta	Latham	Canavalia ensiformis, Vigna sinensis, Zornia latifolia	Fabaceae	Deighton 1956: 50, cited as Cercospora cruenta													x
Ascomycota	Mycosphaerellaceae		Mycosphaerella cruenta	Latham	Vigna sinensis	Fabaceae	Leather 1959: 17, cited as Cercospora cruenta				x
Ascomycota	Mycosphaerellaceae		Mycosphaerella cruenta	Latham	Calopogonium mucunoides, Canavalia obtusifolia	Fabaceae	Lenné 1990: 21													x
Ascomycota	Mycosphaerellaceae		Mycosphaerella cruenta	Latham	Canavalia ensiformis	Fabaceae	Piening 1962: 19, cited as Cercospora cruenta				x
Ascomycota	Mycosphaerellaceae	type of a new species	Mycosphaerella dennettiae	Sivan. & Okpala	Dennettia tripetala	Annonaceae	Sivanesan & Okpala 1979: 520											x
Ascomycota	Mycosphaerellaceae		Mycosphaerella eumusae	Carlier, M.-F. Zapater, Lapeyre, D.R. Jones & Mour.	Musa sp. cult.	Musaceae	Blomme et al. 2013: 14											x				authors of name unclear
Ascomycota	Mycosphaerellaceae		Mycosphaerella gastonis	(Sacc.) Lindau	Cocos nucifera	Arecaceae	Hughes 1952a: 61				x
Ascomycota	Mycosphaerellaceae		Mycosphaerella gastonis	(Sacc.) Lindau	Cocos nucifera	Arecaceae	Piening 1962: 56				x
Ascomycota	Mycosphaerellaceae		Mycosphaerella gossypina	(G.F. Atk.) Earle	Gossypium sp.	Malvaceae	Chevaugeon 1952: 42, cited as Cercospora gossypina												x
Ascomycota	Mycosphaerellaceae		Mycosphaerella gossypina	(G.F. Atk.) Earle	Gossypium sp.	Malvaceae	Crous & Braun 2003: 203, cited as Cercospora gossypina											x		x	x
Ascomycota	Mycosphaerellaceae		Mycosphaerella gossypina	(G.F. Atk.) Earle	Gossypium sp.	Malvaceae	Dade 1940: 215				x
Ascomycota	Mycosphaerellaceae		Mycosphaerella gossypina	(G.F. Atk.) Earle	Gossypium sp.	Malvaceae	Ellis 1976: 274, cited as Cercospora gossypina											x		x
Ascomycota	Mycosphaerellaceae		Mycosphaerella gossypina	(G.F. Atk.) Earle	Gossypium barbadense, Gossypium hirsutum	Malvaceae	Leather 1959: 17				x
Ascomycota	Mycosphaerellaceae		Mycosphaerella gossypina	(G.F. Atk.) Earle	Gossypium sp.	Malvaceae	Moreau C 1952: 89, cited as Cercospora gossypina												x
Ascomycota	Mycosphaerellaceae	type of a new species	Mycosphaerella guineensis	J. Kranz	Cassia alata	Fabaceae	Kranz 1970: 235					x
Ascomycota	Mycosphaerellaceae	type of a new species (syntype)	Mycosphaerella helenae	Chevaug.	Manihot esculenta	Euphorbiaceae	Chevaugeon 1956a: 36					x		x
Ascomycota	Mycosphaerellaceae	type of a new species	Mycosphaerella helenae	Chevaug.	Manihot utilissima	Euphorbiaceae	Chevaugeon 1956b: 70							x
Ascomycota	Mycosphaerellaceae		Mycosphaerella henningsii	Sivan.	Manihot sp.	Euphorbiaceae	Chevaugeon 1952: 38, cited as Cercospora henningsii									x
Ascomycota	Mycosphaerellaceae		Mycosphaerella henningsii	Sivan.	Manihot esculenta	Euphorbiaceae	Chevaugeon 1956a: 7, 109, cited as Mycosphaerella manihotis					x
Ascomycota	Mycosphaerellaceae		Mycosphaerella henningsii	Sivan.	Manihot esculenta	Euphorbiaceae	Chevaugeon 1956a: 7, 84, cited as Cercospora henningsii				x			x						x
Ascomycota	Mycosphaerellaceae		Mycosphaerella henningsii	Sivan.	Manihot utilissima	Euphorbiaceae	Chevaugeon 1956b: 70, cited as Cercospora henningsii							x
Ascomycota	Mycosphaerellaceae		Mycosphaerella henningsii	Sivan.			Chupp 1954: 220, cited as Cercospora henningsii				x									x
Ascomycota	Mycosphaerellaceae		Mycosphaerella henningsii	Sivan.	Manihot glaziovii	Euphorbiaceae	Dade 1940: 230, cited as Cercospora henningsii				x
Ascomycota	Mycosphaerellaceae		Mycosphaerella henningsii	Sivan.	Manihot utilissima	Euphorbiaceae	Dade 1940: 230, cited as Cercospora henningsii				x
Ascomycota	Mycosphaerellaceae		Mycosphaerella henningsii	Sivan.	Manihot glaziovii, Manihot utilissima	Euphorbiaceae	Deighton 1936a: 413, cited as Cercospora henningsii													x
Ascomycota	Mycosphaerellaceae		Mycosphaerella henningsii	Sivan.	Manihot sp.	Euphorbiaceae	Deighton 1936b: 432, cited as Cercospora henningsii													x
Ascomycota	Mycosphaerellaceae		Mycosphaerella henningsii	Sivan.	Manihot glaziovii	Euphorbiaceae	Deighton 1956: 24, cited as Cercospora henningsii													x
Ascomycota	Mycosphaerellaceae		Mycosphaerella henningsii	Sivan.	Manihot esculenta	Euphorbiaceae	Deighton 1956: 36, cited as Cercospora henningsii													x
Ascomycota	Mycosphaerellaceae		Mycosphaerella henningsii	Sivan.	Manihot glaziovii, Manihot utilissima	Euphorbiaceae	Hughes 1952a: 22, cited as Cercospora henningsii				x
Ascomycota	Mycosphaerellaceae		Mycosphaerella henningsii	Sivan.	Manihot utilissima	Euphorbiaceae	Kranz 1964a: 134, cited as Cercospora henningsii					x
Ascomycota	Mycosphaerellaceae		Mycosphaerella henningsii	Sivan.	Manihot utilissima	Euphorbiaceae	Kranz 1966b: 94, cited as Cercospora henningsii					x
Ascomycota	Mycosphaerellaceae		Mycosphaerella henningsii	Sivan.	Manihot utilissima	Euphorbiaceae	Leather 1959: 10, cited as Cercospora henningsii				x
Ascomycota	Mycosphaerellaceae		Mycosphaerella henningsii	Sivan.	Manihot esculenta, Manihot glaziovii	Euphorbiaceae	Piening 1962: 19, cited as Cercospora henningsii				x
Ascomycota	Mycosphaerellaceae		Mycosphaerella henningsii	Sivan.	Manihot utilissima	Euphorbiaceae	Resplandy et al. 1954: 7, cited as Cercospora henningsii							x
Ascomycota	Mycosphaerellaceae		Mycosphaerella henningsii	Sivan.	Manihot utilissima	Euphorbiaceae	Resplandy et al. 1954: 7, cited as Mycosphaerella manihotis							x
Ascomycota	Mycosphaerellaceae		Mycosphaerella henningsii	Sivan.	Manihot glaziovii, Manihot utilissima	Euphorbiaceae	West 1938: 21, cited as Cercospora henningsii											x
Ascomycota	Mycosphaerellaceae	aff.	Mycosphaerella millegrana	(Cooke) J. Schröt.	Berrya ammonilla, Christiana africana	Tiliaceae	Deighton 1956: 63, cited as aff. Cercospora microsora													x
Ascomycota	Mycosphaerellaceae	aff.	Mycosphaerella millegrana	(Cooke) J. Schröt.	diverse species of plants	Tiliaceae	Ellis 1976: 290, cited as Cercospora microsora													x
Ascomycota	Mycosphaerellaceae		Mycosphaerella musicola	R. Leach ex J.L. Mulder	Musa sp.	Musaceae	Crous & Braun 2003: 286, cited as Pseudocercospora musae				x	x	x	x				x		x	x
Ascomycota	Mycosphaerellaceae		Mycosphaerella musicola	R. Leach ex J.L. Mulder	Musa sapientium	Musaceae	Deighton 1956: 20							x
Ascomycota	Mycosphaerellaceae		Mycosphaerella musicola	R. Leach ex J.L. Mulder	Musa sp.	Musaceae	Kranz 1964a: 136					x
Ascomycota	Mycosphaerellaceae		Mycosphaerella musicola	R. Leach ex J.L. Mulder	Musa sp.	Musaceae	Kranz 1964b: 181					x
Ascomycota	Mycosphaerellaceae		Mycosphaerella musicola	R. Leach ex J.L. Mulder	Musa spp.	Musaceae	Leather 1959: 6, cited as Cercospora musae				x
Ascomycota	Mycosphaerellaceae		Mycosphaerella musicola	R. Leach ex J.L. Mulder	Musa sapientum	Musaceae	Piening 1962: 56				x
Ascomycota	Mycosphaerellaceae		Mycosphaerella musicola	R. Leach	Musa nana	Musaceae	Resplandy et al. 1954: 7, cited as Cercospora musae							x
Ascomycota	Mycosphaerellaceae	type of a new species	Mycosphaerella pneumatophorae	Kohlm.	Avicennia nitida	Avicenniaceae	Kohlmeyer J 1966: 32								x
Ascomycota	Mycosphaerellaceae		Mycosphaerella pneumatophorae	Kohlm.	Avicennia nitida	Avicenniaceae	Kohlmeyer J 1968b: 260								x
Ascomycota	Mycosphaerellaceae	type of a new species	Mycosphaerella pterocarpi	J. Kranz	Pterocarpus santalinus	Fabaceae	Kranz 1970: 238					x
Ascomycota	Mycosphaerellaceae	type of a new species	Mycosphaerella rottboelliae	J. Kranz	Rottboellia exaltata	Poaceae	Kranz 1970: 237					x
Ascomycota	Mycosphaerellaceae	type of a new species	Mycosphaerella sieberiana	Sivan.	Cassia superiana	Fabaceae	Sivanesan 1979: 157													x
Ascomycota	Mycosphaerellaceae		Mycosphaerella sp.		Cassia alata	Fabaceae	Kranz 1966b: 99					x
Ascomycota	Mycosphaerellaceae		Mycosphaerella sp.		Citrus aurantium	Rutaceae	Kranz 1966b: 99					x
Ascomycota	Mycosphaerellaceae		Mycosphaerella sp.		Panicum sp.	Poaceae	Kranz 1966b: 99					x
Ascomycota	Mycosphaerellaceae		Mycosphaerella sp.		Ricinus communis	Euphorbiaceae	Kranz 1966b: 99					x
Ascomycota	Mycosphaerellaceae		Mycosphaerella sp.		Vitex cinkowskii	Lamiaceae	Kranz 1966b: 99					x
Ascomycota	Mycosphaerellaceae		Mycosphaerella sp.		Panicum sp.	Poaceae	Lenné 1990: 99					x
Ascomycota	Mycosphaerellaceae		Mycosphaerella zeicola	G.L. Stout	Zea mays	Poaceae	Luc 1953a: 30							x
Ascomycota	Mycosphaerellaceae		Mycosphaerella zeicola	G.L. Stout	Zea mays	Poaceae	Resplandy et al. 1954: 10							x
Ascomycota	Mycosphaerellaceae		Mycovellosiella bellynckii	(Westend.) Constant.	diverse genera	Asclepiadaceae	Crous & Braun 2003: 78, cited as Passalora bellynckii				x							x		x
Ascomycota	Mycosphaerellaceae		Mycovellosiella bellynckii	(Westend.) Constant.	Cynanchum sp., Pergularia sp., or Tylophora sp.	Asclepiadaceae	Ellis 1976: 247, cited as Cercospora bellynckii				x							x		x
Ascomycota	Mycosphaerellaceae		Mycovellosiella bellynckii	(Westend.) Constant.	Cynanchum mannii	Asclepiadaceae	Hughes 1952a: 20, cited as Cercospora bellynckii													x
Ascomycota	Mycosphaerellaceae		Mycovellosiella bellynckii	(Westend.) Constant.	Pergularia daemia, Telosma africana	Apocynaceae	Hughes 1952a: 20, cited as Cercospora bellynckii				x
Ascomycota	Mycosphaerellaceae		Mycovellosiella bellynckii	(Westend.) Constant.	Pergularia daemia, Telosma africana, Tylophora sylvatica	Apocynaceae	Piening 1962: 18, cited as Cercospora bellynckii				x
Ascomycota	Mycosphaerellaceae		Mycovellosiella oryzae	(Deighton & D.E. Shaw) Deighton	Oryza sp.	Poaceae	Crous & Braun 2003: 485, cited as Ramularia oryzae											x		x
Ascomycota	Mycosphaerellaceae		Mycovellosiella oryzae	(Deighton & D.E. Shaw) Deighton	Oryza glaberrima, Oryza longistaminata	Poaceae	Deighton 1979: 25, cited as Ramularia oryzae													x
Ascomycota	Mycosphaerellaceae		Mycovellosiella oryzae	(Deighton & D.E. Shaw) Deighton	Oryza sativa	Poaceae	Deighton 1979: 25, cited as Ramularia oryzae											x
Ascomycota	Mycosphaerellaceae		Nothopassalora personata	(Berk. & M.A. Curtis) U. Braun, C. Nakash., Videira & Crous	Arachis hypogaea	Fabaceae	Crous & Braun 2003: 317-318, cited as Passalora personata	x	x	x	x	x		x	x	x	x	x	x	x	x
Ascomycota	Mycosphaerellaceae		Nothopassalora personata	(Berk. & M.A. Curtis) U. Braun, C. Nakash., Videira & Crous	Arachis hypogaea	Fabaceae	This study	x
Ascomycota	Mycosphaerellaceae		Paracercosporidium microsorum	(Sacc.) U. Braun, C. Nakash., Videira & Crous	Tilia s.	Tiliaceae	Crous & Braun 2003: 274, cited as Passalora microsora													x
Ascomycota	Mycosphaerellaceae		Passalora arachidicola	(Hori) U. Braun	Arachis hypogaea	Fabaceae	This study	x
Ascomycota	Mycosphaerellaceae		Passalora atrides	(Syd. & P. Syd.) Y.L. Guo	Bridelia sp.	Phyllanthaceae	Crous & Braun 2003: 71													x
Ascomycota	Mycosphaerellaceae		Passalora bataticola	(Cif. & Bruner) U. Braun & Crous	diverse genera	Convolvulaceae	Crous & Braun 2003: 228, cited as Cercospora ipomoeae							x						x
Ascomycota	Mycosphaerellaceae		Passalora bataticola	(Cif. & Bruner) U. Braun & Crous	Ipomoea sp.	Convolvulaceae	Crous & Braun 2003: 77											x
Ascomycota	Mycosphaerellaceae		Passalora bataticola	(Cif. & Bruner) U. Braun & Crous	Ipomoea involucrata, Ipomoea setifera	Convolvulaceae	Deighton 1936a: 412, cited as Cercospora batatas													x
Ascomycota	Mycosphaerellaceae		Passalora bataticola	(Cif. & Bruner) U. Braun & Crous	Ipomoea purpurea	Convolvulaceae	Deighton 1936a: 412, cited as Cercospora ipomoeae													x
Ascomycota	Mycosphaerellaceae		Passalora bataticola	(Cif. & Bruner) U. Braun & Crous	Ipomoea sp.	Convolvulaceae	Deighton 1936b: 431, cited as Cercospora batatas													x
Ascomycota	Mycosphaerellaceae		Passalora bataticola	(Cif. & Bruner) U. Braun & Crous	Ipomoea sp.	Convolvulaceae	Deighton 1936b: 432, cited as Cercospora ipomoeae													x
Ascomycota	Mycosphaerellaceae		Passalora bataticola	(Cif. & Bruner) U. Braun & Crous	Ipomoea alba, Ipomoea learii, Ipomoea pes-caprae, Ipomoea purpurea	Convolvulaceae	Deighton 1956: 68, cited as Cercospora ipomoeae													x
Ascomycota	Mycosphaerellaceae		Passalora bataticola	(Cif. & Bruner) U. Braun & Crous	Ipomoea biloba	Convolvulaceae	Hughes 1953: 12, cited as Cercospora batatas				x
Ascomycota	Mycosphaerellaceae		Passalora bataticola	(Cif. & Bruner) U. Braun & Crous	Ipomoea kentrocarpa	Convolvulaceae	Kranz 1966b: 94, cited as Cercospora ipomoeae					x
Ascomycota	Mycosphaerellaceae		Passalora bataticola	(Cif. & Bruner) U. Braun & Crous	Ipomoea cairica	Convolvulaceae	Yen 1974: 317, cited as Cercospora ipomoeae							x
Ascomycota	Mycosphaerellaceae		Passalora cajani	(Henn.) U. Braun & Crous	Cajanus sp.	Fabaceae	Crous & Braun 2003: 93, cited as Passalora cajani var. trichophila											x
Ascomycota	Mycosphaerellaceae		Passalora cajani	(Henn.) U. Braun & Crous	Cajanus cajan	Fabaceae	Deighton 1956: 46, cited as Cercospora cajani													x
Ascomycota	Mycosphaerellaceae		Passalora cajani	(Henn.) U. Braun & Crous	Cajanus cajan	Fabaceae	Deighton 1974: 6, cited as Mycovellosiella cajani											x		x
Ascomycota	Mycosphaerellaceae		Passalora cajani	(Henn.) U. Braun & Crous	Cajanus sp.	Fabaceae	Ellis 1971: 304, cited as Mycovellosiella cajani													x
Ascomycota	Mycosphaerellaceae		Passalora cajani	(Henn.) U. Braun & Crous	Cajanus cajan	Fabaceae	Lenné 1990: 18, cited as Mycovellosiella cajani											x		x
Ascomycota	Mycosphaerellaceae		Passalora capsicicola	(Vassiljevsky) U. Braun & F.O. Freire	Capsicum sp.	Solanaceae	Crous & Braun 2003: 103				x							x	x	x
Ascomycota	Mycosphaerellaceae		Passalora capsicicola	(Vassiljevsky) U. Braun & F.O. Freire	Capsicum sp.	Solanaceae	Ellis 1976: 323, cited as Phaeoramularia capsicicola				x							x		x
Ascomycota	Mycosphaerellaceae		Passalora christianae	(Deighton) U. Braun & Crous	Christiana africana	Tiliaceae	Crous & Braun 2003: 446				x									x
Ascomycota	Mycosphaerellaceae	type of a new species	Passalora christianae	(Deighton) U. Braun & Crous	Christiana africana	Tiliaceae	Deighton 1974: 59, cited as Mycovellosiella christianae													x
Ascomycota	Mycosphaerellaceae		Passalora christianae	(Deighton) U. Braun & Crous	Christiana africana	Tiliaceae	Deighton 1974: 59, cited as Mycovellosiella christianae				x
Ascomycota	Mycosphaerellaceae		Passalora colocasiae	(Höhn.) U. Braun	Alocasia sp. or Colocasia sp.	Araceae	Crous & Braun 2003: 132					x
Ascomycota	Mycosphaerellaceae		Passalora concors	(Casp.) U. Braun & Crous	Solanum sp.	Solanaceae	Crous & Braun 2003: 134														x
Ascomycota	Mycosphaerellaceae		Passalora costaricensis	(Syd.) U. Braun & Crous	Eupatorium sp.	Asteraceae	Crous & Braun 2003: 140							x
Ascomycota	Mycosphaerellaceae		Passalora crotonis	(Ellis & Everh.) U. Braun & Crous	Croton sp.	Euphorbiaceae	Crous & Braun 2003: 145				x
Ascomycota	Mycosphaerellaceae		Passalora crotonis	(Ellis & Everh.) U. Braun & Crous	Croton lobatus	Euphorbiaceae	Hughes 1952a: 21, cited as Cercospora crotonis														x
Ascomycota	Mycosphaerellaceae		Passalora crotonis	(Ellis & Everh.) U. Braun & Crous	Croton lobatus	Euphorbiaceae	Piening 1962: 19, cited as Cercospora crotonis				x
Ascomycota	Mycosphaerellaceae		Passalora desmodii	(Ellis & Kellerm.) U. Braun	Desmodium sp.	Fabaceae	Crous & Braun 2003: 158				x
Ascomycota	Mycosphaerellaceae		Passalora desmodii	(Ellis & Kellerm.) U. Braun	Desmodium triflorum	Fabaceae	Dade 1940: 230, cited as Cercospora desmodii f. leiocarpi				x
Ascomycota	Mycosphaerellaceae		Passalora fuscovirens	(Sacc.) U. Braun & Crous	Passiflora sp.	Passifloraceae	Crous & Braun 2003: 192														x
Ascomycota	Mycosphaerellaceae		Passalora gliricidiae	(Syd. & P. Syd.) U. Braun & Crous	Gliricidia sp.	Fabaceae	Crous & Braun 2003: 199				x							x
Ascomycota	Mycosphaerellaceae		Passalora gliricidiae	(Syd. & P. Syd.) U. Braun & Crous	Gliricidia maniculata	Fabaceae	Hughes 1953: 12, cited as Cercospora gliricidiae				x
Ascomycota	Mycosphaerellaceae		Passalora gliricidiasis	(Gonz. Frag. & Cif.) R.F. Castañeda & U. Braun	Gliricidia sepium	Fabaceae	Crous & Braun 2003: 199				x							x
Ascomycota	Mycosphaerellaceae		Passalora gliricidiasis	(Gonz. Frag. & Cif.) R.F. Castañeda & U. Braun	Gliricidia sp.	Fabaceae	Ellis 1976: 296, cited as Cercosporidium gliricidiasis				x							x
Ascomycota	Mycosphaerellaceae		Passalora gliricidiasis	(Gonz. Frag. & Cif.) R.F. Castañeda & U. Braun	Gliricidia sepium	Fabaceae	Lenné 1990: 70, cited as Cercosporidium gliricidiasis											x
Ascomycota	Mycosphaerellaceae		Passalora gliricidiasis	(Gonz. Frag. & Cif.) R.F. Castañeda & U. Braun	Gliricidia sp.	Fabaceae	Lenné 1990: 71, cited as Cercosporidium gliricidiasis											x
Ascomycota	Mycosphaerellaceae		Passalora hydrocotyles	(Ellis & Everh.) U. Braun, Delhey & Kiehr	Hydrocotyle sp.	Araliaceae	Crous & Braun 2003: 222							x
Ascomycota	Mycosphaerellaceae		Passalora hydrocotyles	(Ellis & Everh.) U. Braun, Delhey & Kiehr	Hydrocotyle bonariensis	Araliaceae	Yen 1974: 317, cited as Cercospora hydrocotyles							x
Ascomycota	Mycosphaerellaceae		Passalora janseana	(Racib.) U. Braun	diverse genera	Poaceae	Crous & Braun 2003: 231			x	x						x	x			x
Ascomycota	Mycosphaerellaceae		Passalora koepkei	(W. Krüger) U. Braun & Crous	Miscanthus sp. or Saccharum sp.	Poaceae	Crous & Braun 2003: 239				x									x
Ascomycota	Mycosphaerellaceae		Passalora lomaensis	(Deighton) U. Braun & Crous	Clematis grandiflora	Ranunculaceae	Crous & Braun 2003: 458													x
Ascomycota	Mycosphaerellaceae	type of a new species	Passalora lomaensis	(Deighton) U. Braun & Crous	Clematis grandiflora	Ranunculaceae	Deighton 1979: 32, cited as Phaeoramularia lomaensis													x
Ascomycota	Mycosphaerellaceae		Passalora manihotis	(F. Stevens & Solheim) U. Braun & Crous	Manihot sp.	Euphorbiaceae	Chevaugeon 1952: 38, cited as Ragnhildiana manihotis							x
Ascomycota	Mycosphaerellaceae		Passalora manihotis	(F. Stevens & Solheim) U. Braun & Crous	Manihot esculenta	Euphorbiaceae	Chevaugeon 1956a: 7, 88, cited as Cercospora caribaea, also cited as Ragnhildiana manihotis					x		x						x
Ascomycota	Mycosphaerellaceae		Passalora manihotis	(F. Stevens & Solheim) U. Braun & Crous	Manihot utilissima	Euphorbiaceae	Chevaugeon 1956b: 70, cited as Cercospora caribaea							x
Ascomycota	Mycosphaerellaceae		Passalora manihotis	(F. Stevens & Solheim) U. Braun & Crous	Manihot sp.	Euphorbiaceae	Crous & Braun 2003: 266				x	x		x	x			x	x	x	x
Ascomycota	Mycosphaerellaceae		Passalora manihotis	(F. Stevens & Solheim) U. Braun & Crous	Manihot utilissima	Euphorbiaceae	Dade 1940: 230, cited as Cercospora caribaea				x
Ascomycota	Mycosphaerellaceae		Passalora manihotis	(F. Stevens & Solheim) U. Braun & Crous	Manihot utilissima	Euphorbiaceae	Deighton 1936a: 413, cited as Ragnhildiana manihotis													x
Ascomycota	Mycosphaerellaceae		Passalora manihotis	(F. Stevens & Solheim) U. Braun & Crous	Manihot sp.	Euphorbiaceae	Deighton 1936b: 432, cited as Ragnhildiana manihotis													x
Ascomycota	Mycosphaerellaceae		Passalora manihotis	(F. Stevens & Solheim) U. Braun & Crous	Manihot esculenta	Euphorbiaceae	Deighton 1956: 36, cited as Cercospora caribaea													x
Ascomycota	Mycosphaerellaceae		Passalora manihotis	(F. Stevens & Solheim) U. Braun & Crous	Manihot esculenta	Euphorbiaceae	Ellis 1976: 321, cited as Phaeoramularia manihotis				x	x						x		x
Ascomycota	Mycosphaerellaceae		Passalora manihotis	(F. Stevens & Solheim) U. Braun & Crous	Manihot utilissima	Euphorbiaceae	Hughes 1952a: 21, cited as Cercospora caribaea				x
Ascomycota	Mycosphaerellaceae		Passalora manihotis	(F. Stevens & Solheim) U. Braun & Crous	Manihot utilissima	Euphorbiaceae	Kranz 1964a: 134, cited as Cercospora caribaea					x
Ascomycota	Mycosphaerellaceae		Passalora manihotis	(F. Stevens & Solheim) U. Braun & Crous	Manihot utilissima	Euphorbiaceae	Kranz 1966b: 93, cited as Cercospora caribaea					x
Ascomycota	Mycosphaerellaceae		Passalora manihotis	(F. Stevens & Solheim) U. Braun & Crous	Manihot utilissima	Euphorbiaceae	Leather 1959: 10, cited as Cercospora caribaea				x
Ascomycota	Mycosphaerellaceae		Passalora manihotis	(F. Stevens & Solheim) U. Braun & Crous	Manihot esculenta, Manihot sp.	Euphorbiaceae	Piening 1962: 18, cited as Cercospora caribaea				x
Ascomycota	Mycosphaerellaceae		Passalora manihotis	(F. Stevens & Solheim) U. Braun & Crous	Manihot utilissima	Euphorbiaceae	Resplandy et al. 1954: 7, cited as Cercospora caribaea							x
Ascomycota	Mycosphaerellaceae		Passalora manihotis	(F. Stevens & Solheim) U. Braun & Crous	Manihot esculenta	Euphorbiaceae	Roger L 1953: 2055, cited as Corynespora manihotis							x
Ascomycota	Mycosphaerellaceae		Passalora manihotis	(F. Stevens & Solheim) U. Braun & Crous	Manihot esculenta	Euphorbiaceae	Viennot-Bourgin 1959: 71, cited as Cercospora caribaea					x
Ascomycota	Mycosphaerellaceae		Passalora mucunae	(Syd. & P. Syd.) U. Braun & Mouch.	Mucuna utilis	Fabaceae	Resplandy et al. 1954: 7, cited as Cercospora mucunae							x
Ascomycota	Mycosphaerellaceae		Passalora mucunae	(Syd. & P. Syd.) U. Braun & Mouch.	Mucuna utilis	Fabaceae	Roger L 1953: 2108, cited as Cercospora mucunae							x
Ascomycota	Mycosphaerellaceae		Passalora munduleae	(Sacc., Syd. & P. Syd.) U. Braun & Crous	Mundulea suberosa	Fabaceae	Crous & Braun 2003: 285														x
Ascomycota	Mycosphaerellaceae		Passalora munduleae	(Sacc., Syd. & P. Syd.) U. Braun & Crous	Mundulea suberosa	Fabaceae	Sydow H & Sydow P 1904: 173, cited as Cercospora munduleae														x
Ascomycota	Mycosphaerellaceae		Passalora nervisequens	(J. Kranz) U. Braun & Crous	Pterocarpus erinaceus	Fabaceae	Crous & Braun 2003: 290					x
Ascomycota	Mycosphaerellaceae	type of a new species	Passalora nervisequens	(J. Kranz) U. Braun & Crous	Pterocarpus erinaceus	Fabaceae	Kranz 1968: 211, cited as Cercospora nervisequens					x
Ascomycota	Mycosphaerellaceae		Passalora oldenlandiae	(Hansf.) U. Braun & Crous	Borreria senensis or Oldenlandia sp.	Rubiaceae	Crous & Braun 2003: 297											x
Ascomycota	Mycosphaerellaceae		Passalora oldenlandiae	(Hansf.) U. Braun & Crous	Borreria sp. or Oldenlandia sp.	Rubiaceae	Ellis 1976: 322, cited as Phaeoramularia oldenlandiae											x
Ascomycota	Mycosphaerellaceae		Passalora punctum	(Delacr.) Arx	diverse genera	Apiaceae	Crous & Braun 2003: 344														x
Ascomycota	Mycosphaerellaceae		Passalora rottboelliae	(J. Kranz) U. Braun & Crous	Rottboellia exaltata	Poaceae	Crous & Braun 2003: 358					x		x
Ascomycota	Mycosphaerellaceae	type of a new species	Passalora rottboelliae	(J. Kranz) U. Braun & Crous	Rottboellia exaltata	Poaceae	Kranz 1966a: 80, cited as Cercospora rottboelliae					x
Ascomycota	Mycosphaerellaceae		Passalora rottboelliae	(J. Kranz) U. Braun & Crous	Rottboellia exaltata	Poaceae	Kranz 1966b: 95, cited as Cercospora rottboelliae					x
Ascomycota	Mycosphaerellaceae		Passalora squalidula	(Peck) U. Braun	Clematis grandiflora	Ranunculaceae	Viennot-Bourgin 1959: 78, cited as Cercospora squalidula					x
Ascomycota	Mycosphaerellaceae		Passalora tarrii	(Deighton) U. Braun & Crous	Solanum sp.	Solanaceae	Crous & Braun 2003: 397													x	x
Ascomycota	Mycosphaerellaceae		Passalora tithoniae	(R.E.D. Baker & W.T. Dale) U. Braun & Crous	Tithonia sp. or Viguiera sp.	Asteraceae	Crous & Braun 2003: 409							x
Ascomycota	Mycosphaerellaceae		Passalora tithoniae	(R.E.D. Baker & W.T. Dale) U. Braun & Crous	Tithonia sp.	Asteraceae	Ellis 1976: 319, cited as Phaeoramularia tithoniae					x
Ascomycota	Mycosphaerellaceae		Passalora tithoniae	(R.E.D. Baker & W.T. Dale) U. Braun & Crous	Tithonia diversifolia	Asteraceae	Kranz 1964a: 134, cited as Cercospora tithoniae					x
Ascomycota	Mycosphaerellaceae		Passalora tithoniae	(R.E.D. Baker & W.T. Dale) U. Braun & Crous	Tithonia diversifolia	Asteraceae	Yen 1975: 103, cited as Cercospora tithoniae							x
Ascomycota	Mycosphaerellaceae		Passalora trematis	(F. Stevens & Solheim) U. Braun & Crous	Trema sp.	Ulmaceae	Crous & Braun 2003: 408							x
Ascomycota	Mycosphaerellaceae		Passalora tylophorae	(Hansf.) U. Braun & Crous	Tylophora sp.	Asclepiadaceae	Crous & Braun 2003: 413				x
Ascomycota	Mycosphaerellaceae		Passalora vaginae	(W. Krüger) U. Braun & Crous	Saccharum sp. or Sorghum sp.	Poaceae	Crous & Braun 2003: 417				x								x	x	x
Ascomycota	Mycosphaerellaceae		Passalora vaginae	(W. Krüger) U. Braun & Crous	Saccharum sp.	Poaceae	Ellis 1976: 262, cited as Cercospora vaginae				x
Ascomycota	Mycosphaerellaceae		Passalora vaginae	(W. Krüger) U. Braun & Crous	Saccharum officinarum	Poaceae	Hughes 1953: 12, cited as Cercospora vaginae				x
Ascomycota	Mycosphaerellaceae		Passalora vaginae	(W. Krüger) U. Braun & Crous	Saccharum officinarum	Poaceae	Piening 1962: 21, cited as Cercospora vaginae				x
Ascomycota	Mycosphaerellaceae		Passalora vanderystii	(Henn.) U. Braun & Crous	Phaseolus sp. or Vigna sp.	Fabaceae	Crous & Braun 2003: 418													x
Ascomycota	Mycosphaerellaceae		Passalora vexans	(C. Massal.) U. Braun & Crous	Fragaria sp.	Rosaceae	Crous & Braun 2003: 421														x
Ascomycota	Mycosphaerellaceae	type of a new species	Periconiella anisophylleae	M.B. Ellis	Anisophyllea laurina	Anisophyllaceae	Ellis 1967: 7													x
Ascomycota	Mycosphaerellaceae		Periconiella anisophylleae	M.B. Ellis	Anisophyllea sp.	Anisophyllaceae	Ellis 1971: 298													x
Ascomycota	Mycosphaerellaceae	type of a new species	Periconiella ellisii	Merny & B. Huguenin ex M.B. Ellis	Asteridiella glabra var. coffeae	Meliolales	Ellis 1967: 10							x
Ascomycota	Mycosphaerellaceae		Periconiella ellisii	Merny & B. Huguenin	Asteridiella sp.	Meliolales	Ellis 1971: 299							x
Ascomycota	Mycosphaerellaceae	type of a new species	Periconiella leonensis	M.B. Ellis	Smilax kraussiana	Smilacaceae	Ellis 1967: 28													x
Ascomycota	Mycosphaerellaceae		Periconiella leonensis	M.B. Ellis	Cassia sp.	Fabaceae	Ellis 1971: 301													x
Ascomycota	Mycosphaerellaceae		Periconiella leonensis	M.B. Ellis	Smilax sp.	Smilacaceae	Ellis 1971: 301													x
Ascomycota	Mycosphaerellaceae	type of a new species	Periconiella leptoderridis	M.B. Ellis	Leptoderris trifoliata	Fabaceae	Ellis 1967: 32													x
Ascomycota	Mycosphaerellaceae		Periconiella leptoderridis	M.B. Ellis	Leptoderris sp.	Fabaceae	Ellis 1971: 301													x
Ascomycota	Mycosphaerellaceae	type of a new species	Periconiella santaloidis	M.B. Ellis	Santaloides afzelii	Connaraceae	Ellis 1967: 20													x
Ascomycota	Mycosphaerellaceae		Periconiella santaloidis	M.B. Ellis	Santaloides sp.	Connaraceae	Ellis 1971: 301													x
Ascomycota	Mycosphaerellaceae	type of a new species	Periconiella smeathmanniae	M.B. Ellis	Smeathmannia laevigata	Passifloraceae	Ellis 1967: 17					x
Ascomycota	Mycosphaerellaceae		Periconiella smeathmanniae	M.B. Ellis	Smeathmannia sp.	Passifloraceae	Ellis 1971: 301					x
Ascomycota	Mycosphaerellaceae		Periconiella sp.		Smeathmannia laevigata	Passifloraceae	Kranz 1966b: 100					x
Ascomycota	Mycosphaerellaceae		Pseudocercospora abelmoschi	(Ellis & Everh.) Deighton	Hibiscus spp.	Malvaceae	Crous & Braun 2003: 37				x	x						x	x	x	x
Ascomycota	Mycosphaerellaceae		Pseudocercospora abelmoschi	(Ellis & Everh.) Deighton	Hibiscus esculentus	Malvaceae	Dade 1940: 230, cited as Cercospora hibisci				x
Ascomycota	Mycosphaerellaceae		Pseudocercospora abelmoschi	(Ellis & Everh.) Deighton	Hibiscus esculentus, Hibiscus sabdariffa, Kosteletzkya grantii	Malvaceae	Deighton 1956: 43, cited as Cercospora abelmoschi													x
Ascomycota	Mycosphaerellaceae		Pseudocercospora abelmoschi	(Ellis & Everh.) Deighton	Hibiscus sp.	Malvaceae	Ellis 1976: 273, cited as Cercospora abelmoschi				x	x						x		x
Ascomycota	Mycosphaerellaceae		Pseudocercospora abelmoschi	(Ellis & Everh.) Deighton	Hibiscus esculentus	Malvaceae	Hughes 1952a: 22, cited as Cercospora hibisci				x
Ascomycota	Mycosphaerellaceae		Pseudocercospora abelmoschi	(Ellis & Everh.) Deighton	Hibiscus esculentus	Malvaceae	Kirk 1980: 1				x	x						x		x	x
Ascomycota	Mycosphaerellaceae		Pseudocercospora abelmoschi	(Ellis & Everh.) Deighton	Hibiscus esculentus	Malvaceae	Kranz 1964a: 133, cited as Cercospora abelmoschi					x
Ascomycota	Mycosphaerellaceae		Pseudocercospora abelmoschi	(Ellis & Everh.) Deighton	Hibiscus esculentus	Malvaceae	Kranz 1966b: 93, cited as Cercospora abelmoschi					x
Ascomycota	Mycosphaerellaceae		Pseudocercospora abelmoschi	(Ellis & Everh.) Deighton	Hibiscus esculentus	Malvaceae	Leather 1959: 27, cited as Cercospora abelmoschi				x
Ascomycota	Mycosphaerellaceae		Pseudocercospora abelmoschi	(Ellis & Everh.) Deighton	Hibiscus esculentus	Malvaceae	Piening 1962: 17, cited as Cercospora abelmoschi				x
Ascomycota	Mycosphaerellaceae	type of a new species	Pseudocercospora abri	Deighton	Abrus canescens	Fabaceae	Deighton 1987: 365													x
Ascomycota	Mycosphaerellaceae	type of a new species	Pseudocercospora acanthi	Deighton	Acanthus guineensis	Acanthaceae	Deighton 1987: 381													x
Ascomycota	Mycosphaerellaceae		Pseudocercospora aciculina	(Chupp) U. Braun & Crous	Ageratum sp. or Eupatorium sp.	Asteraceae	Crous & Braun 2003: 42											x
Ascomycota	Mycosphaerellaceae	type of a new species	Pseudocercospora aethiopicae	Deighton	Xylopia aethiopica	Annonaceae	Deighton 1976: 15													x
Ascomycota	Mycosphaerellaceae		Pseudocercospora ageratoides	(Ellis & Everh.) Y.L. Guo	Eupatorium sp.	Asteraceae	Crous & Braun 2003: 48							x
Ascomycota	Mycosphaerellaceae		Pseudocercospora ageratoides	(Ellis & Everh.) Y.L. Guo	Eupatorium odoratum	Asteraceae	Yen 1974: 309, cited as Cercospora ageratoides							x
Ascomycota	Mycosphaerellaceae	type of a new species	Pseudocercospora allophylicola	Deighton	Allophylus africanus	Sapindaceae	Deighton 1987: 383													x
Ascomycota	Mycosphaerellaceae		Pseudocercospora anacardii	E. Castell. & Casulli	Anacardium sp.	Anacardiaceae	Crous & Braun 2003: 56						x
Ascomycota	Mycosphaerellaceae		Pseudocercospora angolensis	(T. Carvalho & O. Mendes) Crous & U. Braun	Citrus sp.	Rutaceae	Crous & Braun 2003: 58			x		x		x				x			x
Ascomycota	Mycosphaerellaceae		Pseudocercospora anthocleistae	(J.M. Yen & Gilles) Deighton	Anthocleista procera	Gentianaceae	Deighton 1979: 12													x
Ascomycota	Mycosphaerellaceae		Pseudocercospora asystasiae	(J.M. Yen) J.M. Yen	Asystasia sp.	Acanthaceae	Crous & Braun 2003: 70							x
Ascomycota	Mycosphaerellaceae		Pseudocercospora asystasiae	(J.M. Yen) J.M. Yen	Asystasia gangetica	Acanthaceae	Yen 1974: 312, cited as Cercospora asystasiae							x
Ascomycota	Mycosphaerellaceae		Pseudocercospora atromarginalis	(G.F. Atk.) Deighton	Solanum sp.	Solanaceae	Crous & Braun 2003: 71												x
Ascomycota	Mycosphaerellaceae		Pseudocercospora avicenniicola	U. Braun & F.O. Freire	Avicennia germinans	Avicenniaceae	Piątek & Yorou 2018: 1	x
Ascomycota	Mycosphaerellaceae		Pseudocercospora balsaminae	(Syd.) Deighton	Impatiens irvingii	Balsaminaceae	Kranz 1966b: 95, cited as Cercoseptoria balsaminae					x
Ascomycota	Mycosphaerellaceae	type of a new species	Pseudocercospora baphiae	Deighton	Baphia nitida	Fabaceae	Deighton 1981: 450													x
Ascomycota	Mycosphaerellaceae		Pseudocercospora bauhiniae	(Syd. & P. Syd.) Deighton			Chupp 1954: 284, cited as Cercospora bauhiniae				x									x
Ascomycota	Mycosphaerellaceae		Pseudocercospora bauhiniae	(Syd. & P. Syd.) Deighton	Bauhinia sp.	Fabaceae	Crous & Braun 2003: 77				x
Ascomycota	Mycosphaerellaceae		Pseudocercospora bauhiniae	(Syd. & P. Syd.) Deighton	Piliostigma thonningii	Fabaceae	Hughes 1952a: 20, cited as Cercospora bauhiniae				x
Ascomycota	Mycosphaerellaceae		Pseudocercospora bauhiniae	(Syd. & P. Syd.) Deighton	Piliostigma thonningii	Fabaceae	Piening 1962: 18, cited as Cercospora bauhiniae				x
Ascomycota	Mycosphaerellaceae	type of a new species	Pseudocercospora berryae	Deighton	Berrya cordifolia, Christiana africana	Tiliaceae	Deighton 1979: 4													x
Ascomycota	Mycosphaerellaceae		Pseudocercospora borreriae	(Ellis & Everh.) Deighton	Borreria sp.	Rutaceae	Crous & Braun 2003: 85							x				x
Ascomycota	Mycosphaerellaceae		Pseudocercospora borreriae	(Ellis & Everh.) Deighton	Borreria latifolia	Rubiaceae	Yen 1975: 91, cited as Cercospora borreriae							x
Ascomycota	Mycosphaerellaceae		Pseudocercospora bradburyae	(E. Young) Deighton	Centrosema sp.	Fabaceae	Crous & Braun 2003: 87				x	x						x			x
Ascomycota	Mycosphaerellaceae		Pseudocercospora bradburyae	(E. Young) Deighton	Centrosema sp.	Fabaceae	Ellis 1976: 267, cited as Cercospora bradburyae				x	x						x
Ascomycota	Mycosphaerellaceae		Pseudocercospora bradburyae	(E. Young) Deighton	Centrosema pubescens cf.	Fabaceae	Kranz 1966b: 93, cited as Cercospora bradburyae					x
Ascomycota	Mycosphaerellaceae		Pseudocercospora bradburyae	(E. Young) Deighton	Centrosema pubescens	Fabaceae	Lenné 1990: 29				x	x						x
Ascomycota	Mycosphaerellaceae		Pseudocercospora bradburyae	E. Young	Centrosema pubescens	Fabaceae	This study	x
Ascomycota	Mycosphaerellaceae		Pseudocercospora brideliae	Deighton	Bridelia grandis	Phyllanthaceae	Deighton 1976: 40				x
Ascomycota	Mycosphaerellaceae	type of a new species	Pseudocercospora brideliae	Deighton	Bridelia micrantha	Phyllanthaceae	Deighton 1976: 40													x
Ascomycota	Mycosphaerellaceae		Pseudocercospora cajanicola	(Pavgi & R.A. Singh) Deighton	Cajanus cajan	Fabaceae	Lenné 1990: 18, cited as Cercoseptoria cajanicola													x
Ascomycota	Mycosphaerellaceae		Pseudocercospora caudata	(J. Kranz) U. Braun	Ficus indica	Moraceae	Crous & Braun 2003: 112					x
Ascomycota	Mycosphaerellaceae	type of a new species	Pseudocercospora caudata	(J. Kranz) U. Braun	Ficus sp.	Moraceae	Kranz 1966a: 73, cited as Cercospora caudata					x
Ascomycota	Mycosphaerellaceae		Pseudocercospora centrosematicola	(J.M. Yen & Lim) J.M. Yen	Centrosema pubescens	Fabaceae	Crous & Braun 2003: 115							x
Ascomycota	Mycosphaerellaceae		Pseudocercospora centrosematicola	(J.M. Yen & Lim) J.M. Yen	Centrosema pubescens	Fabaceae	Yen 1974: 315, cited as Cercospora centrosematicola							x
Ascomycota	Mycosphaerellaceae		Pseudocercospora chlorophorae	(J.M. Yen & Gilles) Deighton	Chlorophora excelsa	Moraceae	Crous & Braun 2003: 121													x
Ascomycota	Mycosphaerellaceae		Pseudocercospora chlorophoricola	(J.M. Yen & Gilles) Deighton	Chlorophora regia	Moraceae	Crous & Braun 2003: 121							x
Ascomycota	Mycosphaerellaceae		Pseudocercospora chlorophoricola	(J.M. Yen & Gilles) Deighton	Chlorophora regia	Moraceae	Deighton 1979: 12							x						x
Ascomycota	Mycosphaerellaceae	type of a new species	Pseudocercospora chlorophoricola	(J.M. Yen & Gilles) Deighton	Chlorophora regia	Moraceae	Yen 1975: 94, cited as Cercospora chlorophoricola							x
Ascomycota	Mycosphaerellaceae		Pseudocercospora chrysobalani	(Ellis & Everh.) U. Braun & Crous			Chupp 1954: 472, cited as Cercospora chrysobalani				x									x
Ascomycota	Mycosphaerellaceae		Pseudocercospora chrysobalani	(Ellis & Everh.) U. Braun & Crous	Chrysobalanus sp.	Chrysobalanaceae	Crous & Braun 2003: 122				x
Ascomycota	Mycosphaerellaceae		Pseudocercospora chrysobalani	(Ellis & Everh.) U. Braun & Crous	Chrysobalanus icaco	Chrysobalanaceae	Dade 1940: 230, cited as Cercospora chrysobalani				x
Ascomycota	Mycosphaerellaceae		Pseudocercospora chrysobalani	(Ellis & Everh.) U. Braun & Crous	Chrysobalanus icaco	Chrysobalanaceae	Piening 1962: 19, cited as Cercospora chrysobalani				x
Ascomycota	Mycosphaerellaceae		Pseudocercospora clerodendri	(I. Miyake) Deighton	Clerodendrum splendens	Lamiaceae	Viennot-Bourgin 1959: 71, cited as Cercospora clerodendri					x
Ascomycota	Mycosphaerellaceae		Pseudocercospora contraria	(Syd. & P. Syd.) Deighton			Chupp 1954: 196, cited as Cercospora contraria													x
Ascomycota	Mycosphaerellaceae		Pseudocercospora contraria	(Syd. & P. Syd.) Deighton	Dioscorea sp.	Dioscoreaceae	Crous & Braun 2003: 136				x	x						x		x	x
Ascomycota	Mycosphaerellaceae		Pseudocercospora contraria	(Syd. & P. Syd.) Deighton	Dioscorea triphylla	Dioscoreaceae	Dade 1940: 230, cited as Cercospora contraria				x
Ascomycota	Mycosphaerellaceae		Pseudocercospora contraria	(Syd. & P. Syd.) Deighton	Dioscorea dumetorum, Dioscorea hirtiflora	Dioscoreaceae	Deighton 1956: 52, cited as Cercospora contraria													x
Ascomycota	Mycosphaerellaceae		Pseudocercospora contraria	(Syd. & P. Syd.) Deighton	Dioscorea dumetorum	Dioscoreaceae	Deighton 1976: 34				x
Ascomycota	Mycosphaerellaceae		Pseudocercospora contraria	(Syd. & P. Syd.) Deighton	Dioscorea dumetorum, Dioscorea hirtiflora	Dioscoreaceae	Deighton 1976: 34					x						x		x
Ascomycota	Mycosphaerellaceae		Pseudocercospora contraria	(Syd. & P. Syd.) Deighton	Dioscorea sp.	Dioscoreaceae	Ellis 1976: 257, cited as Cercospora contraria				x	x						x		x
Ascomycota	Mycosphaerellaceae		Pseudocercospora contraria	(Syd. & P. Syd.) Deighton	Dioscorea sp.	Dioscoreaceae	Kranz 1964a: 134, cited as Cercospora contraria					x
Ascomycota	Mycosphaerellaceae		Pseudocercospora contraria	(Syd. & P. Syd.) Deighton	Dioscorea hirtiflora	Dioscoreaceae	Kranz 1964b: 176, cited as Cercospora contraria					x
Ascomycota	Mycosphaerellaceae		Pseudocercospora contraria	(Syd. & P. Syd.) Deighton	Dioscorea sp.	Dioscoreaceae	Piening 1962: 19, cited as Cercospora contraria				x
Ascomycota	Mycosphaerellaceae		Pseudocercospora cotizensis	(A.S. Mull. & Chupp) Deighton	Crotalaria sp.	Fabaceae	Crous & Braun 2003: 141					x
Ascomycota	Mycosphaerellaceae		Pseudocercospora cotizensis	(A.S. Mull. & Chupp) Deighton	Crotalaria sp.	Fabaceae	Ellis 1976: 268, cited as Cercospora cotizensis					x
Ascomycota	Mycosphaerellaceae		Pseudocercospora cotizensis	(A.S. Mull. & Chupp) Deighton	Crotalaria striata	Fabaceae	Kranz 1966b: 94, cited as Cercospora cotizensis					x
Ascomycota	Mycosphaerellaceae		Pseudocercospora cotizensis	(A.S. Mull. & Chupp) Deighton	Crotalaria mucronata	Fabaceae	Lenné 1990: 39					x
Ascomycota	Mycosphaerellaceae	type of a new species	Pseudocercospora crossopterygis	Deighton	Crossopteryx febrifuga	Rubiaceae	Deighton 1983: 10													x
Ascomycota	Mycosphaerellaceae		Pseudocercospora cruenta	(Sacc.) Deighton	Phaseolus sp., Vigna unguiculata	Fabaceae	This study	x
Ascomycota	Mycosphaerellaceae	type of a new species	Pseudocercospora cynometrae	Deighton	Cynometra leonensis	Fabaceae	Deighton 1987: 377													x
Ascomycota	Mycosphaerellaceae		Pseudocercospora dalbergiae	(S.H. Sun) J.M. Yen	Dalbergia sissoo	Fabaceae	Deighton 1987: 389													x
Ascomycota	Mycosphaerellaceae	type of a new species	Pseudocercospora deinbolliae	Deighton	Deinbollia cuneifolia	Sapindaceae	Deighton 1976: 101													x
Ascomycota	Mycosphaerellaceae	type of a new species	Pseudocercospora desmodii-salicifolii	Deighton	Desmodium salicifolius	Fabaceae	Deighton 1987: 374													x
Ascomycota	Mycosphaerellaceae		Pseudocercospora desmodii-salicifolii	Deighton	Desmodium axillare, Desmodium dichotomum	Fabaceae	Lenné 1990: 45													x
Ascomycota	Mycosphaerellaceae		Pseudocercospora dissotidis	(Chupp & Doidge) Crous & U. Braun	Dissotis incana	Melastomataceae	Viennot-Bourgin 1959: 71, cited as Cercospora dissotidis					x
Ascomycota	Mycosphaerellaceae		Pseudocercospora dolichi	(Ellis & Everh.) J.M. Yen	Vigna sinensis	Fabaceae	Bouhot 1966: 294, cited as Cercospora dolichi												x
Ascomycota	Mycosphaerellaceae		Pseudocercospora elephantopodis	(Ellis & Everh.) R.F. Castañeda & U. Braun	Elephantopus sp. or Pseudelephantopus sp.	Asteraceae	Crous & Braun 2003: 173					x
Ascomycota	Mycosphaerellaceae		Pseudocercospora elephantopodis	(Ellis & Everh.) R.F. Castañeda & U. Braun	Elephantopus mollis	Asteraceae	Kranz 1966b: 94, cited as Cercospora elephantopodis					x
Ascomycota	Mycosphaerellaceae		Pseudocercospora encephalarti	Y. Meswaet, Mangelsdorff, Yorou & M. Piepenbr.	Encephalartos barteri	Cycadaceae	Meswaet et al. 2019: 104	x
Ascomycota	Mycosphaerellaceae		Pseudocercospora entebbeensis	(Deighton) Deighton	Phyllanthus discoideus	Phyllanthaceae	Deighton 1959: 11, cited as Cercospora entebbeensis													x
Ascomycota	Mycosphaerellaceae		Pseudocercospora eupatorii	(Peck) U. Braun & R.F. Castañeda	Eupatorium odoratum	Asteraceae	Yen 1974: 315, cited as Cercospora eupatorii							x
Ascomycota	Mycosphaerellaceae		Pseudocercospora eupatorii-formosani	U. Braun & Bagyan.	diverse genera	Asteraceae	Crous & Braun 2003: 179							x
Ascomycota	Mycosphaerellaceae		Pseudocercospora fici	(Heald & F.A. Wolf) X.J. Liu & Y.L. Guo	Ficus sp.	Moraceae	Crous & Braun 2003: 184											x
Ascomycota	Mycosphaerellaceae		Pseudocercospora fijiensis	(M. Morelet) Deighton	Musa sp. cult.	Musaceae	Blomme et al. 2013: 14, cited as Mycosphaerella fijiensis				x			x				x			x
Ascomycota	Mycosphaerellaceae		Pseudocercospora fijiensis	(M. Morelet) Deighton	Musa sp.	Musaceae	Crous & Braun 2003: 185	x			x		x	x			x	x			x
Ascomycota	Mycosphaerellaceae		Pseudocercospora fijiensis	(M. Morelet) Deighton	Musa sp.	Musaceae	Koné et al. 2010: 174, cited as Mycosphaerella fijiensis							x
Ascomycota	Mycosphaerellaceae		Pseudocercospora fuligena	(Roldan) Deighton	diverse genera	Solanaceae	Crous & Braun 2003: 190			x				x				x	x		x
Ascomycota	Mycosphaerellaceae		Pseudocercospora fuligena	(Roldan) Deighton	Solanum lycopersicum	Solanaceae	Ellis 1976: 287, cited as Cercospora fuligena											x
Ascomycota	Mycosphaerellaceae		Pseudocercospora gangetici	(Bharadwaj) U. Braun	Desmodium sp.	Fabaceae	Crous & Braun 2003: 194				x
Ascomycota	Mycosphaerellaceae	type of a new species	Pseudocercospora ghanensis	Deighton	Desmodium triflorum	Fabaceae	Deighton 1976: 61				x
Ascomycota	Mycosphaerellaceae		Pseudocercospora ghanensis	Deighton	Desmodium triflorum	Fabaceae	Lenné 1990: 50				x
Ascomycota	Mycosphaerellaceae		Pseudocercospora gracilenta	(Syd.) Deighton	Dissotis elliotii, Dissotis erecta, Dissotis paucistellata	Melastomataceae	Kranz 1966b: 94, cited as Cercospora gracilenta					x
Ascomycota	Mycosphaerellaceae		Pseudocercospora griseola	(Sacc.) Crous & U. Braun	diverse genera	Fabaceae	Crous & Braun 2003: 206, cited as Phaeoisariopsis griseola				x			x				x	x	x
Ascomycota	Mycosphaerellaceae		Pseudocercospora griseola	(Sacc.) Crous & U. Braun	Phaseolus vulgaris	Fabaceae	Deighton 1956: 45, cited as Isariopsis griseola													x
Ascomycota	Mycosphaerellaceae		Pseudocercospora griseola	(Sacc.) Crous & U. Braun	Phaseolus vulgaris	Fabaceae	Hughes 1952a: 45, cited as Isariopsis griseola				x
Ascomycota	Mycosphaerellaceae		Pseudocercospora griseola	(Sacc.) Crous & U. Braun	Phaseolus spp.	Fabaceae	Leather 1959: 7, cited as Isariopsis griseola				x
Ascomycota	Mycosphaerellaceae		Pseudocercospora griseola	(Sacc.) Crous & U. Braun	Phaseolus vulgaris	Fabaceae	Piening 1962: 43, cited as Isariopsis griseola				x
Ascomycota	Mycosphaerellaceae		Pseudocercospora griseola	(Sacc.) Crous & U. Braun	Phaseolus vulgaris	Fabaceae	Resplandy et al. 1954: 8, cited as Isariopsis griseola							x
Ascomycota	Mycosphaerellaceae		Pseudocercospora griseola	(Sacc.) Crous & U. Braun	Phaseolus lunatus	Fabaceae	This study	x
Ascomycota	Mycosphaerellaceae		Pseudocercospora guianensis	(F. Stevens & Solheim) Deighton	Lantana sp.	Verbenaceae	Crous & Braun 2003: 207													x
Ascomycota	Mycosphaerellaceae	type of a new species	Pseudocercospora harunganae	Deighton	Harungana madagascariensis	Clusiaceae	Deighton 1987: 381													x
Ascomycota	Mycosphaerellaceae		Pseudocercospora helleri	(Earle) Deighton	Sphenoclea zeylanica	Campanulaceae	Crous & Braun 2003: 215				x	x								x
Ascomycota	Mycosphaerellaceae		Pseudocercospora helleri	(Earle) Deighton	Sphenoclea zeylanica	Campanulaceae	Deighton 1976: 117				x	x								x
Ascomycota	Mycosphaerellaceae		Pseudocercospora helleri	(Earle) Deighton	Sphenoclea zeylanica	Campanulaceae	Ellis 1976: 175				x	x								x
Ascomycota	Mycosphaerellaceae		Pseudocercospora helleri	(Earle) Deighton	Sphenoclea zeylanica	Campanulaceae	Piening 1962: 22, cited as Cercosporidium helleri				x
Ascomycota	Mycosphaerellaceae		Pseudocercospora heveae	(Vincens) Deighton	Hevea brasiliensis	Euphorbiaceae	Crous & Braun 2003: 217				x
Ascomycota	Mycosphaerellaceae		Pseudocercospora heveae	(Vincens) Deighton	Hevea brasiliensis	Euphorbiaceae	Deighton 1956: 32, cited as Cercospora heveae													x
Ascomycota	Mycosphaerellaceae		Pseudocercospora heveae	(Vincens) Deighton	Hevea brasiliensis	Euphorbiaceae	Leather 1959: 31, cited as Cercospora heveae				x
Ascomycota	Mycosphaerellaceae		Pseudocercospora heveae	(Vincens) Deighton	Hevea brasiliensis	Euphorbiaceae	Piening 1962: 20, cited as Cercospora heveae				x
Ascomycota	Mycosphaerellaceae		Pseudocercospora hibiscina	(Ellis & Everh.) Y.L. Guo & X.J. Liu	Abelmoschus sp. or Hibiscus sp.	Malvaceae	Crous & Braun 2003: 217													x
Ascomycota	Mycosphaerellaceae	type of a new species	Pseudocercospora hymenocardiae	Deighton	Hymenocardia heudelotii	Euphorbiaceae	Deighton 1987: 377													x
Ascomycota	Mycosphaerellaceae		Pseudocercospora jahnii	(Syd.) U. Braun & Crous	Tecoma pentaphylla	Bignoniaceae	Bouhot 1966: 295, cited as Cercospora jahnii												x
Ascomycota	Mycosphaerellaceae		Pseudocercospora jahnii	(Syd.) U. Braun & Crous	Tabebuia sp.	Bignoniaceae	Crous & Braun 2003: 231												x
Ascomycota	Mycosphaerellaceae		Pseudocercospora jasminicola	A.S. Mull. & Chupp ex Deighton	diverse genera	diverse families	Crous & Braun 2003: 231, cited as Acarocybella jasminicola				x
Ascomycota	Mycosphaerellaceae		Pseudocercospora jasminicola	A.S. Mull. & Chupp ex Deighton	Glyphaea lateriflora	Tiliaceae	Ellis 1960: 7, cited as Acarocybella jasminicola				x
Ascomycota	Mycosphaerellaceae		Pseudocercospora jasminicola	A.S. Mull. & Chupp ex Deighton	on leaves		Ellis 1971: 372, cited as Acarocybella jasminicola				x
Ascomycota	Mycosphaerellaceae		Pseudocercospora jasminicola	A.S. Mull. & Chupp ex Deighton	Glyphaea brevis	Malvaceae	Piening 1962: 3, cited as Acarocybella jasminicola				x
Ascomycota	Mycosphaerellaceae		Pseudocercospora jussiaeae	(G.F. Atk.) Deighton	Jussiaea sp.	Onagraceae	Viennot-Bourgin 1959: 72, cited as Cercospora jussiaeae					x
Ascomycota	Mycosphaerellaceae	type of a new species	Pseudocercospora kenemensis	Deighton	Terminalia ivorensis, Terminalia superba	Combretaceae	Deighton 1976: 23													x
Ascomycota	Mycosphaerellaceae		Pseudocercospora kirganeliae	(Thirum. & Govindu) Deighton	Phyllanthus reticulatus	Phyllanthaceae	Crous & Braun 2003: 238													x
Ascomycota	Mycosphaerellaceae		Pseudocercospora kirganeliae	(Thirum. & Govindu) Deighton	Phyllanthus sp.	Phyllanthaceae	Deighton 1959: 18, cited as Cercospora kirganeliae													x
Ascomycota	Mycosphaerellaceae	type of a new species	Pseudocercospora leonensis	(Deighton) Deighton	Phyllanthus discoideus	Phyllanthaceae	Deighton 1959: 14, cited as Cercospora leonensis													x
Ascomycota	Mycosphaerellaceae	type of a new species	Pseudocercospora macarangicola	Deighton	Macaranga hurifolia	Euphorbiaceae	Deighton 1976: 49													x
Ascomycota	Mycosphaerellaceae		Pseudocercospora marsdeniae	(Hansf.) Deighton	diverse genera	Asclepiadaceae	Crous & Braun 2003: 268				x
Ascomycota	Mycosphaerellaceae		Pseudocercospora marsdeniae	(Hansf.) Deighton	Marsdenia latifolia	Apocynaceae	Piening 1962: 20, cited as Cercospora marsdeniae				x
Ascomycota	Mycosphaerellaceae		Pseudocercospora melochiae	(Henn.) Deighton	Melochia sp. or Waltheria sp.	Sterculiaceae	Crous & Braun 2003: 271				x	x								x
Ascomycota	Mycosphaerellaceae		Pseudocercospora mitracarpicola	(J.M. Yen & Gilles) U. Braun & Crous	Mitracarpus scaber	Rubiaceae	Crous & Braun 2003: 277							x
Ascomycota	Mycosphaerellaceae	type of a new species	Pseudocercospora mitracarpicola	(J.M. Yen & Gilles) U. Braun & Crous	Mitracarpus scaber	Rubiaceae	Yen 1975: 100, cited as Cercospora mitracarpicola							x
Ascomycota	Mycosphaerellaceae		Pseudocercospora mungo	Deighton	Vigna mungo	Fabaceae	Deighton 1979: 6											x
Ascomycota	Mycosphaerellaceae	type of a new species	Pseudocercospora newtonensis	(Deighton) Deighton	Phyllanthus discoideus	Phyllanthaceae	Deighton 1959: 11, cited as Cercospora newtonensis													x
Ascomycota	Mycosphaerellaceae	cf.	Pseudocercospora nigricans	(Cooke) Deighton	Cassia sieberiana, Cynometra leonensis	Fabaceae	Deighton 1956: 63, cited as cf. Cercospora nigricans													x
Ascomycota	Mycosphaerellaceae	cf.	Pseudocercospora nigricans	(Cooke) Deighton	Cassia sp.	Fabaceae	Ellis 1976: 267, cited as Cercospora nigricans													x
Ascomycota	Mycosphaerellaceae	type of a new species	Pseudocercospora njalaensis	Deighton	Chlorophora regia	Moraceae	Deighton 1987: 381													x
Ascomycota	Mycosphaerellaceae		Pseudocercospora ocellata	(Deighton) Deighton	Camellia sinensis	Theaceae	Deighton 1983: 2, cited as Cercoseptoria ocellata											x
Ascomycota	Mycosphaerellaceae		Pseudocercospora panacis	(Thirum. & Chupp) Y.L. Guo & X.J. Liu	Kalopanax sp. or Polyscias sp.	Araliaceae	Crous & Braun 2003: 305													x
Ascomycota	Mycosphaerellaceae		Pseudocercospora pentatropidis	(S.A. Khan) Deighton	diverse genera	Rutaceae	Crous & Braun 2003: 314												x
Ascomycota	Mycosphaerellaceae		Pseudocercospora phyllanthi	(Chupp) Deighton	Phyllanthus sp.	Phyllanthaceae	Crous & Braun 2003: 321				x			x						x
Ascomycota	Mycosphaerellaceae		Pseudocercospora phyllanthi	(Chupp) Deighton	Phyllanthus amarus	Phyllanthaceae	Deighton 1959: 10, cited as Cercospora phyllanthi				x									x
Ascomycota	Mycosphaerellaceae		Pseudocercospora phyllanthi	(Chupp) Deighton	Phyllanthus niruroides	Phyllanthaceae	Deighton 1959: 10, cited as Cercospora phyllanthi													x
Ascomycota	Mycosphaerellaceae		Pseudocercospora phyllanthi	(Chupp) Deighton	Phyllanthus penthandrus	Phyllanthaceae	Deighton 1979: 13							x
Ascomycota	Mycosphaerellaceae		Pseudocercospora phyllanthi	(Chupp) Deighton	Phyllanthus amarus	Phyllanthaceae	Piening 1962: 20, cited as Cercospora phyllanthi				x
Ascomycota	Mycosphaerellaceae		Pseudocercospora phyllanthi	(Chupp) Deighton	Phyllanthus niruroides	Phyllanthaceae	Yen 1974: 318, cited as Cercospora phyllanthi							x
Ascomycota	Mycosphaerellaceae		Pseudocercospora pittieri	(Syd.) Deighton	Erythrina sp.	Fabaceae	Crous & Braun 2003: 326					x
Ascomycota	Mycosphaerellaceae		Pseudocercospora polysciadis	(S.H. Sun) J.M. Yen	Polyscias sp.	Asteraceae	Crous & Braun 2003: 332							x
Ascomycota	Mycosphaerellaceae		Pseudocercospora polysciadis	(S.H. Sun) J.M. Yen	Polyscias guilfoylei var. marginata	Araliaceae	Yen 1974: 320, cited as Cercospora polysciatis							x
Ascomycota	Mycosphaerellaceae		Pseudocercospora polysciadis	(S.H. Sun) J.M. Yen	Polyscias guilfoylei	Araliaceae	Yen 1978: 383							x
Ascomycota	Mycosphaerellaceae	aff.	Pseudocercospora psidii	(Rangel) R.F. Castañeda & U. Braun	Psidium guayaba	Myrtaceae	Deighton 1956: 30, cited as Cercospora psidii													x
Ascomycota	Mycosphaerellaceae	type of a new species	Pseudocercospora psorospermi	Deighton	Psorospermum alternifolium, Psorospermum febrifugum	Clusiaceae	Deighton 1979: 7													x
Ascomycota	Mycosphaerellaceae		Pseudocercospora puderi	B.H. Davis ex Deighton	Rosa sp.	Rosaceae	Crous & Braun 2003: 341													x
Ascomycota	Mycosphaerellaceae		Pseudocercospora puderi	B.H. Davis ex Deighton	Rosa sp.	Rosaceae	Deighton 1976: 92													x
Ascomycota	Mycosphaerellaceae		Pseudocercospora pulviniformis	(J. Kranz) Deighton	Erythrina sp.	Fabaceae	Crous & Braun 2003: 342													x
Ascomycota	Mycosphaerellaceae	type of a new species	Pseudocercospora pulviniformis	(J. Kranz) Deighton	Erythrina senegalensis	Fabaceae	Kranz 1966a: 77, cited as Cercospora pulviniformis													x
Ascomycota	Mycosphaerellaceae		Pseudocercospora pulviniformis	(J. Kranz) Deighton	Erythrina senegalensis	Fabaceae	Kranz 1966a: 77, cited as Cercospora pulviniformis					x
Ascomycota	Mycosphaerellaceae	type of a new species	Pseudocercospora pulviniformis	(J. Kranz) Deighton	Erythrina senegalensis	Fabaceae	Kranz 1966b: 95, cited as Cercospora pulviniformis					x
Ascomycota	Mycosphaerellaceae		Pseudocercospora pulviniformis	(J. Kranz) Deighton	Erythrina senegalensis	Fabaceae	Lenné 1990: 67					x								x
Ascomycota	Mycosphaerellaceae		Pseudocercospora purpurea	(Cooke) Deighton	Persea sp.	Lauraceae	Crous & Braun 2003: 345					x		x
Ascomycota	Mycosphaerellaceae		Pseudocercospora purpurea	(Cooke) Deighton	Persea gratissima	Lauraceae	Kranz 1964b: 176, cited as Cercospora purpurea					x
Ascomycota	Mycosphaerellaceae		Pseudocercospora ranjita	(S. Chowdhury) Deighton	Gmelina sp.	Verbenaceae	Crous & Braun 2003: 201, cited as Pseudocercospora gmelinae							x
Ascomycota	Mycosphaerellaceae	type of a new species (synonym)	Pseudocercospora ranjita	(S. Chowdhury) Deighton	Gmelina arborea	Verbenaceae	Yen 1975: 98, cited as Cercospora gmelinae							x
Ascomycota	Mycosphaerellaceae		Pseudocercospora ranjita	(S. Chowdhury) Deighton	Gmelina arborea	Verbenaceae	Yen 1978: 383, cited as Pseudocercospora gmelinae							x
Ascomycota	Mycosphaerellaceae	type of a new species	Pseudocercospora rauvolfiae	Deighton	Rauvolfia vomitoria	Apocynaceae	Deighton 1983: 11													x
Ascomycota	Mycosphaerellaceae		Pseudocercospora rauvolfiae	Deighton	Rauvolfia vomitoria	Apocynaceae	Deighton 1983: 11					x
Ascomycota	Mycosphaerellaceae		Pseudocercospora rhigiocaryae	(J.M. Yen & Gilles) J.M. Yen	Rhigiocarya racemifera	Menispermaceae	Crous & Braun 2003: 351							x
Ascomycota	Mycosphaerellaceae	type of a new species	Pseudocercospora rhigiocaryae	(J.M. Yen & Gilles) J.M. Yen	Rhigiocarya racemifera	Menispermaceae	Yen 1975: 102, cited as Cercospora rhigiocaryae							x
Ascomycota	Mycosphaerellaceae		Pseudocercospora rhigiocaryae	(J.M. Yen & Gilles) J.M. Yen	Rhigiocarya racemifera	Menispermaceae	Yen 1978: 383							x
Ascomycota	Mycosphaerellaceae	type of a new species	Pseudocercospora rhizophoricola	Deighton	Rhizophora racemosa	Rhizophoraceae	Deighton 1976: 88													x
Ascomycota	Mycosphaerellaceae		Pseudocercospora riachueli	(Speg.) Deighton	Cayratia sp. or Vitis sp.	Vitaceae	Crous & Braun 2003: 354													x
Ascomycota	Mycosphaerellaceae		Pseudocercospora riachueli	(Speg.) Deighton	Cissus aralioides	Vitaceae	Deighton 1976: 131													x
Ascomycota	Mycosphaerellaceae		Pseudocercospora riachueli	(Speg.) Deighton	Cissus sp., Vitis sp.	Vitaceae	Ellis 1976: 293, cited as Cercospora riachueli													x
Ascomycota	Mycosphaerellaceae		Pseudocercospora sarcocephali	(Vienn.-Bourg.) Deighton	Sarcocephalus sp. or Uncaria sp.	Rubiaceae	Crous & Braun 2003: 366					x
Ascomycota	Mycosphaerellaceae	type of a new species	Pseudocercospora sarcocephali	(Vienn.-Bourg.) Deighton	Sarcocephalus esculentus	Rubiaceae	Viennot-Bourgin 1959: 74, cited as Cercospora sarcocephali					x
Ascomycota	Mycosphaerellaceae		Pseudocercospora scitula	(Syd.) Deighton	Annona sp.	Annonaceae	Crous & Braun 2003: 369				x
Ascomycota	Mycosphaerellaceae		Pseudocercospora scitula	(Syd.) Deighton	Annona senegalensis	Annonaceae	Piening 1962: 21, cited as Cercospora scitula				x
Ascomycota	Mycosphaerellaceae	type of a new species	Pseudocercospora sennicola	Y. Meswaet, Mangelsdorff, Yorou & M. Piepenbr.	Senna occidentalis	Fabaceae	This study	x
Ascomycota	Mycosphaerellaceae		Pseudocercospora serpentinae	(Pandotra & A. Husain) Deighton	diverse genera	Pedaliaceae	Crous & Braun 2003: 375				x	x						x		x	x
Ascomycota	Mycosphaerellaceae	type of a new species	Pseudocercospora sicerariae	Deighton	Lagenaria siceraria	Cucurbitaceae	Deighton 1976: 26													x
Ascomycota	Mycosphaerellaceae		Pseudocercospora sidae	(Henn.) Deighton	Sida sp.	Malvaceae	Viennot-Bourgin 1959: 76, cited as Cercospora sidae					x
Ascomycota	Mycosphaerellaceae		Pseudocercospora stahlii	(F. Stevens) Deighton	Passiflora sp.	Passifloraceae	Crous & Braun 2003: 386							x
Ascomycota	Mycosphaerellaceae		Pseudocercospora stahlii	(F. Stevens) Deighton	Passiflora foetida	Passifloraceae	Yen 1974: 320, cited as Cercospora stahlii							x
Ascomycota	Mycosphaerellaceae		Pseudocercospora stereospermicola	Srisk. & Sivan.	Stereospermum acuminatissimum	Bignoniaceae	Deighton 1981: 453													x
Ascomycota	Mycosphaerellaceae		Pseudocercospora stizolobii	(Syd. & P. Syd.) Deighton			Chupp 1954: 335, cited as Cercospora stizolobii													x
Ascomycota	Mycosphaerellaceae		Pseudocercospora stizolobii	(Syd. & P. Syd.) Deighton	Mucuna sp. or Stizolobium sp.	Fabaceae	Crous & Braun 2003: 389				x							x		x	x
Ascomycota	Mycosphaerellaceae		Pseudocercospora stizolobii	(Syd. & P. Syd.) Deighton	Mucuna aterrima, Mucuna pruriens	Fabaceae	Deighton 1936a: 414, cited as Cercospora stizolobii													x
Ascomycota	Mycosphaerellaceae		Pseudocercospora stizolobii	(Syd. & P. Syd.) Deighton	Mucuna sp., Stizolobium sp.	Fabaceae	Deighton 1936b: 432, cited as Cercospora stizolobii													x
Ascomycota	Mycosphaerellaceae		Pseudocercospora stizolobii	(Syd. & P. Syd.) Deighton	Mucuna cochinchinensis, Mucuna pruriens, Mucuna pruriens var. utilis	Fabaceae	Deighton 1956: 44, cited as Cercospora stizolobii													x
Ascomycota	Mycosphaerellaceae		Pseudocercospora stizolobii	(Syd. & P. Syd.) Deighton	diverse species of plants	Fabaceae	Ellis 1976: 270, cited as Cercospora stizolobii				x							x		x
Ascomycota	Mycosphaerellaceae		Pseudocercospora stizolobii	(Syd. & P. Syd.) Deighton	Mucuna pruriens	Fabaceae	Kranz 1964b: 177, cited as Cercospora stizolobii					x
Ascomycota	Mycosphaerellaceae		Pseudocercospora stizolobii	(Syd. & P. Syd.) Deighton	Mucuna spp.	Fabaceae	Leather 1959: 25, cited as Cercospora stizolobii				x
Ascomycota	Mycosphaerellaceae		Pseudocercospora stizolobii	(Syd. & P. Syd.) Deighton	Mucuna sp.	Fabaceae	Piening 1962: 21, cited as Cercospora stizolobii				x
Ascomycota	Mycosphaerellaceae		Pseudocercospora stizolobii	(Syd. & P. Syd.) Deighton	Mucuna sp.	Fabaceae	Viennot-Bourgin 1959: 78, cited as Cercospora stizolobii					x
Ascomycota	Mycosphaerellaceae		Pseudocercospora stizolobii	(Syd. & P. Syd.) Deighton	Mucuna aterrima	Fabaceae	West 1938: 21, cited as Cercospora stizolobii											x
Ascomycota	Mycosphaerellaceae		Pseudocercospora subsessilis	(Syd. & P. Syd.) Deighton	Azadirachta sp., Melia sp., or Swietenia sp.	Meliaceae	Crous & Braun 2003: 392													x
Ascomycota	Mycosphaerellaceae		Pseudocercospora subsessilis	(Syd. & P. Syd.) Deighton	Melia azederach	Meliaceae	Deighton 1956: 69, cited as Cercospora subsessilis													x
Ascomycota	Mycosphaerellaceae		Pseudocercospora subsessilis	(Syd. & P. Syd.) Deighton	Azadirachta sp., Melia sp.	Meliaceae	Ellis 1976: 276, cited as Cercospora subsessilis													x
Ascomycota	Mycosphaerellaceae		Pseudocercospora subsessilis	(Syd. & P. Syd.) Deighton	Melia azedarach	Meliaceae	Roger L 1953: 2127, cited as Cercosporina subsessilis							x
Ascomycota	Mycosphaerellaceae	type of a new species	Pseudocercospora tabei	Y. Meswaet, Mangelsdorff, Yorou & M. Piepenbr.	Vigna unguiculata	Fabaceae	This study	x
Ascomycota	Mycosphaerellaceae		Pseudocercospora tacazzeae	(J.M. Yen & Gilles) J.M. Yen	Tacazzea apiculata	Asclepiadaceae	Crous & Braun 2003: 395							x
Ascomycota	Mycosphaerellaceae		Pseudocercospora tacazzeae	(J.M. Yen & Gilles) J.M. Yen	Tacazzea apiculata	Asclepiadaceae	Deighton 1979: 13, cited as Cercospora tacazzeae							x
Ascomycota	Mycosphaerellaceae	type of a new species	Pseudocercospora tacazzeae	(J.M. Yen & Gilles) J.M. Yen	Tacazzea apiculata	Asclepiadaceae	Yen 1974: 320, cited as Cercospora tacazzeae							x
Ascomycota	Mycosphaerellaceae		Pseudocercospora tacazzeae	(J.M. Yen & Gilles) J.M. Yen	Tacazzea apiculata	Asclepiadaceae	Yen 1978: 383							x
Ascomycota	Mycosphaerellaceae		Pseudocercospora terminaliae	(Syd.) Deighton	Terminalia sp.	Combretaceae	Crous & Braun 2003: 399, cited as Prathigada terminaliae													x
Ascomycota	Mycosphaerellaceae		Pseudocercospora timorensis	(Cooke) Deighton	Ipomoea sp.	Convolvulaceae	Crous & Braun 2003: 404				x									x
Ascomycota	Mycosphaerellaceae		Pseudocercospora timorensis	(Cooke) Deighton	Ipomoea batatas, Ipomoea involucrata, Ipomoea setifera	Convolvulaceae	Deighton 1956: 49, cited as Cercospora timorensis													x
Ascomycota	Mycosphaerellaceae		Pseudocercospora timorensis	(Cooke) Deighton	Ipomoea sp.	Convolvulaceae	Ellis 1976: 253, cited as Cercospora timorensis				x	x								x
Ascomycota	Mycosphaerellaceae		Pseudocercospora timorensis	(Cooke) Deighton	Ipomoea involucrata	Convolvulaceae	Kranz 1964b: 177, cited as Cercospora timorensis					x
Ascomycota	Mycosphaerellaceae		Pseudocercospora timorensis	(Cooke) Deighton	Panicum afzelii	Poaceae	Kranz 1967: 28, cited as Cercospora timorensis					x
Ascomycota	Mycosphaerellaceae		Pseudocercospora timorensis	(Cooke) Deighton	Clappertonia ficifolia	Malvaceae	Kranz 1967: 28, cited as Cercospora timorensis					x
Ascomycota	Mycosphaerellaceae		Pseudocercospora timorensis	(Cooke) Deighton	Ipomoea pileata, cited as Ipomoea involucrata	Convolvulaceae	Kranz 1967: 28, cited as Cercospora timorensis					x
Ascomycota	Mycosphaerellaceae		Pseudocercospora timorensis	(Cooke) Deighton	Ipomoea biloba	Convolvulaceae	Piening 1962: 21, cited as Cercospora timorensis				x
Ascomycota	Mycosphaerellaceae		Pseudocercospora trematicola	(J.M. Yen) Deighton	Trema sp.	Ulmaceae	Crous & Braun 2003: 408				x			x						x
Ascomycota	Mycosphaerellaceae		Pseudocercospora trematicola	(J.M. Yen) Deighton	Trema guineensis	Ulmaceae	Deighton 1979: 9, cited as Cercospora trematicola				x			x						x
Ascomycota	Mycosphaerellaceae	type of a new species	Pseudocercospora trematis-guineensis	(J.M. Yen & Gilles) J.M. Yen	Trema guineensis	Ulmaceae	Yen 1974: 322, cited as Cercospora trematis-guineensis							x
Ascomycota	Mycosphaerellaceae		Pseudocercospora trematis-guineensis	(J.M. Yen & Gilles) J.M. Yen	Trema guineensis	Ulmaceae	Yen 1978: 383							x
Ascomycota	Mycosphaerellaceae		Pseudocercospora triumfettigena	(J.M. Yen & Gilles) Deighton	Triumfetta sp.	Tiliaceae	Crous & Braun 2003: 412				x			x						x
Ascomycota	Mycosphaerellaceae		Pseudocercospora triumfettigena	(J.M. Yen & Gilles) Deighton	Triumfetta dubia, Triumfetta rhomboidea	Tiliaceae	Deighton 1976: 127													x
Ascomycota	Mycosphaerellaceae		Pseudocercospora triumfettigena	(J.M. Yen & Gilles) Deighton	Triumfetta rhomboidea	Tiliaceae	Deighton 1976: 127				x
Ascomycota	Mycosphaerellaceae		Pseudocercospora triumfettigena	(J.M. Yen & Gilles) Deighton	Triumfetta rhomboidea	Tiliaceae	Yen 1974: 323, cited as Cercospora triumfettigena							x
Ascomycota	Mycosphaerellaceae		Pseudocercospora ubi	(Racib.) Deighton	Dioscorea sp.	Dioscoreaceae	Crous & Braun 2003: 414														x
Ascomycota	Mycosphaerellaceae		Pseudocercospora ulei	(Henn.) Hora Júnior & Mizubuti	Hevea brasiliensis	Euphorbiaceae	Leather 1959: 31, cited as Melanopsammopsis ulei				x
Ascomycota	Mycosphaerellaceae	type of a new species	Pseudocercospora urariicola	Deighton	Uraria picta	Fabaceae	Deighton 1987: 371													x
Ascomycota	Mycosphaerellaceae		Pseudocercospora vataireae	(Henn.) U. Braun & F.O. Freire	Pterocarpus erinaceus	Fabaceae	Viennot-Bourgin 1959: 78, cited as Cercospora vataireae					x
Ascomycota	Mycosphaerellaceae	type of a new species	Pseudocercospora vignae-reticulatae	Deighton	Vigna reticulata	Fabaceae	Deighton 1976: 68													x
Ascomycota	Mycosphaerellaceae	type of a new species	Pseudocercospora vignae-reticulatae	Deighton	Vigna reticulata cf.	Fabaceae	Deighton 1976: 68				x
Ascomycota	Mycosphaerellaceae		Pseudocercospora vignae-reticulatae	Deighton	Vigna reticulata	Fabaceae	Lenné 1990: 146													x
Ascomycota	Mycosphaerellaceae	type of a new species	Pseudocercospora violae	Deighton	Viola sp.	Violaceae	Deighton 1987: 374													x
Ascomycota	Mycosphaerellaceae		Pseudocercospora waltheriae	(Thirum. & Chupp) Deighton	Waltheria indica	Malvaceae	Crous & Braun 2003: 428				x
Ascomycota	Mycosphaerellaceae		Pseudocercospora waltheriae	(Thirum. & Chupp) Deighton	Waltheria americana	Malvaceae	Hughes 1953: 12, cited as Cercospora waltheriae														x
Ascomycota	Mycosphaerellaceae		Pseudocercospora waltheriae	(Thirum. & Chupp) Deighton	Waltheria indica	Malvaceae	Piening 1962: 21, cited as Cercospora waltheriae				x
Ascomycota	Mycosphaerellaceae		Pseudocercospora zorniae	(J.M. Yen & Gilles) Deighton	Zornia latifolia	Fabaceae	Crous & Braun 2003: 435							x
Ascomycota	Mycosphaerellaceae		Pseudocercospora zorniae	(J.M. Yen & Gilles) Deighton	Zornia latifolia	Fabaceae	Lenné 1990: 148													x
Ascomycota	Mycosphaerellaceae		Pseudocercosporella sesami-indici	U. Braun	Sesamum sp.	Pedaliaceae	Crous & Braun 2003: 375, cited as Pseudocercospora sesami											x		x
Ascomycota	Mycosphaerellaceae		Pseudocercosporella sesami-indici	U. Braun	Sesamum indicum	Pedaliaceae	Deighton 1976: 163, cited as Cercoseptoria sesami			x								x
Ascomycota	Mycosphaerellaceae		Ramularia gossypii	(Speg.) Cif.	Gossypium barbadense, Gossypium hirsutum	Malvaceae	Leather 1959: 17, cited as Ramularia areola				x
Ascomycota	Mycosphaerellaceae		Ramularia gossypii	(Speg.) Cif.	Gossypium herbaceum	Malvaceae	Piening 1962: 74, cited as Ramularia areola				x
Ascomycota	Mycosphaerellaceae		Ramularia gossypii	(Speg.) Cif.	Gossypium spp.	Malvaceae	Resplandy et al. 1954: 6, cited as Cercosporella gossypii							x
Ascomycota	Mycosphaerellaceae		Ramularia gossypii	(Speg.) Cif.	Gossypium spp.	Malvaceae	Resplandy et al. 1954: 6, cited as Ramularia areola							x
Ascomycota	Mycosphaerellaceae		Ramularia gossypii	(Speg.) Cif.	Gossypium hirsutum, Gossypium peruvianum, Gossypium vitifolium	Malvaceae	West 1938: 20, cited as Ramularia areola											x
Ascomycota	Mycosphaerellaceae		Ramularia sp.		Oryza barthii, Oryza glaberrima	Poaceae	Deighton 1956: 18													x
Ascomycota	Mycosphaerellaceae		Ramularia sp.		Andropogon gayanus, Andropogon tectorum	Poaceae	Lenné & Calderon 1989: 194											x
Ascomycota	Mycosphaerellaceae		Ramularia sp.		Andropogon tectorum	Poaceae	Lenné 1990: 7													x
Ascomycota	Mycosphaerellaceae		Ramulispora alloteropsidis	Thirum. & Naras.	Pennisetum pedicellatum	Poaceae	Lenné 1990: 110				x
Ascomycota	Mycosphaerellaceae		Ramulispora alloteropsidis	Thirum. & Naras.	Pennisetum polystachyon	Poaceae	Lenné 1990: 110											x
Ascomycota	Mycosphaerellaceae		Ramulispora alloteropsidis	Thirum. & Naras.	Pennisetum purpureum	Poaceae	Lenné 1990: 111											x
Ascomycota	Mycosphaerellaceae		Ramulispora alloteropsidis	Thirum. & Naras.	Pennisetum sp.	Poaceae	Lenné 1990: 114				x
Ascomycota	Mycosphaerellaceae		Ramulispora sorghi	(Ellis & Everh.) L.S. Olive & Lefebvre	Sorghum bicolor	Poaceae	Kutama et al. 2010: 310-311											x
Ascomycota	Mycosphaerellaceae		Ramulispora sorghi	(Ellis & Everh.) L.S. Olive & Lefebvre	Sorghum spp.	Poaceae	Leather 1959: 21				x
Ascomycota	Mycosphaerellaceae		Ramulispora sorghi	(Ellis & Everh.) L.S. Olive & Lefebvre	Sorghum bicolor	Poaceae	Marley et al. 2002: 422	x	x			x		x		x	x	x			x
Ascomycota	Mycosphaerellaceae		Ramulispora sorghi	(Ellis & Everh.) L.S. Olive & Lefebvre	Sorghum sp.	Poaceae	Piening 1962: 74				x
Ascomycota	Mycosphaerellaceae		Ramulispora sorghi	(Ellis & Everh.) L.S. Olive & Lefebvre	Sorghum sp., seeds	Poaceae	Richardson 1990: 0340		x
Ascomycota	Mycosphaerellaceae	type of a new species	Ramulispora sorghicola	E. Harris	Sorghum vulgare	Poaceae	Harris 1960: 80											x
Ascomycota	Mycosphaerellaceae		Ramulispora sorghicola	E. Harris	Sorghum bicolor	Poaceae	Marley et al. 2002: 422	x	x			x		x		x	x	x			x
Ascomycota	Mycosphaerellaceae		Ramulispora sorghicola	E. Harris	Sorghum vulgare	Poaceae	Piening 1962: 74				x
Ascomycota	Mycosphaerellaceae		Ramulispora sp.		Pennisetum typhoides	Poaceae	Lenné 1990: 114										x	x
Ascomycota	Mycosphaerellaceae		Rhabdospora avicenniae	Kohlm. & E. Kohlm.	Avicennia africana	Avicenniaceae	Kohlmeyer J & Kohlmeyer E 1971: 853								x
Ascomycota	Mycosphaerellaceae		Rhabdospora sp.		Manihot esculenta	Euphorbiaceae	Chevaugeon 1950: 4							x
Ascomycota	Mycosphaerellaceae		Rhabdospora sp.		Manihot sp.	Euphorbiaceae	Chevaugeon 1952: 39									x
Ascomycota	Mycosphaerellaceae		Rosisphaerella rosicola	(Pass.) U. Braun, C. Nakash., Videira & Crous	Rosa sp.	Rosaceae	Crous & Braun 2003: 357, cited as Passalora rosicola												x
Ascomycota	Mycosphaerellaceae	type of a new variety (synonym)	Sphaerulina coffeicola	Speg.	Coffea canephora	Rubiaceae	Moreau C & Moreau M 1951: 38, cited as Sphaerulina coffeicola f. parasitica							x
Ascomycota	Mycosphaerellaceae		Sphaerulina oryzina	Hara	Oryza sativa	Poaceae	Fomba 1984: 75, cited as Cercospora oryzae					x								x
Ascomycota	Mycosphaerellaceae		Sphaerulina oryzina	Hara	Oryza barthii	Poaceae	Piening 1962: 20, cited as Cercospora oryzae				x
Ascomycota	Mycosphaerellaceae		Sphaerulina oryzina	Hara	Oryza sp.	Poaceae	Soura et al. 2018: 8986, cited as Cercospora oryzae	x
Ascomycota	Mycosphaerellaceae		Sphaerulina sp.		Pennisetum sp.	Poaceae	Lenné 1990: 114													x
Ascomycota	Mycosphaerellaceae	type of a new species	Stenella africana	J.L. Mulder	Pentadesma butyracea	Clusiaceae	Mulder 1982: 471													x
Ascomycota	Mycosphaerellaceae	type of a new species	Stenella canavaliae-roseae	(J.M. Yen & Gilles) J.M. Yen	Canavalia rosea	Fabaceae	Yen 1974: 312, cited as Cercospora canavaliae-roseae							x
Ascomycota	Mycosphaerellaceae	type of a new species	Stenella constricta	J.L. Mulder	Artocarpus heterophyllus	Moraceae	Mulder 1982: 469													x
Ascomycota	Mycosphaerellaceae	type of a new species	Stenella pterocarpi	J. Kranz	Pterocarpus santalinoides	Fabaceae	Kranz 1968: 215					x
Ascomycota	Mycosphaerellaceae		Stenella sp.		Dregea crinata	Apocynaceae	Kranz 1966b: 103					x
Ascomycota	Mycosphaerellaceae		Stenella sp.		Pterocarpus santalinoides	Fabaceae	Kranz 1966b: 103					x
Ascomycota	Mycosphaerellaceae	type of a new species	Stenella uniformis	J.L. Mulder	Dissotis paucistellata	Melastomataceae	Mulder 1982: 473													x
Ascomycota	Mycosphaerellaceae	type of a new species	Stenella vermiculata	J.L. Mulder	Trichilia lancei	Meliaceae	Mulder 1982: 473													x
Ascomycota	Mycosphaerellaceae	type of a new species	Stigmina crossopterygis	M.B. Ellis	Crossopteryx febrifuga	Rubiaceae	Ellis 1959: 70													x
Ascomycota	Mycosphaerellaceae		Stigmina crossopterygis	M.B. Ellis	Crossopteryx febrifuga	Rubiaceae	Ellis 1976: 131													x
Ascomycota	Mycosphaerellaceae	type of a new species	Stigmina phyllanthi	M.B. Ellis	Phyllanthus discoides	Phyllanthaceae	Ellis 1959: 60													x
Ascomycota	Mycosphaerellaceae		Stigmina phyllanthi	M.B. Ellis	Phyllanthus discoides	Phyllanthaceae	Ellis 1976: 123													x
Ascomycota	Mycosphaerellaceae		Stigmina sp.		Afzelia africana	Fabaceae	Kranz 1966b: 103					x
Ascomycota	Mycosphaerellaceae		Stigmina sp.		Combretum ghaselense	Combretaceae	Kranz 1966b: 103					x
Ascomycota	Mycosphaerellaceae		Stigmina tamarindi	(Syd. & P. Syd.) Morgan-Jones & W.B. Kendr.	Tamarindus indica	Fabaceae	Deighton 1936a: 421, cited as Exosporium tamarindi													x
Ascomycota	Mycosphaerellaceae		Stigmina tamarindi	(Syd. & P. Syd.) Morgan-Jones & W.B. Kendr.	Tamarindus sp.	Fabaceae	Deighton 1936b: 433, cited as Exosporium tamarindi													x
Ascomycota	Mycosphaerellaceae		Stigmina tamarindi	(Syd. & P. Syd.) Morgan-Jones & W.B. Kendr.	Tamarindus indica	Fabaceae	Deighton 1956: 33, cited as Exosporium tamarindi													x
Ascomycota	Mycosphaerellaceae		Stigmina tamarindi	(Syd. & P. Syd.) Munjal & Kulshr.	Tamarindus indica	Fabaceae	Ellis 1976: 126													x
Ascomycota	Mycosphaerellaceae		Uwemyces elaeidis	(Steyaert) Hern.-Restr., Sarria & Crous	diverse genera	Arecaceae	Crous & Braun 2003: 171, cited as Pseudospiropes elaeidis	x			x	x	x	x	x			x	x	x	x
Ascomycota	Mycosphaerellaceae		Uwemyces elaeidis	(Steyaert) Hern.-Restr., Sarria & Crous	Elaeis guineensis	Arecaceae	Deighton 1956: 31, cited as Cercospora elaeidis													x
Ascomycota	Mycosphaerellaceae		Uwemyces elaeidis	(Steyaert) Hern.-Restr., Sarria & Crous	diverse species of plants	Arecaceae	Ellis 1976: 278, cited as Cercospora elaeidis				x	x						x		x
Ascomycota	Mycosphaerellaceae		Uwemyces elaeidis	(Steyaert) Hern.-Restr., Sarria & Crous	Elaeis guineensis	Arecaceae	Hughes 1952a: 21, cited as Cercospora elaeidis				x
Ascomycota	Mycosphaerellaceae		Uwemyces elaeidis	(Steyaert) Hern.-Restr., Sarria & Crous	Elaeis guineensis	Arecaceae	Kranz 1966b: 94, cited as Cercospora elaeidis					x
Ascomycota	Mycosphaerellaceae		Uwemyces elaeidis	(Steyaert) Hern.-Restr., Sarria & Crous	Elaeis guinensis	Arecaceae	Kranz 1967: 30, cited as Cercospora elaeidis					x
Ascomycota	Mycosphaerellaceae		Uwemyces elaeidis	(Steyaert) Hern.-Restr., Sarria & Crous	Elaeis guineensis	Arecaceae	Leather 1959: 26, cited as Cercospora elaeidis				x
Ascomycota	Mycosphaerellaceae		Uwemyces elaeidis	(Steyaert) Hern.-Restr., Sarria & Crous	Elaeis guineensis	Arecaceae	Piening 1962: 19, cited as Cercospora elaeidis				x
Ascomycota	Mycosphaerellaceae		Uwemyces elaeidis	(Steyaert) Hern.-Restr., Sarria & Crous	Elaeis guineensis	Arecaceae	Resplandy et al. 1954: 5, cited as Cercospora elaeidis							x
Ascomycota	Mycosphaerellaceae		Uwemyces elaeidis	(Steyaert) Hern.-Restr., Sarria & Crous	Elaeis guineensis	Arecaceae	Turner PD 1971: 26, cited as Cercospora elaeidis	x			x	x		x				x		x
Ascomycota	Mycosphaerellaceae		Zasmidium adeniae	(Hansf.) U. Braun	Adenia sp.	Passifloraceae	Crous & Braun 2003: 43, cited as Stenella adeniae							x
Ascomycota	Mycosphaerellaceae		Zasmidium adeniae	(Hansf.) U. Braun	Adenia cissampeloides	Passifloraceae	Deighton 1979: 52, cited as Stenella adeniae				x			x
Ascomycota	Mycosphaerellaceae		Zasmidium adeniae	(Hansf.) U. Braun	Adenia cissampeloides	Passifloraceae	Piening 1962: 39, cited as Heterosporium adeniae				x
Ascomycota	Mycosphaerellaceae		Zasmidium annonaceae	(Henn.) U. Braun	Annona muricata	Annonaceae	Chevaugeon 1956b: 61, cited as Cercospora annonaceae							x
Ascomycota	Mycosphaerellaceae		Zasmidium aspiliae	(J.M. Yen & Gilles) U. Braun	Aspilia africana	Asteraceae	Crous & Braun 2003: 69, cited as Stenella aspiliae							x
Ascomycota	Mycosphaerellaceae	type of a new species	Zasmidium aspiliae	(J.M. Yen & Gilles) U. Braun	Aspilia africana	Asteraceae	Yen 1975: 89, cited as Cercospora aspiliae							x
Ascomycota	Mycosphaerellaceae		Zasmidium biverticillatum	(Arzanlou & Crous) Videira & Crous	Musa paradisiaca	Musaceae	Deighton 1972: 427, cited as Periconiella musae													x
Ascomycota	Mycosphaerellaceae		Zasmidium biverticillatum	(Arzanlou & Crous) Videira & Crous	Musa spp.	Musaceae	Ellis 1967: 5, cited as Periconiella musae											x		x
Ascomycota	Mycosphaerellaceae		Zasmidium biverticillatum	(Arzanlou & Crous) Videira & Crous	Musa sp.	Musaceae	Ellis 1971: 296, cited as Periconiella musae											x		x
Ascomycota	Mycosphaerellaceae		Zasmidium canavaliae	(Syd. & P. Syd.) Kamal			Chupp 1954: 287, cited as Cercospora canavaliae													x
Ascomycota	Mycosphaerellaceae		Zasmidium canavaliae	(Syd. & P. Syd.) Kamal	Canavalia sp.	Fabaceae	Crous & Braun 2003: 99, cited as Stenella canavaliae							x						x
Ascomycota	Mycosphaerellaceae		Zasmidium canavaliae	(Syd. & P. Syd.) Kamal	Canavalia ensiformis	Fabaceae	Dade 1940: 229, cited as Cercospora canavaliae				x
Ascomycota	Mycosphaerellaceae		Zasmidium canavaliae	(Syd. & P. Syd.) Kamal	Canavalia ensiformis	Fabaceae	Deighton 1936a: 401, cited as Cercospora canavaliae													x
Ascomycota	Mycosphaerellaceae		Zasmidium canavaliae	(Syd. & P. Syd.) Kamal	Canavalia sp.	Fabaceae	Deighton 1936b: 431, cited as Cercospora canavaliae													x
Ascomycota	Mycosphaerellaceae		Zasmidium canavaliae	(Syd. & P. Syd.) Kamal	Canavalia ensiformis, Canavalia rosea	Fabaceae	Deighton 1956: 50, cited as Cercospora canavaliae													x
Ascomycota	Mycosphaerellaceae		Zasmidium canavaliae	(Syd. & P. Syd.) Kamal	Canavalia sp.	Fabaceae	Ellis 1976: 309, cited as Stenella canavaliae													x
Ascomycota	Mycosphaerellaceae		Zasmidium canavaliae	(Syd. & P. Syd.) Kamal	Canavalia ensiformis	Fabaceae	Leather 1959: 34, cited as Cercospora canavaliae				x
Ascomycota	Mycosphaerellaceae		Zasmidium canavaliae	(Syd. & P. Syd.) Kamal	Calopogonium mucunoides, Canavalia rosea	Fabaceae	Lenné 1990: 22, cited as Stenella canavaliae													x
Ascomycota	Mycosphaerellaceae		Zasmidium canavaliae	(Syd. & P. Syd.) Kamal	Canavalia rosea	Fabaceae	Lenné 1990: 22, cited as Stenella canavaliae							x
Ascomycota	Mycosphaerellaceae		Zasmidium cercestidis	(J.M. Yen & Gilles) U. Braun	Cercestis afzelii	Araceae	Crous & Braun 2003: 116, cited as Stenella cercestidis							x
Ascomycota	Mycosphaerellaceae	type of a new species	Zasmidium cercestidis	(J.M. Yen & Gilles) U. Braun	Cercestis afzelii	Araceae	Deighton 1979: 53, cited as Stenella cercestidis							x
Ascomycota	Mycosphaerellaceae	type of a new species	Zasmidium cercestidis	(J.M. Yen & Gilles) U. Braun	Cercestis afzelii	Araceae	Yen 1975: 92, cited as Cercospora cercestidis							x
Ascomycota	Mycosphaerellaceae		Zasmidium cercestidis-afzelii	(J.M. Yen & Gilles) U. Braun	Cercestis afzelii	Araceae	Crous & Braun 2003: 116, cited as Cercospora cercestidis-afzelii							x
Ascomycota	Mycosphaerellaceae	type of a new species	Zasmidium cercestidis-afzelii	(J.M. Yen & Gilles) U. Braun	Cercestis afzelii	Araceae	Yen 1975: 93, cited as Cercospora cercestidis-afzelii							x
Ascomycota	Mycosphaerellaceae	type of a new species (synonym)	Zasmidium deightonianum	(U. Braun) U. Braun	Cercestis congensis, leaves	Araceae	Deighton 1990: 570, cited as Cladosporium cercestidis													x
Ascomycota	Mycosphaerellaceae		Zasmidium dracaenae	(Hansf.) U. Braun & Crous	Dracaena sp.	Dracaenaceae	Crous & Braun 2003: 166, cited as Stenella dracaenae													x
Ascomycota	Mycosphaerellaceae		Zasmidium gongronematis	(J.M. Yen & Gilles) U. Braun	Gongronema latifolium	Asclepiadaceae	Crous & Braun 2003: 202, cited as Stenella gongronematis							x
Ascomycota	Mycosphaerellaceae	type of a new species	Zasmidium gongronematis	(J.M. Yen & Gilles) U. Braun	Gongronema latifolium	Asclepiadaceae	Deighton 1979: 53, cited as Stenella gongronematis							x
Ascomycota	Mycosphaerellaceae	type of a new species	Zasmidium gongronematis	(J.M. Yen & Gilles) U. Braun	Gongronema latifolium	Asclepiadaceae	Yen 1975: 96, cited as Cercospora gongronematis							x
Ascomycota	Mycosphaerellaceae		Zasmidium ipomoeae-stoloniferae	(J.M. Yen & Gilles) U. Braun & Crous	Ipomoea sp.	Convolvulaceae	Crous & Braun 2003: 228, cited as Stenella ipomoeae-stoloniferae							x
Ascomycota	Mycosphaerellaceae		Zasmidium ipomoeae-stoloniferae	(J.M. Yen & Gilles) U. Braun & Crous	Ipomoea stolonifera	Convolvulaceae	Yen 1974: 317, cited as Cercospora ipomoeae-stoloniferae							x
Ascomycota	Mycosphaerellaceae		Zasmidium musigenum	Videira & Crous	Musa sapientum	Musaceae	Dade 1940: 230, cited as Chloridium musae				x
Ascomycota	Mycosphaerellaceae		Zasmidium musigenum	Videira & Crous	Musa cavendishii, Musa paradisiaca, Musa sapientium	Musaceae	Deighton 1956: 21, cited as Chloridium musae													x
Ascomycota	Mycosphaerellaceae		Zasmidium musigenum	Videira & Crous	Musa sapientium, Musa sp.	Musaceae	Ellis 1976: 209, cited as Veronaea musae				x	x						x
Ascomycota	Mycosphaerellaceae		Zasmidium musigenum	Videira & Crous	Musa sp.	Musaceae	Kranz 1964a: 134, cited as Chloridium musae					x
Ascomycota	Mycosphaerellaceae		Zasmidium musigenum	Videira & Crous	Musa spp.	Musaceae	Leather 1959: 6, cited as Chloridium musae				x
Ascomycota	Mycosphaerellaceae		Zasmidium musigenum	Videira & Crous	Musa sapientum	Musaceae	Piening 1962: 23, cited as Chloridium musae				x
Ascomycota	Mycosphaerellaceae	type of a new species	Zasmidium paulliniae	(Deighton) K. Schub. & U. Braun	Paullinia pinnata	Sapindaceae	Deighton 1979: 54, cited as Cladosporium paulliniae				x
Ascomycota	Mycosphaerellaceae		Zasmidium paulliniae	(Deighton) K. Schub. & U. Braun	Paullinia pinnata	Sapindaceae	Deighton 1979: 54, cited as Cladosporium paulliniae													x
Ascomycota	Mycosphaerellaceae		Zasmidium sp.		Bombax sessile	Malvaceae	Deighton 1956: 22, cited as Biharia sp.													x
Ascomycota	Mycosphaerellaceae		Zasmidium sp.		Elaeis guineensis	Arecaceae	Turner PD 1971: 25, cited as Biharia sp.				x
Ascomycota	Mycosphaerellaceae		Zasmidium vangueriae	(Thirum. & Mishra) Kamal	Canavalia rosea	Fabaceae	Deighton 1979: 54, cited as Stenella vangueriae							x
